# Supplementary material for: Comparative transcriptional analysis identifies genes associated with the attenuation of Theileria parva infected cells after long-term in vitro culture
Source: Sci Rep. 2024 Apr 18;14:8976. doi: 10.1038/s41598-024-59197-y (PMC11026401; doi:10.1038/s41598-024-59197-y)
Supplement: Supplementary file 4 — Supplementary Information 1. [file 41598_2024_59197_MOESM4_ESM.xlsx]

## Sheet: Bos_taurus_DEGs
Gene ID	Symbol	Description	L2FC_day7vs0	FDR_day7vs0	L2FC_day69vs0	FDR_day69vs0	L2FC_day69vs7	FDR_day69vs7	Frequency	Control_sample1	Control_sample2	Control_sample3	Control_sample4	Control_sample5	Control_sample6	Day7_sample1	Day7_sample2	Day7_sample3	Day7_sample4	Day7_sample5	Day7_sample6	Day69_sample1	Day69_sample2	Day69_sample3
ENSBTAG00000045877	TSC22D3	TSC22 domain family member 3	-6.5598	0	-8.95271	0	-2.37683	0.145763	2	42040.7	48323.5	41702.7	35973.5	47163.7	42589.4	408.107	498.452	488.916	458.033	489.895	376.585	73.9247	114.739	69.9686
ENSBTAG00000019975	IL7R	interleukin 7 receptor	-7.58638	2.26e-214	-16.0872	2.61e-24	-7.40947	0.000429233	3	6283.3	7285.4	8375.7	8159.85	7407.67	6114.57	38.752	57.7165	24.6456	41.5999	31.486	30.8623	0	0	0
ENSBTAG00000014614	ACTA2	actin alpha 2, smooth muscle	7.59347	4.54e-213	9.00617	4.52e-238	1.39083	1	2	37.9792	45.2959	51.2425	28.5207	35.321	39.8154	5416.29	7681.56	8790.93	7469.93	7683.37	9273.34	23381.8	23081.4	15360.3
ENSBTAG00000003553	ZFP36L2	ZFP36 ring finger protein like 2	-5.35764	2.16e-211	-7.70401	0	-2.32179	0.0737076	2	121050	133833	113309	93900.5	126341	130440	2795.75	3090.82	3476.82	2825.35	2538.6	2745.78	550.925	628.662	540.327
ENSBTAG00000023744	YPEL5	yippee like 5	-5.4139	2.81e-209	-3.45875	1.01e-27	1.93588	1	2	7623.24	7863.56	9074.85	6829.34	8321.63	7993.87	235.232	164.405	166.775	200.445	167.836	180.102	759.181	739.983	659.811
ENSBTAG00000019110	PNRC1	proline rich nuclear receptor coactivator 1	-5.12666	1.03e-199	-5.97455	6.03e-157	-0.837433	1	2	9547.97	10368.4	8673.62	9066.09	9979.77	11208.4	313.512	280.71	302.037	229.378	265.273	288.382	133.816	150.971	179.941
ENSBTAG00000008636	PDE4B	phosphodiesterase 4B	-7.27621	1.95e-180	-7.92344	5.17e-77	-0.609009	1	2	3949.81	4695.85	5504.13	4325.06	5337.38	3968.35	32.0325	40.6785	27.0697	31.2556	22.357	24.2281	34.2606	7.21032	15.0001
ENSBTAG00000030836	ZBTB21	zinc finger and BTB domain containing 21	-4.69982	4.76e-158	-4.19135	2.79e-58	0.496028	1	2	3222.05	3531.33	2919.94	2971.66	3603.73	3348.79	113.614	133.125	145.644	117.593	124.551	118.315	163.669	192.12	177.58
ENSBTAG00000023073	FAM89A	family with sequence similarity 89 member A	9.60365	9.14e-154	5.11505	5.59e-22	-4.44804	7.04e-28	3	4.47945	8.86702	7.49864	4.35115	4.9566	4.68888	3552.98	3482.38	4896.78	5366.72	4629.95	5358.63	191.449	160.285	263.945
ENSBTAG00000012019	IRS2	insulin receptor substrate 2	-5.52193	1.62e-148	-14.4806	2.45e-19	-8.15022	4.27e-05	3	2177.11	2826.02	3010.93	2716.31	2645.12	2491.57	59.269	70.6389	57.5075	51.7943	44.5897	59.8808	0	0	0
ENSBTAG00000024814	B4GALNT4	beta-1,4-N-acetyl-galactosaminyltransferase 4	6.77703	1.84e-139	-0.420824	1	-7.21707	4.34e-79	2	55.1724	63.4423	36.4322	47.5385	40.1901	79.0447	5117.76	5776.98	6263.63	6435.19	5415.62	6385.02	29.9697	63.4255	24.4431
ENSBTAG00000005504	TP53INP2	tumor protein p53 inducible nuclear protein 2	-6.50545	3.47e-138	-10.7863	5.01e-17	-4.04954	0.0970589	2	2173.1	2615.99	2153.56	1951.32	2716.49	2316.96	21.9532	28.825	34.912	22.3705	14.2113	30.4371	1.75736	0	1.62455
ENSBTAG00000001782	MRPS12	mitochondrial ribosomal protein S12	3.88328	4.15e-124	4.9495	3.36e-223	1.0606	1	2	193.239	187.605	152.56	182.417	190.061	184.87	2485.74	2827.96	2678.4	2632.31	2672.91	2816.16	5978.81	5401.27	5482.01
ENSBTAG00000051972	CEBPB	CCAAT enhancer binding protein beta	-5.93261	3.7e-123	-12.4352	3e-23	-6.3624	7.49e-05	3	8258.13	7745.1	6677.39	5375.53	6829.11	6188.98	73.8443	143.043	112.738	132.078	110.559	96.4722	0	1.65832	1.53931
ENSBTAG00000000160	CBS	cystathionine beta-synthase	4.73568	5.09e-118	4.02003	5.35e-45	-0.701933	1	2	144.45	223.011	169.249	187.073	174.237	155.624	4183.13	4396.61	5078.63	5236.83	4557.37	4699.37	3305.74	2512.51	2774.08
ENSBTAG00000013745	ITGA5	integrin subunit alpha 5	-6.20286	6.46e-118	-10.0175	1.61e-20	-3.62428	0.125522	2	1523.44	2105.95	1790.47	1751.7	2201.16	2553.17	25.8709	29.3296	24.6801	23.8084	25.3859	31.7919	0	0	4.91684
ENSBTAG00000000042	PYCR1	pyrroline-5-carboxylate reductase 1	5.1819	1.12e-113	7.03832	7.43e-199	1.83936	1	2	139.513	124.592	123.373	128.884	84.6428	135.917	3917.07	4885.96	4222.85	4457.4	4629.05	4737.1	20433.9	13313.3	14891.2
ENSBTAG00000001060	CXCR4	C-X-C motif chemokine receptor 4	-5.40938	6.79e-111	-4.85325	9.18e-52	0.549956	1	2	51468.9	64393.7	46517.5	43208.8	61728.1	50351.7	1203.92	1175.33	1525.56	1063.07	1120.34	1250.35	2318.15	1286.56	1836.08
ENSBTAG00000019988	GNA15	G protein subunit alpha 15	-5.42128	6.93e-110	-6.69239	2.88e-57	-1.22621	1	2	1890.44	1907.74	2221.64	2086.53	2165.16	2220.8	47.473	68.5805	47.8314	30.7838	39.7237	55.9169	26.1956	15.6986	17.7583
ENSBTAG00000003842	RABGEF1	RAB guanine nucleotide exchange factor 1	-5.24739	4.77e-103	-3.18124	1.34e-10	2.03398	1	2	2941.52	4270.15	4083.75	3586.45	3701.45	2731.57	110.486	80.9992	78.0158	96.2206	98.6198	92.3929	410.571	438.547	312.843
ENSBTAG00000033886	CIST1	intestine-specific transcript 1 protein	9.19022	1.52e-100	7.58325	2.21e-52	-1.55702	1	2	4.5629	9.06384	4.76153	1.77293	3.36784	1.91474	3358.06	1958.58	2088.71	2140.62	2404.63	3024.99	1053.94	796.655	621.583
ENSBTAG00000046509	TENT5C	terminal nucleotidyltransferase 5C	-6.31884	3.66e-100	-3.56605	8.16e-11	2.70365	0.018087	3	4030.39	3381.87	3504.49	4115.73	3649.96	4776.75	55.5443	42.8615	37.0706	51.6276	50.9069	52.9404	435.734	370.385	167.108
ENSBTAG00000006561	RASGEF1B	RasGEF domain family member 1B	-8.03575	4.28e-99	-7.45143	1.19e-50	0.508096	1	2	8123.39	11059.3	9104.61	10339.4	9007.6	7519.31	27.5117	29.4579	26.6236	41.8323	30.8044	51.1623	105.688	15.8424	32.564
ENSBTAG00000018581	EPC2	enhancer of polycomb homolog 2	-5.47116	8.52e-99	-4.90493	1.11e-40	0.523695	1	2	1732.12	1777.54	1806	1818.09	2221.06	1652.13	51.8512	31.2027	38.5693	56.8552	33.9531	34.9436	74.7767	42.7191	63.4047
ENSBTAG00000031701	TAGAP	T cell activation RhoGTPase activating protein	-5.03313	6.63e-98	-6.77152	1.69e-128	-1.71422	1	2	12905.7	19285.1	13721.4	12007.2	15082.2	14786.2	370.542	382.845	369.873	515.528	507.617	520.511	146.381	126.905	125.525
ENSBTAG00000010987	NFKBIZ	NFKB inhibitor zeta	-5.6727	1.05e-97	-4.74224	4.79e-36	0.897022	1	2	6111.54	5984.7	5753.11	6038	6892.43	5876.38	144.298	106.465	104.558	128.808	101.945	124.047	316.645	116.703	241.991
ENSBTAG00000016240	RNF157	ring finger protein 157	-6.29107	2.53e-97	-7.10526	1.13e-68	-0.7738	1	2	7171.05	5183.2	5443.06	5689.43	5634.32	7340.44	80.9356	133.011	58.4941	63.6496	63.1184	61.8045	51.4583	51.4587	27.8801
ENSBTAG00000018248	MGLL	monoglyceride lipase	6.34626	4.92e-97	1.36809	1	-4.92249	3.61e-30	2	43.2106	52.4358	60.6778	40.4194	37.2852	68.3342	3272.53	4534.99	4353.49	3222.97	4150.05	5256.64	138.436	80.0973	181.755
ENSBTAG00000019782	TPI1	triosephosphate isomerase 1	4.39464	2.12e-94	4.99611	6.08e-98	0.577749	1	2	4599.82	3671.1	3404.35	3780.58	3816.53	3934.96	80355.7	80883.6	85442.1	77433.7	83338.5	84759.1	159887	110261	99508
ENSBTAG00000048067	EPOP	elongin BC and polycomb repressive complex 2 associated protein	5.65993	1.3e-93	-1.20132	1	-6.92913	1.24e-37	2	18.8728	35.6249	20.0544	19.2059	22.3795	30.1273	990.301	1242.79	1230.48	1180.22	1316.65	1439.12	13.4786	8.39639	7.79014
ENSBTAG00000016175	SPNS3	sphingolipid transporter 3 (putative)	6.49271	2.16e-88	5.52062	5.91e-39	-0.922765	1	2	29.5083	43.2351	26.6151	32.1369	50.2905	43.9711	2844.99	3483.34	4057	3666.86	3325.83	3145.99	1626.04	2619.31	1020.29
ENSBTAG00000047996	IFITM10	interferon induced transmembrane protein 10	-8.26745	2.48e-88	-10.5958	1.75e-21	-1.96885	1	2	2888.29	3241.46	1677.12	2910.89	4463.5	2311.72	10.682	15.5722	6.41628	10.2148	2.64787	10.0939	0	0	4.66909
ENSBTAG00000007828	SLA	Src like adaptor	-4.89189	2.28e-87	-4.88804	9.54e-58	-0.000976221	1	2	33966.9	38869.3	36724.5	24733.4	44451.6	36413.5	1237.91	1362.74	1153.89	1237.76	1196.04	1016.83	1480.49	1178.64	943.79
ENSBTAG00000011982	BATF3	basic leucine zipper ATF-like transcription factor 3	6.97779	3.28e-87	5.39363	1.14e-28	-1.50948	1	2	87.4901	62.9174	56.221	69.4328	47.5268	69.1974	7354.67	8182.71	7810.57	8432.24	9570.06	8680.44	3936.55	1061.28	3428.08
ENSBTAG00000010820	WNT11	Wnt family member 11	6.98614	3.34e-87	3.30979	3.09e-05	-3.61494	1.47e-09	3	19.6275	18.6107	15.7695	5.19945	4.11221	10.262	1372.83	1264.62	1552.56	1825.58	1590.21	1750.56	142.876	137.466	93.4234
ENSBTAG00000015188	KLF6	Kruppel like factor 6	-5.13352	1.03e-83	-4.10046	7.02e-26	0.998271	1	2	18237.7	15599.4	19659.2	15721.4	13796.6	16042.1	621.616	426.231	430.707	523.639	388.683	411.861	679.481	1249.58	921.562
ENSBTAG00000024162	SLC19A1	solute carrier family 19 member 1	4.37451	2.04e-83	1.74813	1	-2.60356	0.000230491	2	224.964	199.353	167.456	168.017	151.606	201.195	3205.49	3933.49	3597.28	4049.58	4041.67	4321.62	721.886	622.596	543.338
ENSBTAG00000052504	KLF2	Kruppel like factor 2	-5.46074	7.14e-83	-16.1586	2.08e-24	-10.0102	5.56e-08	3	8530.11	7185.25	8002.87	7594.62	6018.69	8119.27	119.246	244.588	155.116	138.05	148.737	218.816	0	0	0
ENSBTAG00000000546	TOB1	transducer of ERBB2, 1	-4.79809	1.23e-79	-4.0489	1.06e-28	0.723918	1	2	9280.75	7520.06	8119.11	7447.88	6910.53	10673.5	376.674	280.363	282.354	292.415	252.418	299.686	499.741	382.225	610.577
ENSBTAG00000008182	FOSB	FosB proto-onco, AP-1 transcription factor subunit	-6.04536	3.8e-79	-6.89496	6.21e-74	-0.80709	1	2	32875.3	23171.3	24387.8	26994.7	15738.8	45538.3	313.783	363.347	484.591	429.559	454.917	473.903	269.431	233.487	197.218
ENSBTAG00000047330	FABP5	fatty acid binding protein 5	5.53557	2.13e-75	7.06129	1.48e-104	1.49106	1	2	342.074	266.834	171.979	194.328	258.549	200.85	12505.1	12536.3	7123.87	12850.2	12264.2	9730.66	28038.2	38922.6	29718
ENSBTAG00000002103	PLCG2	phospholipase C gamma 2	5.57381	1.5e-74	4.4963	7.83e-26	-1.03127	1	2	71.1616	128.504	107.522	70.9288	52.4715	88.3077	3404.66	4132.16	4071.4	4345.41	4766.73	4147.94	2598.75	1712.83	1622.18
ENSBTAG00000013863	DUSP1	dual specificity phosphatase 1	-5.41038	2.78e-74	-5.81361	6.44e-55	-0.389601	1	2	6442.57	6883.76	5792.53	5144.93	4719.26	9839.71	117.999	139.864	144.515	175.399	138.741	189.063	132.312	93.8813	114.269
ENSBTAG00000011011	SSH2	slingshot protein phosphatase 2	-5.63658	1.63e-73	-6.739	7.68e-72	-1.05809	1	2	10634.6	10425.6	12706.6	10465.9	12974.7	9035.25	194.283	228.485	182.355	234.973	275.219	195.436	177.685	59.3272	69.3116
ENSBTAG00000015131	SLC29A1	solute carrier family 29 member 1	4.63552	9.78e-72	5.27054	7.76e-75	0.621946	1	2	757.819	488.389	511.201	501.606	450.413	640.121	11320.6	11681.6	15984.5	13262.5	14979.3	16466.3	23104.6	20851.2	21145.4
ENSBTAG00000020244	EFNA1	ephrin A1	4.84301	4.87e-70	5.75204	1.15e-89	0.894075	1	2	45.6356	31.4743	45.7742	50.4122	34.6519	58.0548	1262.53	1245.02	1470.54	1105.52	1106.89	1496.1	2638.4	1991.3	2595.12
ENSBTAG00000012908	HSPA13	heat shock protein family A (Hsp70) member 13	-6.99329	5.44e-69	-4.05399	1.27e-13	2.86388	0.0412061	3	844.701	769.671	1040.59	1137.57	792.659	557.732	6.12738	9.55207	4.60055	7.69787	6.18209	5.50287	50.5775	57.4805	43.5313
ENSBTAG00000003667	TLN2	talin 2	6.54083	5.78e-69	1.688	1	-4.75827	1.12e-19	2	13.2413	17.1004	7.69124	8.57388	13.0149	7.68263	880.887	692.967	1300.97	1038.17	1427.28	981.252	36.9766	42.7752	34.4121
ENSBTAG00000018694	ACSS3	acyl-CoA synthetase short chain family member 3	-6.77453	7.14e-68	-12.3261	2.88e-13	-4.04584	0.282972	2	567.232	736.403	786.254	781.355	708.836	608.378	7.20274	11.9697	7.78723	0.88969	3.66869	5.71235	0	0	0
ENSBTAG00000021617	ZC3HAV1	zinc finger CCCH-type containing, antiviral 1	-5.18437	1.22e-67	-3.24005	4.65e-08	1.89664	1	2	3556.22	3710.41	4592.66	6015.77	4280.73	2854.51	135.806	117.635	107.235	128.733	83.4008	109.323	466.672	356.576	477.257
ENSBTAG00000006836	FBXO33	F-box protein 33	-3.89012	1.12e-66	-5.00258	2.04e-68	-1.09647	1	2	2460.36	2547.02	2873.4	3237.87	2592.45	2563.79	206.212	179.911	166.685	202.002	157.413	180.031	97.2898	78.0618	77.093
ENSBTAG00000021658	TAMALIN	trafficking regulator and scaffold protein tamalin	-4.96355	1.14e-65	-9.81483	8.44e-11	-4.5401	0.0534925	2	661.948	650.597	691.785	684.33	561.116	784.833	22.8577	16.4128	21.052	17.0184	21.9579	29.1851	0	0	1.60802
ENSBTAG00000052417	THAP2	THAP domain containing 2	-4.29435	3.82e-65	-3.19435	5.59e-12	1.08024	1	2	920.842	918.5	918.059	769.401	975.932	929.719	36.0832	47.8744	39.6582	60.8472	39.8872	51.571	98.3727	94.7411	100.522
ENSBTAG00000044197	EDARADD	EDAR associated death domain	8.08618	1.01e-61	9.43336	3.53e-87	1.32766	1	2	0.898186	6.92141	2.50546	1.74497	2.48507	1.88159	584.724	660.378	834.968	846.652	769.785	768.95	1858.26	1973.68	1833.97
ENSBTAG00000004115	MYLIP	myosin regulatory light chain interacting protein	-4.62325	5.15e-60	-5.70919	4.06e-71	-1.05758	1	2	11103.9	9301.68	9818.24	9370.89	11111.5	11420	469.216	379.477	392.917	437.096	403.962	427.552	266.011	98.5873	226.346
ENSBTAG00000009256	ITGA4	integrin subunit alpha 4	-6.21697	1.88e-59	-6.90077	1.02e-23	-0.595584	1	2	670.999	808.678	922.956	1205.06	689.675	879.254	12.9722	11.2462	2.75002	15.3476	14.0496	11.8464	10.6395	3.54554	6.55595
ENSBTAG00000001321	IL1B	interleukin 1 beta	-7.34765	2.86e-59	-6.78689	1.68e-28	0.456325	1	2	1237.33	3413.71	1748.97	1353.61	2949.66	4004.45	13.7987	14.7754	14.7347	16.263	10.6123	18.3709	31.2704	10.4078	22.4845
ENSBTAG00000020382	RIN2	Ras and Rab interactor 2	4.20713	5.46e-59	4.91089	1.11e-71	0.693537	1	2	130.119	146.704	129.686	112.615	139.222	139.926	2217.6	2302.23	2404.59	2287.75	3054.94	2544.22	3933.74	4999.75	3141.27
ENSBTAG00000006071	CTTN	cortactin	8.88962	1.29e-57	5.57611	7.55e-14	-3.22269	0.000666759	3	1.78755	2.94183	5.82107	0	4.11919	0.934191	1202.47	1087.08	1334.84	1358.79	1318.26	1425.8	169.225	49.3157	179.24
ENSBTAG00000024928	TNFRSF1B	TNF receptor superfamily member 1B	-3.80888	1.88e-57	-3.83653	5.46e-40	-0.0327024	1	2	52722.3	62159.6	65349.1	46808	51876.7	56903.3	3710.72	4289.11	3843.12	3306.81	4367.31	4354.13	3728.83	4467.93	3466.13
ENSBTAG00000017138	TMEM71	transmembrane protein 71	-4.98212	2.18e-57	-5.63695	8.56e-42	-0.628246	1	2	2058.05	2133.93	2736.81	2706.94	2235.27	1502.87	94.0717	67.9509	66.9452	69.4495	67.3012	52.7577	46.1944	58.0695	28.4715
ENSBTAG00000018637	HDDC3	HD domain containing 3	3.77829	4.54e-57	5.01967	2.52e-116	1.22606	1	2	153.667	108.842	142.042	137.923	130.951	170.392	1725.75	2028.56	1860.88	2006.5	1973.4	2027.32	4835.42	4928.8	3924.46
ENSBTAG00000006125	PLK3	polo like kinase 3	-4.01414	6.76e-57	-4.37665	8.15e-49	-0.354903	1	2	7292.59	9914.09	7267.38	6517.44	8101.65	7748.63	481.912	476.115	541.247	442.579	448.637	487.752	477.103	327.703	314.556
ENSBTAG00000020923	GDF1	growth differentiation factor 1	5.84562	1.15e-56	-0.609951	1	-6.54786	1.15e-16	2	6.25886	11.8154	5.81928	6.94834	6.59723	8.43056	421.595	497.196	461.272	459.901	369.998	428.316	5.02265	0	7.74119
ENSBTAG00000004659	COQ10B	coenzyme Q10B	-4.50754	6.45e-56	-1.82223	1	2.65088	0.00350536	2	2673.69	3027.1	2924.32	3484.46	3011.48	2475.45	169.647	115.754	87.606	163.671	109.89	119.692	930.743	708.392	807.815
ENSBTAG00000033174	TFAP4	transcription factor AP-4	4.3587	3.59e-55	0.325482	1	-4.01323	6.31e-25	2	148.676	130.869	98.5731	142.68	134.577	190.742	2284.09	2897.19	3022.13	3086.05	3044.74	3111.39	142.507	177.561	213.041
ENSBTAG00000013468	AHNAK	AHNAK nucleoprotein	-6.15752	7.99e-55	-2.63863	0.0859252	3.43658	3.91e-05	2	5139.6	6694.25	6566.02	4143.78	6268.28	5316.09	90.3637	70.855	45.2304	74.0838	104.674	85.234	391.855	1456.4	780.475
ENSBTAG00000014972	PTGER4	prostaglandin E receptor 4	-5.84558	8.45e-55	-7.41719	5.06e-64	-1.50442	1	2	13616.9	15474.6	15465.3	13145.7	16910.6	11960.1	300.401	299.843	206.607	174.19	238.593	265.046	56.3128	33.4112	157.786
ENSBTAG00000020446	THOP1	thimet oligopeptidase 1	4.23004	8.69e-55	3.76522	4.72e-24	-0.448289	1	2	339.781	350.94	249.409	223.823	306.9	287.212	4460.58	5145.06	5850.38	6298.83	5776.99	5629.54	3758.64	3353.4	4945.37
ENSBTAG00000007923	LAMTOR3	late endosomal/lysosomal adaptor, MAPK and MTOR activator 3	4.00368	1.01e-54	5.32379	1.83e-114	1.31008	1	2	42.1025	51.2243	68.3144	63.5202	42.9525	43.1322	894.69	875.736	810.498	818.114	789.611	839.18	2329.26	2004.58	1946.52
ENSBTAG00000019818	CASZ1	castor zinc finger 1	-4.43585	1.41e-54	-6.15759	4.67e-47	-1.67888	1	2	1718.09	1546.12	1522.35	1378.39	1896.81	1722.53	65.2131	79.651	74.7642	50.044	104.379	75.5558	19.8332	27.0447	20.8293
ENSBTAG00000031500	SHMT2	serine hydroxymethyltransferase 2	4.11631	4.55e-54	3.94174	2.9e-31	-0.16472	1	2	1785.05	1454.38	1243.19	1402.85	1225.32	1503.67	23187.2	25142.4	28989.7	24072.8	25399.8	23537.9	29213	17636.6	19939.7
ENSBTAG00000021672	RGS1	regulator of G protein signaling 1	-7.00183	9.15e-54	-3.88509	2.05e-06	2.99754	0.0361815	3	7469.21	6709.18	7988.93	12968.7	6186.68	5874.18	69.2797	42.7671	41.6137	91.9031	79.216	37.0088	187.596	833.488	501.452
ENSBTAG00000039962	DCTPP1	dCTP pyrophosphatase 1	4.22943	3.65e-53	6.54261	9.96e-151	2.2979	0.290633	2	248.52	185.534	179.492	177.968	265.347	180.05	3241.03	3698.66	3999.75	4176.3	4276.61	3964.11	21332.3	21874.2	14838.2
ENSBTAG00000004037	JUN	Jun proto-onco, AP-1 transcription factor subunit	-4.49903	1.04e-52	-7.51617	3.51e-150	-2.99475	1.31e-05	3	41412	43051.1	30348.6	32321.3	40020.5	45916.5	1707.81	1553.01	2155.66	1794.78	1431.56	1586.06	246.794	128.421	253.861
ENSBTAG00000003851	CCNL1	cyclin L1	-4.63226	2.03e-52	-3.65015	1.61e-14	0.942597	1	2	4910.71	4272.16	6020.92	7783.42	4504.73	4814.11	243.576	192.176	229.317	245.695	172.278	210.734	367.779	362.314	537.699
ENSBTAG00000002135	CD69	CD69 molecule	-6.17511	2.22e-52	-2.27929	0.727592	3.80266	2.09e-07	2	3656.7	2893.2	2822.67	5141.61	2795.31	2257.32	36.8432	36.551	90.3649	43.6996	29.2411	30.379	813.625	575.903	538.21
ENSBTAG00000020561	KLHL15	kelch like family member 15	-4.41597	2.4e-52	-5.90472	3.26e-28	-1.42954	1	2	720.142	791.699	753.778	689.955	749.43	668.153	42.9111	31.2757	31.2979	44.4934	20.3268	32.1253	5.22161	13.9049	16.0905
ENSBTAG00000023847	IKZF5	IKAROS family zinc finger 5	-4.0813	1.61e-51	-2.29746	0.158056	1.75731	1	1	1474.8	1556.24	1890.26	1852.25	1601.01	1434.23	101.745	93.9397	85.2031	113.197	77.4154	104.04	320.18	401.744	265.507
ENSBTAG00000054058	RNF182	ring finger protein 182	-7.50418	2.25e-51	-11.8762	3.29e-12	-2.3767	1	2	533.205	388.152	560.251	575.453	592.571	528.738	5.3149	0.860817	0.912117	1.69606	3.50004	4.54255	0	0	0
ENSBTAG00000050763	PXYLP1	2-phosphoxylose phosphatase 1	4.83335	2.47e-51	3.67132	7.62e-14	-1.1305	1	2	23.9906	17.7458	18.1886	16.3977	21.2934	23.2139	590.663	508.931	475.942	732.923	660.857	504.461	281.613	266.921	233.57
ENSBTAG00000030674	AK4	adenylate kinase 4	10.4051	3.23e-51	10.247	2.34e-43	-0.12942	1	2	1.78556	0.980167	3.32221	0	1.64602	0.93354	2186.39	2231.13	1937.67	1760.09	2138.48	2197.89	3306.9	606.166	1702.66
ENSBTAG00000002224	UHRF1	ubiquitin like with PHD and ring finger domains 1	3.84525	7.54e-51	5.32166	2.32e-110	1.45801	1	2	1350.95	1220.89	981.718	1109.29	1196.75	1152.29	16561.7	14474.6	16805.3	17832.1	17451.8	18101.8	37919.7	42720.9	60270.6
ENSBTAG00000048916	LIPG	lipase G, endothelial type	4.58883	1.95e-50	1.08809	1	-3.45365	1.14e-10	2	29.3216	34.09	33.0738	44.014	30.2989	32.4868	921.568	915.911	753.326	927.493	739.093	671.323	102.957	55.0175	63.9874
ENSBTAG00000015280	KIF2C	kinesin family member 2C	3.77215	4.71e-50	5.01587	1.6e-101	1.23224	1	2	156.646	153.583	122.094	123.068	148.161	126.18	1836.6	1792.76	1949.25	1908.87	2004.68	1969.17	5227.6	4849.12	3502.64
ENSBTAG00000026527	-	-	6.93351	1.56e-49	-0.646903	1	-7.82177	3.83e-11	2	1.77585	4.87887	2.47765	0.862478	5.73062	5.57414	410.223	415.833	454.336	378.748	442.891	534.276	0	5.12303	0
ENSBTAG00000010998	CFLAR	CASP8 and FADD like apoptosis regulator	-4.18135	2.1e-49	-1.00769	1	3.14661	8.63e-10	2	3507.36	2785.52	4141.69	3790.93	3007.49	3716.18	203.652	196.721	159.416	213.174	192.496	181.306	2065.69	1842.09	1231.18
ENSBTAG00000017488	KLF3	Kruppel like factor 3	-4.245	2.35e-49	-9.63464	1.28e-29	-5.31347	2.68e-06	3	2136.13	1865.24	3068.6	2213.42	1965.66	2380.54	124.345	103.373	149.072	105.367	114.991	115.908	5.5273	1.37711	2.55603
ENSBTAG00000026919	PXDC1	PX domain containing 1	-6.16541	4.37e-49	-13.0342	1.28e-14	-5.68824	0.0251072	3	767.408	1682.61	1236.56	1027.42	977.497	786.435	13.4625	22.5137	17.6703	5.99236	15.723	13.2173	0	0	0
ENSBTAG00000014111	INPP4B	inositol polyphosphate-4-phosphatase type II B	-5.81363	6.96e-49	-3.88443	1.34e-09	1.83303	1	2	1095.42	998.743	1318.51	1698.46	1118.13	896.377	32.0988	19.062	22.0345	21.3449	13.2013	16.4437	37.0314	105.738	91.279
ENSBTAG00000002020	CREBRF	CREB3 regulatory factor	-8.08491	1.15e-48	-5.40485	1.6e-16	2.50747	0.779551	2	725.858	539.664	997.45	1360.67	566.044	792.018	0	3.82874	0.811392	5.2816	4.30393	3.74727	18.6657	12.4349	25.2398
ENSBTAG00000011126	STK38	serine/threonine kinase 38	-3.8842	2.59e-48	-2.49344	0.00419874	1.36595	1	2	2779.63	3213.45	3673.09	4186.33	3681.12	3120.49	262.383	228.288	195.168	276.115	213.347	215.046	583.24	681.933	550.529
ENSBTAG00000017863	SRGN	serglycin	-4.18235	2.41e-47	-3.89507	1.07e-24	0.268448	1	2	48922.8	42068.5	43453.6	54455	40675.3	44125.1	3021.61	2732.96	1751.07	2683.93	2334.45	2434.81	3790.77	2291.81	2972.75
ENSBTAG00000049233	-	-	-3.68199	2.43e-47	-2.4943	0.00133162	1.16808	1	2	2897.07	3006.61	3078.79	3773.37	3151.69	2935.82	300.029	274.681	208.528	228.264	233.784	214.603	508.364	531.336	617.954
ENSBTAG00000053003	GPX4	glutathione peroxidase 4	3.28936	2.88e-47	3.56489	1.88e-47	0.272324	1	2	1165.99	1058.24	870.747	1039.7	965.793	1068.62	8668.55	10979.7	9528.39	9883.63	10750.9	10640.6	11870.3	12196.6	12562.2
ENSBTAG00000018848	FBXL3	F-box and leucine rich repeat protein 3	-5.47493	6.76e-47	-4.78305	6.29e-19	0.623156	1	2	990.407	1123.37	1620.36	1950.75	1360.68	852.724	36.6744	33.7826	29.3714	27.3141	18.4766	29.2248	58.1836	51.0996	30.9651
ENSBTAG00000007638	PIF1	PIF1 5'-to-3' DNA helicase	5.43322	7.47e-47	3.32351	8.68e-06	-2.0414	1	2	28.5089	44.9693	23.2089	15.5762	22.9939	23.2817	1030.42	1054.62	1443.7	1308.14	1067.47	998.468	396.328	234.77	181.56
ENSBTAG00000007111	STEAP3	STEAP3 metalloreductase	4.75844	7.47e-47	4.65088	1.78e-31	-0.0968089	1	2	31.9168	45.0569	45.376	18.0835	40.0376	50.0136	837.125	1093.4	1127.41	957.76	1051.11	1218.92	853.187	883.07	1191.06
ENSBTAG00000009354	EVI2A	ecotropic viral integration site 2A	-6.02599	8.31e-47	-3.35595	4.76e-05	2.57342	0.276808	2	1529.5	1042.83	1332.66	2315.89	1227.07	1012.43	33.8167	20.9137	12.0028	25.7334	17.7576	16.6079	103.048	193.651	101.628
ENSBTAG00000017790	B9D1	B9 domain containing 1	4.96089	1.19e-46	4.55194	8.02e-26	-0.386898	1	2	44.6459	17.9727	26.5225	27.5444	19.0141	27.5803	701.431	726.221	860.199	907.989	1052.25	894.865	746.954	708.358	489.697
ENSBTAG00000001082	SH2D5	SH2 domain containing 5	6.53809	2.85e-46	2.72168	0.114825	-3.70991	7e-07	2	10.8028	0.987765	10.051	11.3673	1.65961	7.52786	613.804	549.536	734.812	831.772	571.317	741.919	54.9888	26.5837	67.2276
ENSBTAG00000020041	FAM13B	family with sequence similarity 13 member B	-5.71512	1.22e-45	-4.2003	5.3e-12	1.4186	1	2	655.453	651.039	913.512	985.618	611.558	532.593	16.6276	10.6181	8.99218	23.7241	10.3411	10.5077	46.1397	43.6773	25.6225
ENSBTAG00000020747	ASS1	argininosuccinate synthase 1	5.42075	1.23e-45	6.00503	8.76e-43	0.554101	1	2	173.984	186.123	106.101	130.703	231.505	156.116	8354.72	9855.12	8059.2	3567.36	6911.52	5981.51	8925.8	9227.62	14027
ENSBTAG00000001660	SPTY2D1	SPT2 chromatin protein domain containing 1	-4.80293	1.64e-45	-2.87743	0.000436788	1.87006	1	2	1661.81	1353.28	1820.45	2147.85	1365.96	1320.87	85.645	54.6179	38.5822	64.0623	51.0959	47.5586	221.334	252.741	170.496
ENSBTAG00000013036	YDJC	YdjC chitooligosaccharide deacetylase homolog	3.91732	3.17e-45	1.08572	1	-2.80441	7.15e-06	2	168.324	99.4226	133.234	148.718	134.567	160.237	1850.73	1856.03	2218.7	2394.07	2209.64	2308.4	349.691	254.826	304.303
ENSBTAG00000046273	TLCD3A	TLC domain containing 3A	4.08633	1.66e-44	2.05188	1	-2.00252	1	1	36.5431	56.7349	39.8028	38.0919	47.6524	40.9982	816.598	816.486	809.06	593.201	658.919	737.298	175.016	173.082	197.379
ENSBTAG00000018402	TSC22D2	TSC22 domain family member 2	-3.88546	3.4e-44	-3.59073	7.61e-20	0.279937	1	2	2364.77	2741.97	3254.63	2928.45	2656.69	2522.16	218.9	167.75	165.842	196.885	169.355	187.571	174.133	300.247	202.003
ENSBTAG00000005524	HBP1	HMG-box transcription factor 1	-4.67477	8.57e-44	-1.75172	1	2.87349	0.000826031	2	3028.91	2593.28	3845.63	3839.9	3052.95	2517.06	153.705	119.642	101.051	127.273	119.815	108.84	860.668	1293.42	581.26
ENSBTAG00000014324	ANTXR2	ANTXR cell adhesion molecule 2	-6.25899	1.26e-43	-7.47691	1.03e-14	-0.993065	1	2	510.441	527.82	650.01	679.32	557.423	341.253	11.0118	9.98732	3.52759	2.46069	7.36424	7.15325	5.10356	0	3.14484
ENSBTAG00000012489	TMEM266	transmembrane protein 266	6.7344	1.45e-43	2.75642	0.122418	-3.85021	3.67e-06	2	15.1389	12.7043	2.48556	15.5695	10.7962	2.82547	919.629	821.28	1310.34	1054.75	1131.56	1244.09	29.7651	105.567	79.6873
ENSBTAG00000001497	MRAS	muscle RAS onco homolog	6.80545	2.81e-43	6.28227	2.81e-28	-0.475684	1	2	6.35098	2.93457	3.72977	3.89427	4.30385	6.58111	453.45	305.721	601.282	506.512	797.015	555.956	257.927	368.755	500.762
ENSBTAG00000051211	DUSP8	dual specificity phosphatase 8	-4.3866	2.99e-43	-9.36497	1.87e-17	-4.85787	0.00224079	3	1475.84	1145.92	1147.93	1663.6	947.933	1212.57	51.8131	50.9658	62.243	60.4532	59.6125	75.5045	0	1.7739	3.27968
ENSBTAG00000016335	NPM3	nucleophosmin/nucleoplasmin 3	4.28224	3.22e-43	5.00966	5.31e-51	0.708583	1	2	489.401	327.776	293.734	447.327	246.584	414.855	6203.08	7005.77	7172.37	7773.93	7498.41	7821.62	14605.3	10327.3	11071.2
ENSBTAG00000001552	EPC1	enhancer of polycomb homolog 1	-3.71965	3.99e-43	-3.04185	4.91e-11	0.661487	1	2	3108.93	3182.95	3608.86	3060.67	3513.22	3155.97	258.364	207.26	230.495	270.107	261.66	252.708	292.472	373.398	515.223
ENSBTAG00000002980	GPT2	glutamic--pyruvic transaminase 2	5.17181	5.78e-43	3.02648	0.000490703	-2.07905	1	2	22.6952	21.7307	20.1081	12.2447	16.5996	46.1123	844.875	1002.01	711.984	784.1	840.022	877.095	160.294	176.199	243.889
ENSBTAG00000013393	GEMIN4	gem nuclear organelle associated protein 4	3.64973	6.7e-43	4.03745	4e-45	0.383694	1	2	275.432	237.64	261.271	226.963	289.872	262.663	2602.84	3216.34	3404.46	3500.97	3412.56	3461.98	4944.81	4492.97	3403.56
ENSBTAG00000012450	RAPGEF2	Rap guanine nucleotide exchange factor 2	-4.74878	7.08e-42	-5.9046	2.69e-31	-1.09987	1	2	1038.13	1221.73	1620.7	1561.86	1204.03	1322.75	58.2075	36.3663	63.7094	46.1227	39.4619	48.9476	38.0594	3.80663	22.8639
ENSBTAG00000020179	AAAS	aladin WD repeat nucleoporin	3.63756	8.56e-42	5.00447	8.29e-95	1.35147	1	2	554.718	491.579	358.96	382.637	447.998	419.521	4952.14	5633.78	6055.05	5446.59	5596.16	5591.58	16734.6	13935.8	12192.4
ENSBTAG00000007956	FRAT1	FRAT regulator of WNT signaling pathway 1	-3.94935	1.13e-41	-9.38411	7.06e-33	-5.37612	1.53e-07	3	2092.9	2084.44	2461.06	2954.04	1886.91	1937.33	146.122	139.262	173.689	122.95	141.899	139.333	3.26519	3.2487	3.02035
ENSBTAG00000005042	SYN1	synapsin I	4.5515	2.64e-41	0.0346015	1	-4.49718	3.84e-19	2	36.4749	44.8805	28.1449	20.7383	24.599	37.1848	719.552	759.478	793.743	617.85	652.583	975.863	33.5377	31.7551	32.6314
ENSBTAG00000006680	NKIRAS1	NFKB inhibitor interacting Ras like 1	3.86779	4.2e-41	5.35188	1.01e-93	1.47388	1	2	117.077	100.082	95.8715	91.3514	120.357	91.593	1616.83	1343.72	1572.38	1346.63	1642.66	1525.96	3265.12	5251.99	4188.51
ENSBTAG00000031837	IMPDH2	inosine monophosphate dehydrogenase 2	3.17502	5.66e-41	3.50234	2.16e-45	0.325641	1	2	2128.05	1964.08	1811.39	1790.01	1704	2174.07	15627.7	16877.6	18814.4	17326.3	18516.8	17609.2	22715.6	23317.3	19762.4
ENSBTAG00000020355	KLF4	Kruppel like factor 4	-6.31897	5.77e-41	-5.97504	6.53e-18	0.251999	1	2	846.771	564.794	793.202	619.268	493.928	1261.04	9.30114	6.98329	10.1744	16.3423	9.46373	3.68201	14.1935	15.9567	4.91991
ENSBTAG00000006724	PPP1R2	protein phosphatase 1 regulatory inhibitor subunit 2	-4.04254	6.43e-41	-4.36776	6.38e-32	-0.319578	1	2	2703.32	2743.02	3258.22	3215.85	2725.91	2428.97	195.889	193.357	143.963	168.915	158.812	166.861	84.3378	194.094	130.489
ENSBTAG00000014417	-	-	-3.56349	6.52e-41	-7.46688	6.63e-93	-3.88336	1.38e-11	3	3617.79	3720.48	4387.04	4283.2	3616.09	4240.8	293.605	351.907	326.998	269.971	367.206	399.942	27.2823	22.2481	16.8238
ENSBTAG00000004023	ELAPOR2	endosome-lysosome associated apoptosis and autophagy regulator family member 2	-5.63185	8.54e-41	-7.35758	2.67e-08	-1.319	1	2	287.716	227.523	337.203	326.152	291.546	277.568	7.12625	4.95248	8.5608	4.42254	3.64809	5.39594	1.44608	0	8.24733
ENSBTAG00000023279	N4BP2L2	NEDD4 binding protein 2 like 2	-5.91376	9.11e-41	-3.52775	2.03e-05	2.27525	1	2	1487.35	1182.72	2115.32	3888.2	1829.44	1415.88	32.6408	41.9221	25.1358	35.5113	35.7224	23.0639	218.255	102.797	175.415
ENSBTAG00000012449	AFF3	AF4/FMR2 family member 3	-4.22394	9.22e-41	-12.3193	2.44e-13	-7.34621	0.000456879	3	594.167	653.122	766.027	805.292	671.538	673.724	33.4513	45.216	50.8841	27.1347	32.4553	32.4783	0	0	0
ENSBTAG00000017244	PRPF18	pre-mRNA processing factor 18	-4.87544	2.06e-40	-3.39658	2.02e-07	1.4128	1	2	1813.23	2035.23	2628.96	2764.96	2005.87	1371.43	88.7304	56.3692	49.6206	87.1419	74.9301	66.8159	164.6	271.14	148.919
ENSBTAG00000001233	MPZL3	myelin protein zero like 3	-5.37456	2.35e-40	-4.55893	2.58e-14	0.724227	1	2	584.175	499.169	930.803	911.127	549.883	473.79	19.0859	12.1172	17.4252	17.0598	14.06	13.6801	28.3116	33.6066	19.6264
ENSBTAG00000013577	SLC1A5	solute carrier family 1 member 5	3.84292	1.45e-39	2.77731	1.35e-05	-1.04242	1	2	1093.46	845.182	757.385	581.442	773.05	934.774	10630.2	12137.1	12850.9	12393.2	11963.1	12064.8	6762.08	5541.31	4944.14
ENSBTAG00000014915	ETV5	ETS variant transcription factor 5	4.52385	1.58e-39	5.12991	5.97e-43	0.589422	1	2	93.3115	59.4276	52.0992	50.0635	43.4088	57.5599	1652.69	1401.35	1483.08	926.773	1458.38	1326.64	2304.14	2275.19	1721.45
ENSBTAG00000004322	FOS	Fos proto-onco, AP-1 transcription factor subunit	-6.80577	1.95e-39	-4.76649	6.95e-10	1.86715	1	2	27572	19287.9	18850.1	17190.2	13263.9	26876.7	157.781	105.942	257.632	252.32	143.072	156.833	263.347	1551.94	327.285
ENSBTAG00000005574	CLU	clusterin	7.31092	2.61e-39	9.24313	2.27e-55	1.83248	1	2	13.3897	1.9605	4.98235	1.7341	4.93751	6.53476	998.767	874.264	1386.76	683.841	842.653	704.394	6265.71	2320.35	1908.86
ENSBTAG00000008192	PLPPR2	phospholipid phosphatase related 2	7.21384	4.83e-39	5.43235	2.32e-14	-1.6755	1	2	1.85507	12.2143	0.862958	1.80185	4.65176	1.9392	527.946	402.288	572.207	602.634	754.306	618.883	139.249	262.591	114.154
ENSBTAG00000018024	NR1D2	nuclear receptor subfamily 1 group D member 2	-4.85815	1.33e-38	-8.17751	8.46e-19	-3.17587	0.209494	2	694.507	839.809	1076.97	1210.45	945.115	631.336	37.3184	27.6304	25.6176	39.9841	27.1986	25.5039	0	0	8.08899
ENSBTAG00000020983	RRAS	RAS related	5.20532	3.9e-38	3.96441	2.84e-11	-1.18186	1	2	12.6362	26.8839	10.9066	6.13726	20.8173	17.9867	579.113	582.904	655.737	545.212	549.131	631.627	333.578	164.408	259.655
ENSBTAG00000003025	NME6	NME/NM23 nucleoside diphosphate kinase 6	3.79615	4.96e-38	5.09377	2.12e-81	1.28102	1	2	77.3552	90.1611	65.2285	55.0463	79.6444	65.9748	845.938	1059.07	986.557	922.639	1129.62	1103.39	2357.8	2879.62	2197.52
ENSBTAG00000037558	GRO1	chemokine (C-X-C motif) ligand 1 (melanoma growth stimulating activity, alpha)	-9.20991	5.71e-38	-12.7025	2.47e-13	-1.10804	1	2	707.637	1332.61	511.885	455.669	1092.36	1245.44	0	2.58059	1.82282	1.69337	0.876655	1.82214	0	0	0
ENSBTAG00000013960	PSAT1	phosphoserine aminotransferase 1	3.60609	1.26e-37	5.94534	2.53e-153	2.32476	0.107362	2	470.226	363.482	377.846	290.648	348.88	429.121	4704.38	4554.12	4875.16	4519.4	4821.55	4404.69	25686.5	26287.9	18582.1
ENSBTAG00000007445	CD28	CD28 molecule	-4.00597	2.19e-37	-1.50219	1	2.46659	0.0541687	1	2961.03	4232.66	3787.11	2531.83	4279.93	3671.01	172.115	243.241	190.018	239.311	254.607	229.674	1401.58	1245.95	1079.44
ENSBTAG00000003425	MGME1	mitochondrial genome maintenance exonuclease 1	3.71059	2.4e-37	4.75988	2.95e-68	1.036	1	2	99.0207	142.902	102.908	113.511	124.954	102.606	1836.04	1402.52	1397.81	1528.56	1334.63	1520.76	3728.49	2793.59	2819.47
ENSBTAG00000016060	CREM	cAMP responsive element modulator	-4.39844	2.46e-37	-3.48181	3.86e-10	0.875176	1	2	2338.32	2547.99	2132	2422.46	2147.6	1937.31	138.364	112.846	90.5324	116.11	79.3695	95.9	305.556	138.787	151.287
ENSBTAG00000038141	ADGRG1	adhesion G protein-coupled receptor G1	-6.80038	2.5e-37	-4.52391	3.65e-09	2.10642	1	2	1306.68	877.962	1093.21	555.787	410.022	1091.63	1.50956	10.983	9.98358	6.18118	12.7688	5.40995	24.4935	40.2234	45.279
ENSBTAG00000007102	GTSE1	G2 and S-phase expressed 1	3.76962	4.1e-37	1.91225	1	-1.8261	1	1	235.756	191.217	153.141	154.653	218.9	234.274	2358.56	2715.49	3230.66	2770.68	2438.54	2772.97	776.907	651.143	835.646
ENSBTAG00000011596	SRSF5	serine and arginine rich splicing factor 5	-3.39641	4.83e-37	-1.70149	1	1.67623	1	1	23192.7	27188.6	25258.7	24336	23890.7	21107.4	2656.63	1854.74	2079.44	2768.59	2140.6	2186.05	7329.5	7687.87	7032.56
ENSBTAG00000039302	ANGPTL6	angiopoietin like 6	4.71906	5.46e-37	3.71105	1.98e-11	-0.966321	1	2	24.1684	19.681	13.3204	19.9981	18.9831	19.6723	474.289	453.214	542.993	470.135	603.931	535.315	180.188	369.847	222.132
ENSBTAG00000009902	AKR1B1	aldo-keto reductase family 1, member B1 (aldose reductase)	3.78108	6.89e-37	5.64704	3.42e-105	1.85383	1	2	249.937	247.269	243.274	241.038	209.815	226.923	3235.01	3213.48	4039.71	3015.87	3237.78	2858.76	13696.2	13797.5	8287.52
ENSBTAG00000002480	NUDT1	nudix hydrolase 1	3.44075	7.26e-37	4.74103	9.27e-92	1.29024	1	2	273.884	267.226	219.562	258.945	255.416	258.359	2476.16	2740.41	2848.45	2902.16	3019.32	2727.96	8498.06	5596.43	6496.28
ENSBTAG00000048707	-	-	-5.57154	9e-37	-4.71339	5.97e-13	0.731979	1	2	364.255	297.504	430.55	386.209	262.386	298.018	4.08943	8.11458	8.59734	4.56108	7.10249	9.84876	6.7054	8.91179	22.7359
ENSBTAG00000018888	DPH2	diphthamide biosynthesis 2	4.04718	1.01e-36	4.9349	1.99e-52	0.870188	1	2	87.3139	132.964	89.5251	90.8665	131.402	121.074	1524.69	1684.37	2011.75	1984.96	1808.08	1855.28	4384.71	2695.56	2993.3
ENSBTAG00000008699	FEM1C	fem-1 homolog C	-5.2367	2.09e-36	-3.66469	1.58e-07	1.48007	1	2	1510.3	1169.53	2013.38	1800.22	1507.48	1187.83	58.0064	36.3422	31.174	52.8741	26.3522	34.6413	150.574	53.1263	147.362
ENSBTAG00000003115	KBTBD2	kelch repeat and BTB domain containing 2	-4.8419	2.09e-36	-4.84825	9.92e-19	-0.0233058	1	2	698.021	989.218	865.041	923.913	791.36	553.611	46.6941	25.1679	22.9893	19.6628	22.9415	27.4866	17.4858	31.4392	32.3282
ENSBTAG00000012267	ZFC3H1	zinc finger C3H1-type containing	-3.77533	3.79e-36	-2.03585	1	1.70495	1	1	690.403	725.255	737.911	767.215	755.771	760.878	62.5558	41.2987	37.5733	70.7679	46.2451	62.7855	180.683	157.45	195.75
ENSBTAG00000019964	GAS6	growth arrest specific 6	-6.4864	5.72e-36	-8.96237	1.37e-08	-1.76391	1	2	444.899	540.846	385.033	250.924	384.776	297.267	2.28681	8.64212	3.66287	2.55428	3.5132	4.55935	0	0	1.61633
ENSBTAG00000010042	RIOK3	RIO kinase 3	-4.87946	8.21e-36	-3.18581	4.14e-05	1.61348	1	2	3291.63	3260.42	4496.71	6631.51	2900.14	2554.02	163.238	146.147	98.9651	122.744	124.622	122.033	451.124	479.459	305.334
ENSBTAG00000003325	SNRK	SNF related kinase	-4.0199	1.11e-35	-5.60303	1.36e-57	-1.55387	1	2	3538.15	3599.67	5278.33	5336.21	4157.93	3478.45	278.078	273.945	223.621	314.502	217.568	244.805	87.9857	107.922	62.242
ENSBTAG00000021818	ADGRE5	adhesion G protein-coupled receptor E5	-4.10376	1.23e-35	-2.6276	0.00566435	1.43987	1	2	16056	19668.5	12980.3	12521.3	19313.6	16836.8	807.541	1302.02	880.442	787.068	956.255	902.723	2617.1	3153.78	2024.03
ENSBTAG00000021596	ICOS	inducible T cell costimulator	-3.43989	1.3e-35	-2.48277	0.00170615	0.93759	1	2	3346.58	3475.24	3300.16	3343.1	3436.84	2837	328.031	354.561	225.967	292.963	344.424	263.373	632.556	563.564	553.856
ENSBTAG00000007116	ARRDC3	arrestin domain containing 3	-5.08779	1.9e-35	-2.95118	0.00240211	2.05041	1	2	1219.99	910.724	1430.48	2161.92	1087.52	892.954	53.4036	38.0559	23.8285	34.9523	41.2576	30.9716	189.914	133.089	159.128
ENSBTAG00000021272	ABCG1	ATP binding cassette subfamily G member 1	-5.0619	2.16e-35	-4.75263	6.51e-16	0.255809	1	2	642.121	649.341	893.854	1208.25	932.475	608.458	18.4835	30.9779	26.0028	33.0364	21.2888	15.9116	36.5727	15.5393	34.6234
ENSBTAG00000000460	SYTL2	synaptotagmin like 2	-4.92357	2.63e-35	-4.19845	4.11e-13	0.657822	1	2	1381.57	760.553	1455.01	1228.27	944.658	1037.1	39.0876	25.8708	46.0529	36.9585	41.7176	31.4113	40.0849	99.7159	40.4306
ENSBTAG00000008219	RBM7	RNA binding motif protein 7	-3.95014	3.27e-35	-1.69722	1	2.22043	0.815673	1	1576.14	1309.34	1624.83	1889.18	1394.6	1272.1	128.826	97.3732	68.1683	108.732	92.0151	85.4686	510.075	464.23	402.588
ENSBTAG00000016915	FLT1	fms related receptor tyrosine kinase 1	5.32288	4.84e-35	3.90569	2.3e-09	-1.34702	1	2	18.4463	21.735	9.58938	16.0174	14.2581	5.08932	527.626	417.392	564.057	573.241	720.67	532.555	288.826	195.804	150.258
ENSBTAG00000016203	ZNF16	zinc finger protein 16	4.34149	5.59e-35	4.80633	3.19e-36	0.452922	1	2	35.6819	55.8221	28.2158	38.1244	55.0962	38.243	738.41	876.259	916.506	792.936	890.336	920.029	1563.83	1140.45	849.354
ENSBTAG00000027713	LYSMD3	LysM domain containing 3	-5.13404	5.7e-35	-3.40966	3.38e-06	1.62982	1	2	400.302	317.064	477.236	594.126	477.282	385.232	17.6883	14.8236	11.0866	11.1571	8.88774	10.1608	46.2383	22.2106	52.2525
ENSBTAG00000015582	HMOX1	heme oxygenase 1	5.82108	9.58e-35	6.20939	3.17e-29	0.359571	1	2	91.089	45.9882	33.8881	30.4762	66.4954	142.334	3206.03	2955.36	4595.5	4478.97	4284.56	4103.59	4643.4	6878.34	4068.4
ENSBTAG00000048155	FCN1	ficolin 1	-6.54702	1.5e-34	-7.38332	2.63e-14	-0.655189	1	2	224.473	623.892	475.084	609.195	493.234	890.011	3.16374	6.45638	7.60126	8.48039	3.64633	5.30048	7.23718	1.44592	0
ENSBTAG00000004706	SUV39H1	SUV39H1 histone lysine methyltransferase	3.24157	2.12e-34	3.0909	1.3e-18	-0.146234	1	2	577.8	463.916	502.816	474.744	511.241	520.136	4289.26	4576.85	5294.13	4624.03	4929.16	5253.18	4939.76	4531.73	3596.95
ENSBTAG00000050091	GCNT4	glucosaminyl (N-acetyl) transferase 4	-8.24102	3.12e-34	-5.49868	2.07e-11	2.47628	0.986058	2	581.194	338.007	1225.59	1212.73	605.249	380.603	2.28901	2.59504	0	1.70527	3.51131	3.6436	8.88645	23.1013	13.1415
ENSBTAG00000016747	NAT10	N-acetyltransferase 10	3.15957	3.12e-34	2.88535	4.06e-14	-0.271823	1	2	537.746	465.791	543.408	483.457	510.353	522.795	4082.88	4132.14	4766.32	4736.04	5302.02	4505.22	4221.77	3313.33	3836.62
ENSBTAG00000020947	RNF103	ring finger protein 103	-4.0296	4.84e-34	-4.86068	5.74e-33	-0.806513	1	2	1504.17	1752.88	1891.69	1706.67	1989.81	1637.33	120.819	89.2951	98.2917	102.499	104.833	120.724	29.8639	47.3911	99.0545
ENSBTAG00000049851	PMAIP1	phorbol-12-myristate-13-acetate-induced protein 1	-4.4406	9.29e-34	-4.13022	1.77e-17	0.283708	1	2	4589.02	3492.83	3859.25	4414.42	3137.86	4122.39	160.387	204.482	173.933	176.574	167.764	192.064	97.4227	290.621	273.286
ENSBTAG00000001294	PPP1R15A	protein phosphatase 1 regulatory subunit 15A	-5.13656	9.29e-34	-5.50368	2.41e-28	-0.347936	1	2	40453.4	32421	29813	10541.3	34782.5	15793.2	689.934	744.047	852.712	708.261	736.79	846.387	559.692	527.629	674.69
ENSBTAG00000011437	SIK1	salt inducible kinase 1	-5.08973	1.11e-33	-6.76661	1.52e-49	-1.61608	1	2	12213.2	14470.3	14873.7	15512.9	11367.1	17946.3	366.086	492.847	325.253	391.196	437.831	501.664	35.5453	191.92	162.624
ENSBTAG00000019887	DHODH	dihydroorotate dehydrogenase (quinone)	4.49298	1.32e-33	7.54923	5.86e-116	3.02765	3.88e-05	3	82.2679	55.0285	36.5967	26.9263	47.8186	58.9419	927.622	1041.29	1192.78	1115.17	1463.93	1250.16	10765.4	9531.19	8754.32
ENSBTAG00000037899	DLK1	delta like non-canonical Notch ligand 1	10.7154	1.6e-33	6.05072	1.71e-06	-4.29057	0.00504396	3	3.67992	7.63265	1.60784	0	0	1.81421	2107.49	2609.33	4023.52	5548.8	6108.11	6103.63	44.3217	191.522	333.431
ENSBTAG00000011001	ERG	ETS transcription factor ERG	-6.839	1.71e-33	-10.8645	6.03e-10	-2.02298	1	2	258.932	270.549	298.466	264.573	397.168	288.127	0.721292	3.09385	0.86649	5.64026	3.6098	1.72478	0	0	0
ENSBTAG00000001729	DUSP10	dual specificity phosphatase 10	-4.15514	1.84e-33	-2.868	0.000148722	1.23967	1	2	3783.85	2657.39	3438.47	2930.36	3217.68	4237.22	251.629	171.689	165.383	176.84	156.856	204.019	568.674	296.359	498.09
ENSBTAG00000023601	POLR1G	RNA polymerase I subunit G	4.00899	2.48e-33	5.435	7.63e-67	1.40362	1	2	142.135	134.772	91.545	171.158	122.067	113.048	1617.2	1930.22	2136.13	2409.64	2284.35	2189	6837.63	4300.88	5762.02
ENSBTAG00000010371	CHAC1	ChaC glutathione specific gamma-glutamylcyclotransferase 1	5.42363	3.32e-33	6.78364	6.45e-51	1.31608	1	2	10.715	15.6907	6.64501	6.93854	4.93911	8.40503	356.541	377.288	372.129	377.539	409.589	408.9	527.63	1128.13	1299.69
ENSBTAG00000051333	ARID5B	AT-rich interaction domain 5B	-4.48467	3.67e-33	-1.00276	1	3.43267	4.79e-08	2	2475.72	2646.06	2028.38	2603.61	3032.65	1391.25	99.7655	107.921	92.4016	128.536	94.5505	102.626	1441.77	724.656	1277.93
ENSBTAG00000010493	SERTAD1	SERTA domain containing 1	-3.7893	4.26e-33	-2.25797	0.33714	1.49971	1	1	6845.37	6298.86	5037.01	5418.35	5562.67	8559.79	434.319	499.46	357.726	393.225	513.523	508.029	1447.47	1261.08	1179.2
ENSBTAG00000014880	ICOSLG	inducible T cell costimulator ligand	-5.59229	5.22e-33	-11.6981	1.75e-11	-4.88091	0.0962057	2	379.036	736.229	504.749	520.309	292.35	458.817	6.29254	7.13411	7.38796	10.4259	13.3754	14.2641	0	0	0
ENSBTAG00000008649	ETV3	ETS variant transcription factor 3	-4.15224	8.03e-33	-3.36574	2.02e-09	0.745054	1	2	2167.57	2316.74	3280.3	3191.99	2272.69	2065.59	182.166	110.76	130.804	189.421	122.719	117.554	259.868	260.03	210.511
ENSBTAG00000055051	RNF125	ring finger protein 125	-4.53804	8.14e-33	-4.43819	5.05e-17	0.0770852	1	2	1001.26	923.356	1417.39	931.92	816.28	739.547	51.9173	55.3967	38.5215	31.5625	29.8807	40.1333	38.9161	60.118	32.7005
ENSBTAG00000009691	SH2B2	SH2B adaptor protein 2	3.87994	1.06e-32	-3.37598	0.00250632	-7.30564	5.82e-35	3	65.1137	100.859	65.5548	103.1	83.0476	108.188	1338.82	1125.4	1272.5	1438.64	1129.54	1483.92	12.2088	6.96759	4.83698
ENSBTAG00000024387	PNPLA8	patatin like phospholipase domain containing 8	-5.78294	2.01e-32	-3.07492	0.00325567	2.58923	0.360921	2	449.09	442.951	571.192	619.688	411.498	387.487	16.8323	6.93946	8.27214	5.12733	11.4622	1.83091	78.8557	29.7605	55.0753
ENSBTAG00000024105	BCL2L11	BCL2 like 11	-4.40372	2.23e-32	-5.16376	2.28e-33	-0.726564	1	2	6972.77	3743.1	6690.96	5512.39	3249.91	6216.43	194.799	216.12	290.22	260.904	295.584	256.397	184.798	126.501	134.97
ENSBTAG00000037729	CERS1	ceramide synthase 1	5.53425	3.65e-32	2.03485	1	-3.38107	0.000210427	2	14.2937	30.4215	14.1271	12.1485	8.23617	9.34466	543.137	693.209	766.754	717.712	763.158	668.612	91.7809	24.2029	75.2458
ENSBTAG00000002050	COA7	cytochrome c oxidase assembly factor 7	3.91574	4.36e-32	6.13673	1.57e-115	2.20527	0.608475	2	36.2716	38.0941	24.4313	35.2327	29.2894	22.8551	490.045	451.479	439.937	497.1	467.194	478.352	2683.79	2133.74	1760.85
ENSBTAG00000047879	KCNA3	potassium voltage-gated channel subfamily A member 3	-5.82882	4.59e-32	-5.02118	7.72e-13	0.67549	1	2	650.601	775.649	803.851	638.897	817.343	534.756	15.3486	22.6226	9.21923	1.71345	12.4018	11.0434	34.5768	6.90296	20.7785
ENSBTAG00000044001	LPP	LIM domain containing preferred translocation partner in lipoma	-4.93919	4.93e-32	-4.53328	3.07e-11	0.324264	1	2	312.586	311.799	322.562	260.975	271.814	360.028	14.4249	5.16442	11.8565	5.08801	9.62247	12.7149	3.60368	12.6006	21.4286
ENSBTAG00000010316	ICAM5	intercellular adhesion molecule 5	8.39216	6.73e-32	1.1985	1	-6.7357	7.28e-14	2	1.77595	0.973604	0	2.58744	1.63681	0.927742	455.927	347.472	656.696	511.122	303.624	506.36	0	8.83797	3.26878
ENSBTAG00000005678	AACS	acetoacetyl-CoA synthetase	3.82409	1.03e-31	2.47428	0.0270604	-1.31058	1	2	597.918	447.084	342.303	292.644	440.105	367.275	5463.18	6108.04	5873.25	5504.62	6330.1	6152.78	2540.47	2540.63	1939.1
ENSBTAG00000037404	LRFN4	leucine rich repeat and fibronectin type III domain containing 4	4.59518	1.19e-31	-1.02576	1	-5.68416	2.79e-25	2	62.3623	60.6094	34.8128	35.4785	30.3843	28.8688	862.88	1363.35	865.657	1065.47	1063.91	942.615	19.2917	28.0344	11.3483
ENSBTAG00000009494	CBLC	Cbl proto-onco C	-5.73065	1.67e-31	-11.1029	2.83e-10	-3.96359	0.313618	2	332.114	398.261	216.108	332.976	387.364	324.037	3.90279	13.9283	5.03998	4.35642	6.30942	2.80954	0	0	0
ENSBTAG00000006708	ARIH1	ariadne RBR E3 ubiquitin protein ligase 1	-4.07319	2.17e-31	-3.24648	3.06e-08	0.788858	1	2	2593.03	2112.11	2255.2	2310.17	1795.86	2531.49	150.624	150.829	106.546	151.17	122.429	117.041	277.708	131.717	294.073
ENSBTAG00000012697	PGAM1	phosphoglycerate mutase 1	2.97719	2.3e-31	3.33104	4.42e-39	0.354041	1	2	9185.13	8053.15	7356.1	6866.59	7314.34	8191.91	56417.3	63339.5	62902.7	58986	65896.2	63674.2	83344.4	79837	73958.1
ENSBTAG00000013736	PROM1	prominin 1	5.91981	3.06e-31	4.78357	3.72e-12	-1.02191	1	2	10.6883	10.75	11.6019	10.3816	22.1671	8.37895	870.331	669.377	605.454	635.569	802.723	1011.77	660.095	236.795	168.773
ENSBTAG00000010113	ZBTB24	zinc finger and BTB domain containing 24	-3.73115	3.28e-31	-3.1551	1.94e-09	0.550134	1	2	1602.57	1546.63	2000.97	2001.97	1741.99	1598.99	175.589	109.669	110.248	129.835	129.976	129.511	236.691	201.722	144.962
ENSBTAG00000048246	DPP4	dipeptidyl peptidase 4	-6.09479	5.54e-31	-4.10486	6.55e-09	1.83997	1	2	337.729	307.178	394.011	354.808	456.406	296.632	6.44458	6.54926	4.71848	2.41929	1.66472	11.7192	14.842	9.88353	36.0704
ENSBTAG00000007473	XKR5	XK related 5	5.48221	5.6e-31	-0.0651136	1	-5.51499	1.94e-12	2	13.3416	7.80968	4.96493	4.31961	7.379	9.29872	429.216	452.854	341.301	241.387	312.518	358.329	6.97976	0	14.5174
ENSBTAG00000013792	UBALD2	UBA like domain containing 2	-3.65643	9.7e-31	-6.09177	1.94e-109	-2.41822	0.0930762	2	24538.1	17205.9	16040.8	17566.9	18856.8	22698.5	1417.27	1735.55	1506.34	1342.6	1552.17	1657.35	289.573	204.278	355.875
ENSBTAG00000018642	RCCD1	RCC1 domain containing 1	3.25041	1.97e-30	0.0155198	1	-3.22874	3.1e-16	2	177.029	179.51	160.585	175.403	158.245	184.983	1492.5	1621.93	1800.29	1786.06	1518.77	1664.03	225.987	137.637	159.928
ENSBTAG00000009569	DOCK6	dedicator of cytokinesis 6	4.94733	2.06e-30	3.17325	0.000327085	-1.69048	1	2	19.0829	24.7666	28.2037	28.3476	19.6564	24.626	553.079	652.825	810.016	755.173	858.455	898.795	109.818	371.995	192.648
ENSBTAG00000008061	RILPL1	Rab interacting lysosomal protein like 1	4.45389	2.28e-30	4.69802	4.04e-26	0.237513	1	2	59.2557	63.4685	25.0843	34.3614	59.5107	49.9193	956.675	1022.7	1176.3	1012.7	1195.92	1100.92	1351.98	1644.39	847.571
ENSBTAG00000023867	RC3H2	ring finger and CCCH-type domains 2	-5.22036	2.51e-30	-5.04553	2.08e-13	0.119682	1	2	430.668	369.316	604.013	800.295	368.468	358.827	12.6733	13.5226	13.1246	15.8272	14.3693	7.45611	16.3105	10.8704	15.3342
ENSBTAG00000008441	SOCS3	suppressor of cytokine signaling 3	-5.49563	2.84e-30	-6.34894	1.36e-19	-0.752756	1	2	698.351	876.572	676.533	685.349	1029.7	757.814	17.9695	35.4442	10.324	6.9564	18.2272	13.3016	7.97724	1.58538	17.7137
ENSBTAG00000009142	RNMT	RNA guanine-7 methyltransferase	-4.17126	3.04e-30	-1.53028	1	2.60234	0.0376421	2	1160.26	1236.17	1290.33	1736.91	1147.07	970.687	80.5347	73.9165	46.9916	78.7817	71.6911	61.5987	493.956	292.425	488.706
ENSBTAG00000009151	PYGO1	pygopus family PHD finger 1	-4.46252	3.18e-30	-5.89636	2.39e-27	-1.36746	1	2	954.8	983.012	1147.39	838.067	1280.44	1019.23	46.0186	54.7836	38.6979	23.9765	58.4125	56.9991	6.93355	31.1499	12.8201
ENSBTAG00000016062	C21H14orf28	chromosome 21 C14orf28 homolog	-5.41086	3.48e-30	-6.1415	1.74e-09	-0.60131	1	2	165.866	217.583	201.55	251.198	235.151	239.807	5.36054	3.47303	3.67984	5.98326	6.19123	5.51417	0	3.42382	4.75811
ENSBTAG00000054934	VAMP2	vesicle associated membrane protein 2	-3.3727	3.66e-30	-5.79792	4.65e-110	-2.40053	0.0765683	2	6868.89	7535.03	8471.77	9394.14	7570.68	8183.95	736.597	707.507	863.724	930.354	613.511	735.169	136.217	163.963	129.151
ENSBTAG00000010388	MGAT4A	alpha-1,3-mannosyl-glycoprotein 4-beta-N-acetylglucosaminyltransferase A	-4.05036	3.83e-30	-3.93712	3.52e-14	0.0906867	1	2	605.532	637.301	624.735	925.989	642.05	539.879	41.3514	39.0686	26.6777	49.6001	39.7296	41.257	38.4038	43.5876	45.1839
ENSBTAG00000007888	EFR3B	EFR3 homolog B	5.03448	5.85e-30	2.77446	0.0329273	-2.18138	1	2	3.62809	18.4063	11.8178	5.15291	17.1117	15.4858	408.547	360.607	431.016	330.708	391.471	460.378	78.5336	60.5514	114.747
ENSBTAG00000003339	ZBTB10	zinc finger and BTB domain containing 10	-5.86636	6.61e-30	-4.61453	7.14e-10	1.09107	1	2	478.062	452.162	849.857	1436.26	523.52	474.511	16.8167	7.79954	12.8558	9.3928	9.68491	13.7098	31.6729	21.0997	29.2771
ENSBTAG00000001663	PDF	peptide deformylase, mitochondrial	3.55881	9.78e-30	0.904799	1	-2.62612	0.00115142	2	108.755	96.0037	76.0471	77.7047	78.7515	73.4452	866.126	1037.23	938.496	1116.62	1059.41	1029.34	138.088	204.766	141.712
ENSBTAG00000010932	DNAJC12	DnaJ heat shock protein family (Hsp40) member C12	4.96074	1e-29	7.92663	1.67e-85	2.92547	0.00332854	3	16.1678	19.7762	16.7035	27.9202	27.3366	15.0532	1009.03	872.949	490.245	484.427	594.78	451.363	4775.11	4313.9	6155.68
ENSBTAG00000015719	PIGF	phosphatidylinositol glycan anchor biosynthesis class F	4.25584	1.33e-29	6.20538	1.78e-81	1.92783	1	2	27.0879	16.9361	12.5883	15.7876	14.9946	17.0483	362.185	363.252	310.294	352.646	290.051	331.981	1613.85	1235.69	1030.71
ENSBTAG00000016603	-	-	3.33409	1.46e-29	-2.56457	0.0714905	-5.92449	6.44e-50	2	139.687	142.303	115.505	115.504	160.761	125.131	1359.05	1394.73	1499.52	1235.68	1171.58	1434.13	26.1435	23.8935	16.1166
ENSBTAG00000033077	NUFIP2	nuclear FMR1 interacting protein 2	-4.35572	1.55e-29	-3.06125	6.33e-05	1.21854	1	2	887.686	649.399	980.184	1391.7	750.054	816.275	54.3912	46.0328	34.9711	41.0621	41.521	45.8729	99.3236	83.5302	136.924
ENSBTAG00000025856	JMY	junction mediating and regulatory protein, p53 cofactor	-4.61365	1.6e-29	-3.44694	7.7e-07	1.08689	1	2	874.404	886.411	1224.15	1149.56	1068.53	692.213	45.5098	44.8259	30.1036	43.7948	38.5407	34.3537	108.638	36.1882	117.156
ENSBTAG00000055207	SCD	stearoyl-CoA desaturase	4.56339	1.85e-29	3.28996	5.92e-06	-1.20415	1	2	894.885	632.363	698.135	487.19	532.619	541.499	18060.9	15440.1	15582.7	14025.8	12929.3	14699	8883.12	2918.96	7200.55
ENSBTAG00000026375	RMI2	RecQ mediated genome instability 2	3.99562	3.91e-29	1.99744	1	-1.95051	1	1	447.498	397.475	248.892	287.756	354.846	316.573	5111.11	5850.81	5504.83	5067.91	5745.78	5744.83	1990.26	978.388	1213.01
ENSBTAG00000009641	MTHFD1	methylenetetrahydrofolate dehydrogenase, cyclohydrolase and formyltetrahydrofolate synthetase 1	3.44792	4.45e-29	4.33037	8.82e-51	0.867912	1	2	683.343	667.5	552.216	460.635	563.409	476.058	5777.96	5975.47	6084.38	6786.15	7145.91	5561.9	13349.8	11450.5	9656.23
ENSBTAG00000014091	ARHGEF3	Rho guanine nucleotide exchange factor 3	-4.74948	4.59e-29	-5.18824	3.38e-24	-0.413282	1	2	3409.97	3022.17	3768.11	2914.75	4765.38	2700.91	172.64	105.257	85.3465	167.491	105.065	116.256	52.5195	155.171	68.2434
ENSBTAG00000044150	UCK2	uridine-cytidine kinase 2	3.61085	4.59e-29	3.87017	4.42e-27	0.256622	1	2	299.988	209.791	213.643	164.627	210.724	298.317	2513.32	2960.7	2616.2	2768.86	3269.54	3030.85	3594.52	3446.22	3255.14
ENSBTAG00000007719	MFSD6	major facilitator superfamily domain containing 6	-3.93632	7.44e-29	-4.33574	1.88e-20	-0.388894	1	2	947.547	885.753	1137.74	737.383	1050.89	949.135	70.3059	53.7166	46.8196	66.5784	76.6076	54.8527	66.5922	45.5208	27.5386
ENSBTAG00000013170	CTLA4	cytotoxic T-lymphocyte associated protein 4	-7.99569	7.48e-29	-5.25776	3.73e-10	2.45281	1	2	367.835	619.257	333.88	328.741	766.088	338.165	3.82402	0.86712	1.83754	0.853872	1.76511	0.91677	19.0082	0	14.3779
ENSBTAG00000000469	PPP2CA	protein phosphatase 2 catalytic subunit alpha	-3.22257	7.48e-29	-4.63531	4.02e-80	-1.40215	1	2	13411.7	13214.1	15820.7	12814.7	13340.4	12425.3	1806.24	1332.5	1247.94	1564.77	1391.26	1295.32	487.994	541.003	590.816
ENSBTAG00000017027	MMACHC	metabolism of cobalamin associated C	4.8885	1.19e-28	6.42007	1.97e-54	1.49999	1	2	11.6544	7.8892	9.17067	11.3206	9.09359	3.75425	237.901	295.93	327.417	209.603	251.066	281.352	790.706	963.683	560.948
ENSBTAG00000024909	H3-3B	H3.3 histone B	-3.41117	1.3e-28	-0.106045	1	3.29884	1.54e-16	2	99765.7	81369.8	89958.6	79400	72072.7	66787.4	7996.31	7381.21	6870.06	8106.32	8286.79	7107.72	80262.7	88194.1	58464.6
ENSBTAG00000048122	CFD	complement factor D	-7.25615	1.37e-28	-10.1198	3.36e-10	-2.05989	1	2	603.982	902.024	351.925	425.742	1099.6	1549.93	3.82593	5.20637	1.83861	13.6453	4.44154	1.84935	0	0	1.51018
ENSBTAG00000026613	MSTO1	misato mitochondrial distribution and morphology regulator 1	3.47588	1.79e-28	3.52095	3.31e-21	0.0479689	1	2	221.551	225.704	176.171	150.119	223.198	165.398	1844.96	2305.74	2173.06	2114.58	2462.96	2100.52	2647.93	2062.55	2014.13
ENSBTAG00000003634	CISD1	CDGSH iron sulfur domain 1	3.57762	2.8e-28	4.6615	1.2e-55	1.06848	1	2	174.187	129.417	116.316	134.83	132.289	139.129	1671.97	1806.04	1460.95	1834.72	1718.69	1429.84	3330.34	4431.6	2764.86
ENSBTAG00000001981	SLC6A17	solute carrier family 6 member 17	4.94761	3.58e-28	3.69522	2.66e-07	-1.1616	1	2	27.5063	85.5483	37.1601	41.3669	51.5141	45.4035	2062.96	1379.23	1211.65	1305.28	990.615	2091.76	451.953	671.801	802.386
ENSBTAG00000013454	TAB2	TGF-beta activated kinase 1 (MAP3K7) binding protein 2	-4.3184	4.41e-28	-4.8797	1.96e-23	-0.532357	1	2	1484.54	1215.1	1994.04	2173.92	1344.3	1114.54	111.557	77.045	59.1917	67.3566	81.6297	62.7864	62.1862	48.4297	44.8054
ENSBTAG00000013081	PSPH	phosphoserine phosphatase	3.87127	5.01e-28	5.96548	2.11e-84	2.05764	1	2	220.534	141.017	144.228	123.655	119.869	171.755	2742.37	2136.96	2259.52	2117.49	2305.85	2081.41	11469.2	10485.5	6917.64
ENSBTAG00000005523	XYLT1	xylosyltransferase 1	-4.67973	5.35e-28	-7.58192	1.35e-26	-2.7912	0.326008	2	794.776	1602.97	1373.84	898.177	1609.49	1231.46	49.6721	56.3144	41.3108	25.6108	59.8451	55.7268	5.28527	1.76059	11.3993
ENSBTAG00000002894	TNFSF4	TNF superfamily member 4	7.46238	6.89e-28	8.63392	7.99e-39	1.14362	1	2	1.8036	2.98085	0.838374	0.876009	2.49542	0	375.658	286.316	268.915	215.902	229.836	258.734	615.1	726.377	505.299
ENSBTAG00000027809	RABGAP1L	RAB GTPase activating protein 1-like	-4.19706	7.29e-28	-3.05362	3.68e-05	1.08631	1	2	981.851	820.742	1399.9	1402.38	1024.93	857.323	82.9097	44.2554	61.1438	66.2132	52.1015	42.3641	129.406	122.317	130.375
ENSBTAG00000017715	HOMER2	homer scaffold protein 2	3.6769	9.73e-28	4.29496	1.66e-37	0.607682	1	2	37.8672	63.4941	59.1084	49.5743	51.4781	51.4787	714.807	569.66	689.433	697.736	739.307	618.231	1267.47	819.812	1010.17
ENSBTAG00000015904	RORA	RAR related orphan receptor A	-4.54233	1.08e-27	-4.56731	2.84e-17	-0.0362497	1	2	1848.65	1066.4	1643.48	1603.2	1135.01	1157.32	72.3763	44.8952	52.4009	54.5489	74.4872	58.1965	66.0543	24.2263	84.4963
ENSBTAG00000008462	FAM43A	family with sequence similarity 43 member A	6.17354	1.12e-27	2.48702	0.478884	-3.48282	0.00350536	2	87.0215	78.971	66.7398	47.0581	133.198	106.153	5914.9	4357.51	8395.08	6707.1	6837.37	6305.24	84.9261	972.198	540.28
ENSBTAG00000008585	ARHGEF10	Rho guanine nucleotide exchange factor 10	5.05037	2.29e-27	-4.69342	0.0769931	-10.9121	1.27e-09	2	10.7375	14.7132	2.498	13.7396	4.94797	6.54321	270.66	354.805	320.09	315.321	273.485	238.38	0	0	0
ENSBTAG00000003788	RCC1	regulator of chromosome condensation 1	3.11773	2.4e-27	3.42599	1.88e-30	0.306079	1	2	554.672	556.734	572.18	554.454	476.864	520.779	4211.89	4621.82	4921.18	4742.58	4858.64	4843.74	6993.61	5832.57	4654.9
ENSBTAG00000004787	METRNL	meteorin like, glial cell differentiation regulator	-5.26129	2.65e-27	-3.80216	1.21e-06	1.32689	1	2	495.225	523.501	670.17	542.679	426.912	620.026	6.14101	4.35164	19.3654	10.2829	17.724	26.7003	27.6295	51.709	33.5269
ENSBTAG00000002127	TCP11L2	t-complex 11 like 2	-4.05009	3.12e-27	-1.62386	1	2.3754	0.337098	1	1403.52	1580.64	2093.47	2760.98	1990.69	1847.04	132.03	120.266	103.599	135.587	101.883	103.91	765.544	659.016	425.862
ENSBTAG00000005905	TOPORS	TOP1 binding arginine/serine rich protein, E3 ubiquitin ligase	-4.64369	3.73e-27	-2.31676	0.53967	2.24363	1	1	2083.56	2096.23	2649.37	5095.6	2115.28	1694.8	112.954	108.156	99.018	96.3631	115.941	87.507	384.496	593.39	543.727
ENSBTAG00000030193	GPR35	G protein-coupled receptor 35	-5.47969	4.01e-27	-6.81406	5.48e-30	-1.22642	1	2	4804.27	3486.43	6441.05	5450.73	2007.99	6021.23	51.8169	95.0267	109.848	79.2038	174.373	107.274	33.8992	67.8057	19.7878
ENSBTAG00000054797	-	-	-4.77262	5.17e-27	-2.49135	0.154459	2.19811	1	1	281.294	265.004	316.593	395.062	281.683	297.254	11.54	12.212	12.0148	15.4529	4.44634	10.1671	39.3256	37.5239	80.6267
ENSBTAG00000023417	RUVBL2	RuvB like AAA ATPase 2	3.25493	6.64e-27	4.90517	6.16e-96	1.63758	1	2	850.683	651.011	632.396	714.157	603.092	774.3	5293.93	6543.63	7049.33	7029.09	7539.17	7120.25	23480.9	19869.4	20329
ENSBTAG00000046503	NCOA7	nuclear receptor coactivator 7	-4.80172	7.5e-27	-5.30023	1.42e-23	-0.464808	1	2	2130.71	1481.71	1899.65	1996.33	1684.01	2105.94	76.6771	55.1053	57.7367	76.5762	69.6355	62.1479	86.671	13.8435	44.5128
ENSBTAG00000008197	EPOR	erythropoietin receptor	13.8157	8.73e-27	7.38702	8.82e-05	-5.51311	9.97e-14	3	0	0	0	0	0	0	502.73	295.933	636.404	486.333	478.324	730.843	21.0328	7.00091	4.86102
ENSBTAG00000011007	TTYH2	tweety family member 2	5.28611	1.12e-26	5.70175	1.67e-23	0.385318	1	2	84.3298	35.0441	71.8611	76.7358	95.7244	89.0433	2326.35	2311.94	3571.12	3703.55	1583.81	4571.12	2616.77	2839.33	6698.79
ENSBTAG00000002605	TRIM16	tripartite motif containing 16	-6.18547	1.2e-26	-9.204	9.37e-09	-2.35483	1	2	300.727	265.74	539.78	810.81	485.715	323.622	5.33197	10.3629	9.15046	2.55237	2.63308	6.37876	0	0	1.61448
ENSBTAG00000051316	-	-	-3.69262	1.47e-26	-7.91218	2.2e-121	-4.19934	2.22e-17	3	10710.8	10362.9	8633.28	8289.82	8955.43	8048.72	646.453	705.476	749.233	638.245	750.565	733.221	23.0954	71.7753	18.524
ENSBTAG00000001178	USPL1	ubiquitin specific peptidase like 1	-5.0526	1.75e-26	-1.93973	1	3.00695	0.0118241	2	763.783	664.815	1050.46	1542.35	805.389	668.843	33.551	27.6628	20.1523	29.8246	30.6999	20.0231	370.01	142.301	169.348
ENSBTAG00000052803	-	-	3.07562	1.9e-26	-5.49791	3.12e-06	-8.62372	6.89e-19	3	112.254	117.45	116.847	109.036	110.063	123.019	1009.09	1012.25	877.698	1034.28	875.981	1011.85	1.72432	0	4.78248
ENSBTAG00000006404	CENPT	centromere protein T	3.25653	2.22e-26	4.35486	1.06e-62	1.08737	1	2	420.597	422.385	279.051	340.302	342.907	326.143	3013.43	3216	3759.23	3323.75	3455.14	3687.29	7404.04	8082.47	6429.84
ENSBTAG00000024378	MRPS21	mitochondrial ribosomal protein S21	3.04561	2.4e-26	4.1972	1.71e-79	1.1419	1	2	329.468	353.011	325.588	287.932	307.029	382.868	2539.34	2979.87	2634.22	2779.6	2809.36	2695.7	6755.14	6365.09	5152
ENSBTAG00000054259	-	-	-5.19318	2.6e-26	-4.67009	2.18e-11	0.430315	1	2	908.207	493.506	401.767	409.258	579.117	692.559	8.4868	19.2459	12.0492	12.0474	24.1176	17.65	33.7624	10.0965	21.8548
ENSBTAG00000000064	FEN1	flap structure-specific endonuclease 1	3.32318	2.85e-26	4.84008	2.31e-80	1.49901	1	2	796.164	728.228	586.204	606.877	756.184	813.947	6435.02	6094.91	8012.2	7739.01	7510.23	7397.16	17671.7	24518.3	19482.7
ENSBTAG00000002623	SAMSN1	SAM domain, SH3 domain and nuclear localization signals 1	-4.71889	3.09e-26	-2.63908	0.0714905	1.98823	1	1	1625.35	1389.41	1284.75	1981.59	2640.61	1084.57	72.2971	81.1413	51.76	54.6242	64.0545	49.0302	397.112	166.139	210.225
ENSBTAG00000009232	PIK3CA	phosphatidylinositol-4,5-bisphosphate 3-kinase catalytic subunit alpha	-6.11015	4.1e-26	-3.70041	5.51e-05	2.2355	1	2	331.892	210.728	320.408	520.73	246.824	250.108	3.56324	3.68779	3.42441	4.54279	7.48959	3.88676	9.40815	18.1917	39.7561
ENSBTAG00000005897	FNTB	farnesyltransferase, CAAX box, beta	3.22937	5.37e-26	3.455	1.07e-25	0.222435	1	2	113.969	105.494	112.667	113.292	145.263	136.796	1071.08	1112.91	1248.12	1030.78	1169.51	1236.04	1515.74	1358.18	1142.65
ENSBTAG00000014396	KLF10	Kruppel like factor 10	-4.17412	5.82e-26	-2.64726	0.0196487	1.46676	1	2	3717.66	3679.32	4425.08	3233.3	3645.41	4184.62	250.358	212.878	178.333	189.137	199.633	220.668	351.059	982.253	445.765
ENSBTAG00000046545	MEF2D	myocyte enhancer factor 2D	-3.16991	7.71e-26	-5.98916	1.48e-148	-2.80685	1.06e-06	3	11739.7	12746.2	13377.4	11956.9	12527.3	15291.5	1243.49	1360.98	1470.02	1230.18	1601.39	1682.18	205.765	173.73	227.728
ENSBTAG00000045822	C15H11orf96	chromosome 15 C11orf96 homolog	-5.28912	7.88e-26	-8.55765	6.66e-16	-3.0572	0.397375	2	940.175	492.956	954.064	1280.11	1342	595.377	19.1694	12.1715	35.0035	33.3683	23.9347	16.5858	5.10353	1.69688	0
ENSBTAG00000019938	N4BP1	NEDD4 binding protein 1	-3.49858	8.77e-26	-2.47024	0.0167619	0.998294	1	2	2185.38	1729.92	2721.51	2385.58	1733.28	1792.44	213.85	189.98	158.696	178.554	176.731	186.18	327.547	393.658	397.362
ENSBTAG00000019076	PAK6	p21 (RAC1) activated kinase 6	-4.08502	1.14e-25	-6.5579	4.69e-42	-2.41964	0.608087	2	1631.04	2265.07	1980.98	2535.54	2263.43	1280.6	113.598	107.557	115.878	137.782	100.675	120.616	15.8382	38.7016	8.13295
ENSBTAG00000001359	B3GNT7	UDP-GlcNAc:betaGal beta-1,3-N-acetylglucosaminyltransferase 7	-7.10841	1.25e-25	-10.7508	2.1e-09	-1.49399	1	2	277.82	389.646	250.92	255.216	147.373	300.038	0	0	3.65447	2.54793	1.75366	3.64217	0	0	0
ENSBTAG00000020503	MTRFR	mitochondrial translation release factor in rescue	3.58886	1.76e-25	5.65208	9.77e-94	2.04575	1	2	96.4788	130.751	78.4173	70.5297	110.342	90.9551	1078.85	1222.69	1100.74	1006.78	1303.31	1271.45	5626.78	4921.19	4047.21
ENSBTAG00000012432	FDFT1	farnesyl-diphosphate farnesyltransferase 1	3.54182	1.97e-25	5.13258	1.74e-69	1.56058	1	2	805.548	812.888	676.371	503.433	715.455	734.112	8540.28	9030.4	8681.35	7247.84	8592.93	7690.93	30257.1	26499.2	17823.9
ENSBTAG00000053928	GPR25	G protein-coupled receptor 25	-5.86516	2.47e-25	-10.7251	2.17e-09	-3.27096	0.640822	2	316.984	231.416	262.704	161.248	403.109	217.385	4.55008	4.29939	0.911029	5.92015	7.02661	3.65421	0	0	0
ENSBTAG00000014791	CTH	cystathionine gamma-lyase	3.82765	2.7e-25	6.3049	6.4e-99	2.45483	0.0664103	2	72.4285	53.0298	45.8877	40.8214	66.7719	52.3712	847.454	733.875	607.315	965.628	873.824	720.473	4733.47	5015.41	3463.85
ENSBTAG00000007545	PHLPP2	PH domain and leucine rich repeat protein phosphatase 2	-3.45651	3.27e-25	-5.96386	3.76e-25	-2.45752	0.643236	2	593.046	688.741	677.073	632.737	670.52	601.85	70.1506	62.0093	42.6238	60.2646	47.3614	66.2021	7.23099	19.8799	3.34176
ENSBTAG00000006697	RICTOR	RPTOR independent companion of MTOR complex 2	-4.4577	3.46e-25	-2.45068	0.204721	1.92531	1	1	411.893	304.935	468.683	576.59	343.518	342.249	22.857	16.69	17.8899	15.756	23.7251	12.4275	89.4286	47.2378	77.787
ENSBTAG00000019414	CLK4	CDC like kinase 4	-4.3464	3.59e-25	-3.26696	1.06e-05	1.00789	1	2	766.597	748.713	932.665	1441.61	720.592	650.938	47.4231	53.2044	33.8206	52.3093	36.577	31.4523	76.1601	107.151	82.8881
ENSBTAG00000030845	MPEG1	macrophage expressed 1	-5.30993	3.79e-25	-9.02282	1.28e-08	-3.2392	0.464335	2	387.335	532.456	280.435	228.138	530.156	469.447	15.2203	14.6669	5.48523	7.65335	7.00531	9.08699	1.77004	0	0
ENSBTAG00000008826	RBBP9	RB binding protein 9, serine hydrolase	4.01351	3.97e-25	5.97722	4.13e-72	1.93947	1	2	46.2861	28.3205	28.5032	16.7381	20.9887	35.4297	437.321	486.815	417.727	495.654	533.033	501.871	2086.05	2053.25	1460.75
ENSBTAG00000050799	TMEM151B	transmembrane protein 151B	7.10844	5.07e-25	4.2443	9.57e-05	-2.6895	0.286283	2	0	7.79117	3.3075	1.72606	0.818885	0.928138	330.332	197.193	406.908	427.967	294.008	392.503	53.3482	76.457	18.0795
ENSBTAG00000050580	-	-	-5.86566	7.6e-25	-6.3311	1.73e-08	-0.371262	1	2	140.543	160.036	185.634	185.479	201.396	196.855	3.1501	2.68179	2.84744	2.62725	0	6.84117	2.85002	0	2.63889
ENSBTAG00000009111	LRRN2	leucine rich repeat neuronal 2	-5.13151	1.3e-24	-11.7408	1.73e-11	-5.56055	0.0331476	3	509.724	530.904	377.123	284.506	869.478	399.491	9.11793	17.2286	14.6045	15.2795	10.4992	16.3471	0	0	0
ENSBTAG00000008987	SOCS5	suppressor of cytokine signaling 5	-4.74592	1.49e-24	-3.1848	0.000351486	1.44293	1	2	220.58	255.546	287.185	286.816	236.095	214.683	15.2737	6.06058	10.0915	3.41289	7.03349	12.7753	30.0375	35.3211	14.6987
ENSBTAG00000021398	MTRES1	mitochondrial transcription rescue factor 1	3.56116	1.55e-24	3.47463	1.81e-16	-0.081722	1	2	42.9999	25.6135	38.324	39.1578	31.3896	35.6326	406.972	455.33	359.517	451.565	453.52	412.224	336.847	462.248	399.989
ENSBTAG00000031231	IRF1	interferon regulatory factor 1	-3.61451	1.65e-24	-1.94648	1	1.62968	1	1	51733.8	42645.6	32154.2	38559.6	34371.4	51145.7	2958.27	4569.96	2824.11	3244.28	3561.32	3131.37	12018.3	10394.9	9504.94
ENSBTAG00000013624	LMNB2	lamin B2	3.491	1.74e-24	1.24249	1	-2.21508	0.700066	1	918.801	1052.55	767.493	732.897	953.909	914.176	9466.26	9431.31	10382.9	10416.8	10281.8	10457.6	2755.67	1426.03	2225.65
ENSBTAG00000031696	ANKRD44	ankyrin repeat domain 44	-4.02164	2.38e-24	-2.6062	0.0247292	1.35586	1	2	525.059	661.863	906.318	871.169	619.277	499.386	47.3274	41.0788	36.6618	43.5944	38.2999	41.3222	79.7054	124.339	123.414
ENSBTAG00000020737	SOX8	SRY-box transcription factor 8	-5.45587	2.87e-24	-10.4658	5.3e-09	-3.55707	0.486118	2	183.058	317.272	283.867	204.433	159.767	212.594	3.03732	3.44351	7.29751	4.2409	4.37397	8.17365	0	0	0
ENSBTAG00000009047	YPEL3	yippee like 3	-3.26382	2.92e-24	-6.24744	3.52e-98	-2.96564	1.07e-05	3	4246.81	4443.74	4120.03	4379.65	4584.55	4815.67	407.2	569.992	548.883	384.651	437.835	405.188	75.8019	54.133	44.201
ENSBTAG00000020865	PELI1	pellino E3 ubiquitin protein ligase 1	-3.77271	3.01e-24	-3.50542	6.66e-12	0.247737	1	2	3103	2601.46	3226.36	3331.89	3507.43	2311.46	269.587	224.945	163.363	272.482	194.882	183.367	215.407	350.729	219.194
ENSBTAG00000000184	EIF2AK3	eukaryotic translation initiation factor 2 alpha kinase 3	-3.8428	3.08e-24	-3.87779	8.24e-16	-0.0414179	1	2	1927.14	1618.94	2973.27	2618.71	1981.58	1687.39	187.359	138.192	117.508	169.851	128.977	140.42	161.355	124.51	142.651
ENSBTAG00000009995	CPEB4	cytoplasmic polyadenylation element binding protein 4	-5.45248	3.21e-24	-2.83647	0.0496595	2.47258	0.666135	2	357.015	443.035	521.641	745.514	416.425	315.54	13.5364	9.90088	14.1786	4.52406	10.7227	9.66069	100.086	62.0121	24.784
ENSBTAG00000005990	S1PR1	sphingosine-1-phosphate receptor 1	-5.61567	3.24e-24	-6.05915	2.12e-20	-0.392532	1	2	11557.5	11101.2	13829.6	12392.7	11208	13953.2	246.076	337.653	177.213	195.898	250.218	258.57	223.633	18.724	290.109
ENSBTAG00000031327	TRMT61A	tRNA methyltransferase 61A	3.60249	3.59e-24	-1.14535	1	-4.77078	1.73e-39	2	332.207	285.338	228.709	317.484	294.72	307.203	2726.3	3421.22	3676.58	4034.44	3918.93	3829.83	77.2681	175.458	137.98
ENSBTAG00000018463	VIM	vimentin	-5.39529	3.59e-24	-6.06145	4.8e-23	-0.592022	1	2	23359.8	19601.1	13955.4	11265.2	17966.5	21241	605.859	388.669	570.285	264.579	306.182	347.458	72.8303	226.794	477.729
ENSBTAG00000000750	MSL2	MSL complex subunit 2	-4.44042	4.08e-24	-3.4359	2.66e-06	0.927077	1	2	749.786	652.903	1141.33	1027.77	879.945	692.737	52.1841	34.8034	35.0324	41.9789	38.0903	30.3684	129.674	55.2285	46.3557
ENSBTAG00000003813	BCS1L	BCS1 homolog, ubiquinol-cytochrome c reductase complex chaperone	3.26629	4.81e-24	4.97619	1.92e-90	1.69785	1	2	253.973	208.34	191.312	171.991	197.883	230.172	1626.51	1979.1	2106.18	2065.02	2219.6	2123.76	6748	7507.09	5572.72
ENSBTAG00000004564	MBNL1	muscleblind like splicing regulator 1	-3.67444	5.01e-24	-1.09208	1	2.54548	0.0252364	2	3989.97	3146.95	4642.7	5295.4	3698.28	3350.8	399.429	285.303	276.078	332.84	266.144	312.3	2340.32	1652.82	1562.59
ENSBTAG00000014554	SNAI1	snail family transcriptional repressor 1	-5.32062	5.75e-24	-4.61024	5.25e-09	0.562776	1	2	297.487	344.579	202.105	159.661	285.36	323.068	3.58865	4.15351	8.28096	9.79947	5.77637	7.25523	4.31291	8.09844	18.7479
ENSBTAG00000019700	PC	pyruvate carboxylase	3.36426	7.15e-24	2.22828	0.375851	-1.11239	1	1	75.666	95.5443	74.0442	78.7243	73.0546	94.395	707.679	815.561	1029.39	849.247	756.782	920.197	341.622	432.725	386.987
ENSBTAG00000010890	PRMT5	protein arginine methyltransferase 5	3.855	7.97e-24	5.81436	8.38e-67	1.92354	1	2	416.546	440.988	290.31	221.249	324.858	331.725	3595.33	4617.87	5566.69	5257.74	5705.85	4855.85	19212.3	23695.6	14434.1
ENSBTAG00000000813	HOMER3	homer scaffold protein 3	4.97817	1.08e-23	-1.33277	1	-6.50242	2.06e-12	2	7.1445	17.6857	9.96582	12.1449	18.1181	6.5455	311.39	224.364	462.535	403.889	447.995	459.287	3.38754	8.44561	0
ENSBTAG00000011738	TFR2	transferrin receptor 2	4.1892	1.2e-23	3.42003	7.33e-08	-0.728389	1	2	23.4191	12.8453	20.114	18.3726	19.1046	33.3449	372.298	346.408	406.25	443.111	355.623	431.388	147.101	284.637	264.947
ENSBTAG00000047752	OTUD1	OTU deubiquitinase 1	-4.47889	1.22e-23	-7.75043	1.71e-20	-3.1307	0.161887	2	710.161	1279.1	709.613	802.904	1061.09	774.222	57.6799	50.575	43.4231	31.7552	22.2197	27.7117	6.84984	1.70843	3.16669
ENSBTAG00000004750	VSTM2L	V-set and transmembrane domain containing 2 like	-4.73891	1.32e-23	-8.85939	8.85e-18	-3.96771	0.0307027	3	822.456	1385.39	945.028	1078.95	1907.37	861.037	46.4731	69.9651	39.3547	41.6835	29.8788	29.2071	0	0	6.39163
ENSBTAG00000046588	DNAJB9	DnaJ heat shock protein family (Hsp40) member B9	-3.87155	1.59e-23	-1.00395	1	2.83581	0.00101393	2	725.672	527.323	790.482	857.453	793.235	610.481	48.287	43.4494	43.2756	68.4657	45.974	41.3218	457.253	293.396	302.169
ENSBTAG00000022007	SAMHD1	SAM and HD domain containing deoxynucleoside triphosphate triphosphohydrolase 1	-3.45212	1.66e-23	-0.719498	1	2.70862	0.00024649	2	8343.77	7000.07	6367.15	6784.24	8710.48	6265.35	633.783	802.844	505.433	693.999	736.326	571.036	5290.03	3997.04	3756.67
ENSBTAG00000000022	NUP37	nucleoporin 37	3.46881	2.37e-23	5.27963	2.19e-81	1.79425	1	2	89.8462	111.593	67.0035	88.846	86.9574	94.0839	979.723	1065.48	871.542	1015.93	1035.56	1018.25	4535.63	3079.8	2892.01
ENSBTAG00000048980	-	-	-10.5292	2.58e-23	-13.0995	3.33e-12	-0.534893	1	2	990.671	1477.07	584.572	489.734	1620.4	1911.33	0	0.859813	0	0	0	3.64985	0	0	0
ENSBTAG00000012059	MVD	mevalonate diphosphate decarboxylase	3.10709	3.26e-23	3.37551	1.82e-24	0.266847	1	2	969.321	936.233	724.655	892.071	745.395	1041.97	6771.76	7729.89	7762.68	7778.54	8143.67	7780.94	10378.6	7940.95	9401.34
ENSBTAG00000015630	RLIM	ring finger protein, LIM domain interacting	-5.76583	3.56e-23	-2.69232	0.184682	2.89845	0.133586	1	568.741	536.013	872.322	1428.11	504.66	399.805	14.5312	9.06088	10.1649	9.7405	25.9129	7.81521	124.583	48.7694	135.472
ENSBTAG00000021988	SOCS4	suppressor of cytokine signaling 4	-4.1018	4.21e-23	-1.09622	1	2.9529	0.000739918	2	563.559	524.645	714.27	788.178	551.56	424.203	46.7068	33.8558	22.9956	38.4794	26.482	35.7494	319.602	205.837	287.376
ENSBTAG00000012761	PTK7	protein tyrosine kinase 7 (inactive)	6.91594	5.21e-23	3.08745	0.0956959	-3.61487	0.00115565	2	0.888505	1.94791	0.826819	3.45196	3.27545	2.78448	301.331	175.565	439.884	189.244	289.654	268.696	30.1815	3.55007	29.5369
ENSBTAG00000005408	CLK1	CDC like kinase 1	-4.38589	6.89e-23	-3.58192	2.44e-07	0.737302	1	2	1006.57	799.417	1203.04	2093	926.601	996.719	64.4031	55.4872	67.0865	51.934	44.5805	47.1624	64.5142	113.162	106.379
ENSBTAG00000012265	VWF	von Willebrand factor	6.41539	7.06e-23	6.99704	9.55e-21	0.49469	1	2	13.7933	30.8992	6.56361	6.84966	14.6222	24.9642	498.758	1772.64	1462.07	1226.36	1626.51	2044.12	525.37	3335.78	2680.02
ENSBTAG00000019033	CD84	CD84 molecule	-4.72542	7.9e-23	-8.21461	5.26e-15	-3.31316	0.211279	2	690.614	863.577	688.798	807.581	747.638	655.38	57.3921	27.7635	23.9013	23.0643	11.4847	20.1922	5.16415	0	1.59147
ENSBTAG00000009665	UTRN	utrophin	-4.84292	8.1e-23	-2.2768	0.71474	2.46518	0.505346	1	358.133	383.756	585.749	834.124	437.168	337.905	16.0187	19.8395	16.3449	11.6999	11.9153	24.9934	99.8864	80.3611	109.56
ENSBTAG00000009774	MOBP	myelin associated oligodendrocyte basic protein	4.99428	8.29e-23	4.85382	5.93e-15	-0.110195	1	2	25.0106	52.9822	27.4197	41.6462	33.7634	31.7665	1211.15	968.789	1149.05	1119.26	1266.64	1203.58	571.823	2060.34	541.464
ENSBTAG00000010652	PDE4C	phosphodiesterase 4C	8.34638	1.08e-22	4.29564	0.00173825	-3.84022	0.000174645	3	3.56574	0	1.65893	0	0.821631	0	465.366	288.962	396.297	313.823	206.227	459.219	5.30383	22.9702	40.8542
ENSBTAG00000001823	STC2	stanniocalcin 2	11.1059	1.51e-22	9.39549	1.49e-14	-1.51586	1	2	0	0	1.67281	0	0	0	1532.8	1017.34	487.016	355.134	718.617	386.281	305.358	173.166	232.589
ENSBTAG00000031439	CDC14A	cell division cycle 14A	-3.37348	1.65e-22	-3.63048	1.38e-12	-0.257899	1	2	457.491	443.605	544.487	489.04	464.2	456.673	46.3135	41.7636	54.2609	42.248	49.2333	40.1438	19.7856	41.3398	51.4952
ENSBTAG00000004066	PARP8	poly(ADP-ribose) polymerase family member 8	-3.95273	1.74e-22	-3.45998	9.76e-08	0.444484	1	2	420.035	595.748	537.224	474.313	484.014	444.391	30.9056	33.0851	22.5303	36.2224	39.4247	26.1663	71.9897	35.056	24.9329
ENSBTAG00000014026	PAG1	phosphoprotein membrane anchor with glycosphingolipid microdomains 1	-3.25123	2.07e-22	-2.96972	1.42e-08	0.267319	1	2	1140.52	1164.31	1119.81	1045.73	1121.2	951.623	105.033	97.0532	129.438	108.388	137.61	106.719	118.311	180.453	115.232
ENSBTAG00000003580	PSD	pleckstrin and Sec7 domain containing	3.8344	2.32e-22	0.930432	1	-2.85239	0.00122247	2	37.9663	42.8661	22.049	29.2843	39.6318	46.7583	577.173	499.726	558.487	487.474	463.051	554.339	68.2408	45.4801	98.6549
ENSBTAG00000011454	FKBP10	FKBP prolyl isomerase 10	13.0135	2.35e-22	9.75672	3.85e-10	-2.7667	0.176764	2	0	0	0	0	0	0	202.966	184.784	402.678	258.495	588.071	299.734	37.1144	58.2756	37.5747
ENSBTAG00000002844	PPFIA3	PTPRF interacting protein alpha 3	5.11507	2.37e-22	3.1641	0.00422503	-1.82821	1	2	9.49732	14.1939	14.4626	15.3199	13.7851	12.6255	369.096	332.225	463.89	622.146	386.037	662.48	43.2428	157.955	175.318
ENSBTAG00000018405	MARS1	methionyl-tRNA synthetase 1	3.11585	2.69e-22	4.52439	5.22e-76	1.39622	1	2	911.811	894.748	744.618	682.343	815.177	887.318	5992.99	6839.2	7491.75	7620.98	7627.03	7337	21993.8	19328.9	15669.1
ENSBTAG00000011994	NDEL1	nudE neurodevelopment protein 1 like 1	-4.52759	2.75e-22	-4.88968	2.04e-19	-0.333163	1	2	7690.9	7938.11	9015.96	7707.61	7425.53	6478.78	351.562	396.488	260.937	301.309	343.316	308.415	105.112	484.292	174.712
ENSBTAG00000010276	RECQL4	RecQ like helicase 4	3.33186	2.83e-22	0.24513	1	-3.07387	1.21e-09	2	437.284	362.471	291.126	400.556	398.101	452.191	3349.3	3412.98	4782.55	4577.22	3608.43	3991.69	450.293	421.808	521.07
ENSBTAG00000021116	EXOC6	exocyst complex component 6	-3.79027	3.16e-22	-2.54931	0.0330394	1.18694	1	2	469.159	454.229	511.297	661.285	446.489	377.253	36.0284	45.5326	31.9382	29.3524	33.6943	32.2795	86.9941	62.6111	94.4419
ENSBTAG00000001395	C1H21orf91	chromosome 1 C21orf91 homolog	-5.24326	3.37e-22	-2.8424	0.0514336	2.25448	1	1	408.797	543.065	921.429	1024.6	436.683	496.926	23.1492	27.9982	15.759	12.0489	9.82799	9.29189	123.151	60.5369	68.6413
ENSBTAG00000014124	MLLT3	MLLT3 super elongation complex subunit	-3.69642	4.26e-22	-3.55489	3.98e-09	0.116701	1	2	340.154	405.549	396.944	439.065	434.869	350.141	36.7129	35.7067	36.6514	28.5699	18.1685	23.5898	31.4085	26.6855	39.1183
ENSBTAG00000004599	TAGLN3	transgelin 3	9.77259	4.81e-22	9.79872	6.88e-21	0.0285329	1	2	0	2.19228	0	0.958731	0.911288	0	703.785	554.805	635.242	543.049	595.406	567.49	200.52	1161.96	475.988
ENSBTAG00000032289	ARHGAP15	Rho GTPase activating protein 15	-3.84464	5.02e-22	-2.34558	0.274639	1.44412	1	1	1343.67	1486.45	1619.52	1915.14	1248.08	1206.73	131.547	119.495	64.6908	89.2786	90.6958	110.901	273.651	361.709	213.487
ENSBTAG00000014579	MRPL34	mitochondrial ribosomal protein L34	3.10406	6.51e-22	5.51839	2.91e-150	2.4041	0.0103336	3	322.257	262.838	287.875	230.847	278.981	298.113	2223.57	2470.48	2387.05	2456.79	2577.49	2406.58	12498.7	15636.2	10521.2
ENSBTAG00000002690	BLZF1	basic leucine zipper nuclear factor 1	-4.62484	6.52e-22	-2.32434	0.524221	2.20783	1	1	232.125	284.022	339.479	443.445	349.168	220.202	20.3229	8.77842	5.81297	10.795	14.5609	12.8118	61.5968	59.2924	59.1028
ENSBTAG00000015521	GEMIN6	gem nuclear organelle associated protein 6	3.43963	6.94e-22	3.27517	1.38e-12	-0.156463	1	2	65.5324	64.2218	75.9614	87.201	75.3374	62.0505	786.398	746.552	697.428	964.947	720.045	795.105	890.787	612.904	606.039
ENSBTAG00000048432	BTBD3	BTB domain containing 3	-4.19664	6.94e-22	-6.59386	3.49e-31	-2.32065	1	2	1525.91	1030.74	1881.71	1478.66	1333.65	1235.88	96.4125	69.3991	66.183	94.9026	75.7302	52.0895	8.83617	1.77656	31.2088
ENSBTAG00000000340	ADNP	activity dependent neuroprotector homeobox	-3.58528	7.37e-22	-3.86319	1.88e-19	-0.27364	1	2	4671.38	5198.4	5666.54	5438.94	4951.14	3279.63	500.669	390.494	317.662	447.99	400.477	353.672	424.532	271.156	295.099
ENSBTAG00000014270	UNC5B	unc-5 netrin receptor B	6.84178	9.76e-22	5.13649	5.28e-08	-1.51703	1	2	2.66621	0.973675	4.13557	2.5896	4.91399	0	297.636	140.688	309.858	428.537	392.677	312.838	32.2245	98.4851	166.606
ENSBTAG00000019901	RAD54L	RAD54 like	3.42653	1e-21	3.84059	3.06e-25	0.407868	1	2	149.677	135.867	94.6229	88.3163	133.056	114.654	1117.08	1293.35	1346.86	1259.09	1288.54	1448.1	2066.5	1405.43	1705.48
ENSBTAG00000007718	TGIF1	TGFB induced factor homeobox 1	-3.54085	1.05e-21	-1.74205	1	1.75922	1	1	3900.18	5098.9	5118.25	3844.07	4622.63	4789.47	394.263	371.209	399.775	365.407	378.223	423.485	1935.8	925.52	1159.32
ENSBTAG00000001717	AURKB	aurora kinase B	3.40248	1.12e-21	5.20575	5.58e-75	1.78343	1	2	777.918	794.315	566.01	471.388	717.946	642.723	6302.2	6849.02	8199.43	6502.96	7330.15	7076.72	25707.3	28655.2	19466.4
ENSBTAG00000014299	RHOC	ras homolog family member C	4.41453	1.17e-21	4.57906	4.01e-18	0.162936	1	2	17.9283	43.3855	22.5081	18.2857	20.6654	19.7078	471.912	443.42	679.748	401.997	484.261	592.23	584.734	372.368	775.539
ENSBTAG00000008198	RGL3	ral guanine nucleotide dissociation stimulator like 3	4.10827	1.17e-21	4.56777	1.55e-22	0.441699	1	2	41.2949	41.2723	87.9453	81.1109	60.0552	68.0927	1079.75	1210.43	1133.89	1069.44	967.621	1190.48	1917.47	894.551	1778.89
ENSBTAG00000013663	CMSS1	cms1 ribosomal small subunit homolog	3.3488	1.21e-21	4.0048	5.98e-34	0.646547	1	2	99.9649	70.25	78.707	80.4323	65.1944	94.5586	886.95	837.821	772.84	864.843	846.483	802.661	1668.51	1124.14	1162.2
ENSBTAG00000017120	PHB1	prohibitin 1	3.20609	1.49e-21	5.7314	2.65e-135	2.51115	0.00313202	3	1830.69	1368.61	1527.59	1531.27	1155.82	1455.95	11163.4	13770.3	13694.4	14508.5	15425.7	13740.3	85829.3	85913.9	65365
ENSBTAG00000009579	CEP85	centrosomal protein 85	3.78047	1.59e-21	3.75448	7.29e-15	-0.0176	1	2	124.719	96.7824	97.8015	93.4513	91.1497	153.656	1326.39	1371.97	1654.67	1991.95	1192	1582.48	1944.3	1397.6	1157.85
ENSBTAG00000001528	CDK13	cyclin dependent kinase 13	-2.79243	1.64e-21	-2.91453	6.75e-17	-0.12341	1	2	3408.87	3276.9	3650.63	3594.46	3490.54	3886.89	559.138	512.113	453.893	528.733	528.994	483.376	450.253	421.748	533.374
ENSBTAG00000019743	CHTF18	chromosome transmission fidelity factor 18	3.94709	1.78e-21	-0.20584	1	-4.15395	8.6e-17	2	301.348	296.278	209.278	217.579	279.374	206.173	3152.17	3763.12	4238.72	4006.47	4195.24	4212.52	139.949	150.529	356.953
ENSBTAG00000018372	STARD7	StAR related lipid transfer domain containing 7	2.76607	2.07e-21	0.971026	1	-1.78626	1	1	1498.22	1585.34	1684.16	1373.3	1652.15	1834.71	10056.7	10820.7	11321.1	11333.8	10745.5	11360.7	3374.15	3074.06	3026.59
ENSBTAG00000009206	FOXS1	forkhead box S1	-4.74079	2.09e-21	-4.19445	1.74e-07	0.433373	1	2	165.004	215.072	230.165	213.416	150.506	232.852	11.5522	7.85902	4.62598	10.311	3.56295	5.55604	5.10521	15.274	11.0147
ENSBTAG00000007619	PUSL1	pseudouridine synthase like 1	3.69011	2.18e-21	5.11124	7.29e-51	1.39681	1	2	66.1951	49.1565	56.5768	66.0361	43.7125	65.5196	513.141	805.637	787.167	766.534	824.195	827.82	1523.4	2099.18	2438.16
ENSBTAG00000003033	GADD45G	growth arrest and DNA damage inducible gamma	-4.15956	2.56e-21	-5.8275	1.14e-13	-1.55003	1	2	369.377	269.243	356.844	363.155	233.142	402.676	16.939	13.0951	27.749	18.8997	17.8079	15.7353	3.40722	6.79636	6.30096
ENSBTAG00000001868	PCYT2	phosphate cytidylyltransferase 2, ethanolamine	3.5012	2.98e-21	2.14879	0.90831	-1.31295	1	1	445.271	470.988	271.32	306.372	325.996	355.956	3663.38	4472.21	4153.86	3816.74	4337.22	4358.44	1394.59	2118.08	1391.69
ENSBTAG00000026384	ZAR1L	zygote arrest 1 like	-4.17695	3.26e-21	-4.77308	1.45e-10	-0.552846	1	2	252.381	190.858	264.7	219.94	211.25	295.956	13.8341	14.8139	9.23289	8.57781	16.8698	14.7626	6.86989	5.14118	12.7035
ENSBTAG00000018416	CCDC42	coiled-coil domain containing 42	7.89028	3.31e-21	4.13693	0.00341906	-3.47485	0.0211778	3	3.58674	0	0	0.870994	1.65355	3.75343	291.844	401.614	247.916	574.959	497.269	459.432	75.7271	5.152	19.0951
ENSBTAG00000001767	B4GALT7	beta-1,4-galactosyltransferase 7	2.83536	3.32e-21	3.96366	2.04e-81	1.1226	1	2	226.483	271.894	223.701	238.589	220.984	244.332	1474.09	1763.38	1704.51	1649.94	1742.78	1862.39	3621.27	3948.07	3577.02
ENSBTAG00000008365	ANKRD34A	ankyrin repeat domain 34A	5.94254	3.32e-21	2.37795	0.758933	-3.38418	0.00101393	2	3.57691	2.94801	3.32701	1.7372	1.64894	1.8712	146.671	228.111	137.453	168.006	144.534	136.351	20.6881	17.2063	6.37566
ENSBTAG00000009282	PORCN	porcupine O-acyltransferase	4.33362	3.53e-21	6.4418	9.86e-53	2.05694	1	2	45.5484	39.238	36.5546	36.435	48.5787	40.1678	684.858	1069.5	1019.89	619.925	1081.39	582.785	5559.11	2359.58	2959.21
ENSBTAG00000020602	IDO1	indoleamine 2,3-dioxygenase 1	-6.65679	3.55e-21	2.33665	0.826411	9.13169	1.32e-36	2	386.811	947.601	111.685	228.883	556.563	301.192	6.15063	6.05962	0.9236	3.43467	3.54457	3.68045	3113.7	2136.99	1806.42
ENSBTAG00000010524	BCKDK	branched chain keto acid dehydrogenase kinase	3.3429	4.13e-21	4.25251	3.91e-40	0.89583	1	2	341.829	258.289	230.574	221.672	285.033	310.046	2439.91	3097.45	2992.63	2496.78	2915.33	2880.72	4191.79	6473.93	5158.89
ENSBTAG00000012219	CSPG4	chondroitin sulfate proteoglycan 4	6.34474	4.16e-21	3.29959	0.026821	-2.81661	0.227461	2	3.5476	11.6584	2.4763	3.44567	7.35563	0.926084	462.199	475.639	367.718	371.088	355.353	443.079	107.404	10.7437	41.3593
ENSBTAG00000016229	KLF9	Kruppel like factor 9	-5.33232	4.23e-21	-7.07601	2.4e-06	-1.30467	1	2	135.433	179.144	203.054	239.735	220.977	134.224	5.35594	0.867501	7.35334	2.56246	5.29944	5.50556	1.72286	0	1.59282
ENSBTAG00000038434	ATRX	ATRX chromatin remodeler	-4.32917	4.88e-21	-2.65075	0.0556916	1.59142	1	1	1461.16	1463.71	1029.13	2171.9	2002.26	1215.88	96.0672	70.4504	63.7279	90.7723	60.2007	75.1153	242.482	124.733	349.461
ENSBTAG00000009819	CDC20	cell division cycle 20	4.22598	4.97e-21	5.0374	1.98e-26	0.774589	1	2	465.679	518.962	301.979	322.291	475.774	337.978	6370.44	7652.76	8229.21	7907.12	8321.67	7557.36	6023.83	20156	14315.1
ENSBTAG00000011549	-	-	3.42417	5.05e-21	5.61381	2.84e-94	2.17185	0.963389	2	87.9641	83.763	66.147	63.8629	94.1715	99.3159	865.87	898.605	958.604	842.239	900.594	884.458	5306.03	3562.08	3330.75
ENSBTAG00000054228	-	-	5.8523	5.31e-21	2.79627	0.172559	-2.87344	0.109039	1	8.8851	12.66	0	2.58898	2.45655	2.78429	168.592	356.317	320.747	277.06	380.874	212.176	35.5683	40.8991	32.8745
ENSBTAG00000009207	KMT2E	lysine methyltransferase 2E (inactive)	-5.2123	5.31e-21	-1.55808	1	3.50296	0.000899575	2	1176.15	1010.48	1605.44	3644.37	1130.88	1017.54	51.3183	42.0095	40.8185	43.5277	29.3554	44.1484	704.908	226.369	572.018
ENSBTAG00000020614	PRKCE	protein kinase C epsilon	-4.557	5.61e-21	-4.74429	9.31e-13	-0.187793	1	2	573.182	719.894	1027.06	968.741	998.43	580.003	59.7461	27.1289	27.5058	22.5102	31.1243	33.9503	34.801	12.9617	42.8914
ENSBTAG00000001864	NR4A3	nuclear receptor subfamily 4 group A member 3	-4.04014	7.48e-21	-2.76157	0.00847897	1.20984	1	2	944.716	1649.04	1549.31	1080.66	1127.22	1074.97	103.922	59.5411	72.848	62.6464	66.0246	79.4541	265.748	126.821	141.157
ENSBTAG00000003845	CSRNP1	cysteine and serine rich nuclear protein 1	-3.84019	7.86e-21	-4.36596	5.03e-23	-0.504937	1	2	24434.2	26192.5	19774.5	23412.8	22623	28775.5	1433.91	1506.56	1906.73	1719.55	1604.92	1846.57	580.237	1662.3	1220.71
ENSBTAG00000013411	ENO1	enolase 1	3.13211	8.68e-21	4.89571	6.26e-89	1.7504	1	2	24663.8	19458.8	19098	21460.6	18115.6	22380.2	165364	178749	200062	181549	188078	189050	775474	611783	485686
ENSBTAG00000006914	PRR3	proline rich 3	3.25822	9.2e-21	2.5931	0.000617913	-0.646299	1	2	198.341	214.937	203.611	178.77	191.095	260.741	1723.91	2069.36	2197.22	1896.33	1998.45	2117.42	950.371	1322.02	1526.79
ENSBTAG00000047828	SHLD3	shieldin complex subunit 3	-4.78559	1.05e-20	-2.35733	0.516412	2.31473	1	1	308.667	209.458	329.53	424.966	240.051	274.307	11.5247	10.4534	9.2299	10.2906	7.98691	13.8321	77.3982	22.3126	66.7889
ENSBTAG00000009686	FBXO15	F-box protein 15	5.1782	1.07e-20	5.47189	5.04e-18	0.274197	1	2	10.688	16.6375	14.9122	11.2468	22.1717	13.0456	470.381	524.643	545.781	559.229	482.715	723.37	186.115	837.694	1020.55
ENSBTAG00000003948	FDPS	farnesyl diphosphate synthase	2.9886	1.2e-20	3.52307	5.8e-33	0.529909	1	2	1392.9	1222.67	1138.06	949.79	1120.58	1178.4	9738.23	9244.03	8690.52	8954.04	10087.1	9056.09	14681.6	14564.6	11206.6
ENSBTAG00000010169	SUCO	SUN domain containing ossification factor	-3.88604	1.4e-20	-1.90598	1	1.92043	1	1	449.759	481.685	567.963	600.689	450.563	369.72	41.0263	27.7852	22.817	30.8165	30.5755	41.693	120.233	91.5336	167.513
ENSBTAG00000015711	BTG2	BTG anti-proliferation factor 2	-3.8516	1.57e-20	-1.51102	1	2.2851	0.718117	1	1048.97	1553.68	1241.87	1140.47	1192.15	1658.35	103.625	98.8362	80.1909	86.448	78.0925	88.2048	656.698	402.548	280.05
ENSBTAG00000007385	EMC7	ER membrane protein complex subunit 7	-3.16446	2.12e-20	-0.851942	1	2.2887	0.208575	1	3233.39	2938.03	3054.77	2501.7	3136.38	3108.72	386.795	321.276	294.94	317.713	360.359	317.149	1991.03	1694.17	1248.23
ENSBTAG00000020060	TXNIP	thioredoxin interacting protein	-3.38988	2.43e-20	-5.07279	5.76e-62	-1.66525	1	2	16784	23354.1	21093.8	17365.8	23470.7	23663.2	2662.13	1912.43	1898.8	1773.39	1680.52	1974.79	725.269	645.593	480.023
ENSBTAG00000026779	LYZ	lysozyme	-4.81983	2.55e-20	-4.79593	1.42e-12	-0.000139266	1	2	672.637	1535.5	736.281	718.525	1575.18	1800.69	31.4928	42.6738	35.9874	51.442	24.8383	57.1472	53.3795	41.2422	27.0641
ENSBTAG00000039190	SLC9A5	solute carrier family 9 member A5	5.40159	2.55e-20	2.50964	0.436153	-2.73094	0.170362	1	6.22316	4.8737	3.30907	7.77149	9.01306	4.64415	308.381	231.921	352.118	293.391	174.83	207.884	70.8268	19.4704	21.2762
ENSBTAG00000011136	NR2F6	nuclear receptor subfamily 2 group F member 6	3.65622	2.87e-20	-0.0197914	1	-3.66101	4.01e-10	2	50.8856	50.9795	34.8794	26.8811	30.451	40.1467	417.79	604.917	531.365	475.903	455.436	484.064	45.1702	29.49	40.1526
ENSBTAG00000048426	-	-	3.42435	2.89e-20	2.65873	0.0009194	-0.737977	1	2	446.853	373.914	312.484	241.805	407.468	399.935	3808.37	3784.52	4630.76	3273.47	3888.85	4215.93	2802.07	2066.62	2113.69
ENSBTAG00000046176	SPEG	striated muscle enriched protein kinase	-6.12285	2.99e-20	-10.3905	1.44e-08	-2.38747	1	2	137.197	296.66	155.701	202.031	351.547	166.35	3.03972	4.30752	3.65159	0	5.24005	1.81181	0	0	0
ENSBTAG00000001795	LONP1	lon peptidase 1, mitochondrial	3.38674	3.49e-20	1.63038	1	-1.72142	1	1	1809.32	1793.14	1504.27	1441.22	1621.78	1749.04	15628.3	16736	17969.5	17586.4	18252.6	18296.7	7308.28	3501	4783.81
ENSBTAG00000006396	GPI	glucose-6-phosphate isomerase	3.008	3.62e-20	2.65181	2.84e-06	-0.3548	1	2	4626.43	3927.74	3685.65	3083.05	3674.25	4144.9	28774	31382.8	33586.1	28655	31908	32599	25307.6	26880.1	20550.4
ENSBTAG00000038330	-	-	3.18423	3.95e-20	0.513022	1	-2.65367	0.000133523	2	892.633	694.973	688.775	831.139	625.334	879.425	5705.71	7389.42	6866.43	7356.32	7409.36	7415.19	888.542	1285.83	1139.56
ENSBTAG00000011721	MED13	mediator complex subunit 13	-4.72991	4.26e-20	-3.8528	7.92e-07	0.769936	1	2	837.34	774.45	1244.9	1515.43	826.394	765.992	51.7852	32.807	21.0413	50.2216	36.7681	26.3364	96.607	25.0532	76.0573
ENSBTAG00000012677	ARHGAP12	Rho GTPase activating protein 12	-4.77896	9.53e-20	-3.00758	0.00982855	1.6376	1	2	642.134	443.047	544.831	897.513	601.285	382.73	32.132	12.9369	12.8753	23.9168	23.7858	18.6654	88.8542	28.4622	90.2384
ENSBTAG00000011524	XRN1	5'-3' exoribonuclease 1	-4.64706	1.04e-19	-0.681737	1	3.89485	1.12e-07	2	331.175	324.981	291.673	444.12	404.211	357.024	23.6314	12.0989	10.0732	17.0385	12.2745	8.1872	299.238	101.528	246.937
ENSBTAG00000025632	NOP10	NOP10 ribonucleoprotein	3.01399	1.2e-19	4.8351	5.46e-102	1.80982	1	2	468.112	357.267	348.614	388.117	324.828	427.812	2872.37	3415.01	2920.01	3470.91	3141.53	3007.05	11678.8	12011.2	9560.47
ENSBTAG00000007429	SPNS2	sphingolipid transporter 2	4.65652	1.21e-19	0.40675	1	-4.11979	3.8e-06	2	7.24332	4.53451	6.04792	6.11353	10.2436	5.8393	174.228	133.422	200.706	164.012	147.485	222.759	13.125	1.99843	12.3475
ENSBTAG00000047839	P2RY8	P2Y receptor family member 8	-3.22716	1.29e-19	-11.259	1.47e-14	-7.912	1.77e-06	3	1779.01	1544.95	1957.73	1935.71	1410.12	1850.27	164.422	215.921	149.752	210.624	196.751	174.258	0	1.65185	0
ENSBTAG00000005865	MAPK6	mitogen-activated protein kinase 6	-4.03381	1.46e-19	-2.1554	1	1.80477	1	1	843.551	966.19	1284.99	1584.23	944.813	761.559	87.8626	59.7669	56.905	52.066	70.3829	56.6195	253.934	151.563	288.511
ENSBTAG00000000894	PGK1	phosphoglycerate kinase 1	3.34262	1.98e-19	3.57768	2.48e-18	0.23082	1	2	5253.16	4079.05	3792.16	3184.5	3742.35	3973.59	45329.8	43251.3	40957.5	37883.6	38122.1	40134.5	63809.2	44788.4	36186.9
ENSBTAG00000000436	TNFAIP3	TNF alpha induced protein 3	-3.8815	2.12e-19	-2.3982	0.227178	1.42134	1	1	11540	17096.6	13752.1	9529.58	16478.4	13409.8	881.733	916.624	869.228	856.226	979.549	967.476	3599.74	2647.3	1295.24
ENSBTAG00000006017	NFKB2	nuclear factor kappa B subunit 2	2.92258	2.12e-19	0.436977	1	-2.47739	0.000631868	2	1379.97	1410.05	1130.05	1471.72	1303.08	1379.74	9502.69	9468.16	10880.6	10156.2	10479.2	10958.5	1741.31	2205.8	1541.06
ENSBTAG00000015720	WWP1	WW domain containing E3 ubiquitin protein ligase 1	-4.27539	2.66e-19	-3.30651	4.38e-05	0.885795	1	2	1337.48	1202.34	1816.35	1962.45	1426.97	1212.56	113.005	59.7294	64.2077	80.1911	67.6792	69.3305	192.744	58.3281	186.328
ENSBTAG00000003489	IPCEF1	interaction protein for cytohesin exchange factors 1	-3.9299	2.68e-19	-2.08162	1	1.78049	1	1	769.297	1167.38	1010.25	841.985	1419.5	978.045	75.2144	60.6626	78.247	57.1148	67.1954	62.3831	128.014	305.504	276.707
ENSBTAG00000010353	ATP7B	ATPase copper transporting beta	4.19353	2.98e-19	0.870272	1	-3.2386	0.000178769	2	22.1932	23.0733	29.8395	20.1545	45.2681	28.805	401.408	579.106	554.138	411.507	634.768	580.479	27.2543	54.7817	79.6103
ENSBTAG00000001511	BCL6	BCL6 transcription repressor	-3.16275	3.14e-19	-2.0931	1	1.04573	1	1	2770.91	1841.33	2165.83	1861.27	1894.75	1831.52	238.754	209.279	249.246	236.065	216.913	222.405	486.002	535.409	412.576
ENSBTAG00000009159	PLXNA1	plexin A1	4.3639	4.14e-19	-1.8866	1	-6.34166	5.09e-24	2	39.9189	46.6472	40.4541	31.8792	103.002	75.9587	1025.13	1100.86	1367.8	1051.33	1217.01	1328.82	17.8834	19.6767	4.95839
ENSBTAG00000054628	PMEPA1	prostate transmembrane protein, androgen induced 1	-4.68192	4.58e-19	-6.62604	2.6e-33	-1.85069	1	2	3312.68	3165.38	4916.23	5404.38	3286.22	4326.85	100.41	153.298	140.604	155.753	241.856	138.276	41.4371	9.63212	71.6167
ENSBTAG00000004878	CAMKV	CaM kinase like vesicle associated	4.49292	4.65e-19	2.39976	0.464763	-2.00725	1	1	7.1207	7.81082	5.79729	3.45817	7.38369	3.72083	129.159	136.9	124.862	122.088	133.79	163.552	33.4596	33.4365	30.9284
ENSBTAG00000020192	PPP2R5C	protein phosphatase 2 regulatory subunit B'gamma	-2.85836	5.94e-19	-2.56463	4.46e-06	0.288926	1	2	9965.67	9292.82	10045.7	9931.3	10249	8839.75	1576.15	1269.17	1302.11	1317.64	1275.52	1270.78	1930.6	1606.5	1370.54
ENSBTAG00000011854	SLC38A5	solute carrier family 38 member 5	3.33212	6.15e-19	6.14619	5.97e-121	2.79798	2.9e-05	3	391.268	354.523	390.748	347.939	306.787	439.853	2972.96	4761.62	4030.46	3282.76	4206.13	3359.26	32817.9	23056.9	23655.6
ENSBTAG00000020374	THSD1	thrombospondin type 1 domain containing 1	-7.55682	6.66e-19	-10.0231	2.28e-08	-0.694112	1	2	158.724	182.811	189.382	189.647	166.236	150.524	0	0	0.919871	3.42199	0.881582	0	0	0	0
ENSBTAG00000012519	XDH	xanthine dehydrogenase	-5.28825	8.27e-19	-4.73645	1.54e-07	0.393774	1	2	172.41	251.147	139.034	167.923	339.39	319.461	5.7045	2.42516	6.85279	5.57841	4.92031	9.50451	13.3405	1.66765	9.24737
ENSBTAG00000000880	GINM1	glycosylated integral membrane protein 1	-3.67785	8.41e-19	-3.22844	5.53e-07	0.414801	1	2	972.748	877.185	1186.61	1330.7	844.67	832.775	109.845	76.2749	57.0311	79.3259	73.3645	69.8304	77.9064	131.643	106.487
ENSBTAG00000011241	HPDL	4-hydroxyphenylpyruvate dioxygenase like	4.57072	8.84e-19	2.96547	0.00943245	-1.51978	1	2	10.7295	12.7727	6.65333	6.07951	2.47311	7.48375	141.279	180.204	157.73	228.843	203.906	193.432	65.5464	77.4711	43.058
ENSBTAG00000013054	MFSD2A	major facilitator superfamily domain containing 2A	4.04479	9.8e-19	2.90038	0.00216039	-1.09258	1	2	13.3462	2.9275	19.0415	11.2347	14.7614	12.0869	177.238	202.67	206.492	219.344	227.834	213.66	95.2626	74.05	115.775
ENSBTAG00000000176	SP3	Sp3 transcription factor	-4.03219	1.08e-18	-4.60764	8.77e-17	-0.546022	1	2	1065.98	936.66	1554.23	1779.75	1036.33	874.144	109.556	67.0726	58.7859	59.5473	64.2567	76.0478	54.0763	31.6586	58.6096
ENSBTAG00000016213	SYCE2	synaptonemal complex central element protein 2	4.02462	1.1e-18	5.49986	4.24e-38	1.43134	1	2	83.1813	91.8298	36.9695	37.766	70.0752	70.2068	1216.2	1043.62	1088.94	801.244	1107.58	1172.35	3935.39	2841.83	2173.19
ENSBTAG00000012020	TRAF5	TNF receptor associated factor 5	-4.78019	1.48e-18	-0.61211	1	4.08428	8.97e-08	2	722.651	481.134	338.325	472.34	467.118	409.596	17.0677	16.9313	10.2518	27.808	12.283	18.8449	152.29	520.498	234.423
ENSBTAG00000019716	CXCL8	C-X-C motif chemokine ligand 8	-5.85288	1.66e-18	-5.97051	5.24e-09	-0.134071	1	2	174.267	510.396	199.518	243.923	327.907	424.355	6.90664	5.22039	2.76568	0	5.31262	11.0366	3.47244	8.66733	1.60511
ENSBTAG00000019839	LTBP1	latent transforming growth factor beta binding protein 1	-4.79722	1.69e-18	-4.94899	5.41e-12	-0.16321	1	2	803.672	661.626	1019.02	1057.76	644.954	784.116	45.7194	22.2616	43.5704	14.5821	22.942	24.8823	47.0956	25.1976	5.02235
ENSBTAG00000003295	GORAB	golgin, RAB6 interacting	-4.37366	1.88e-18	-0.775623	1	3.54222	3.41e-06	2	202.246	125.141	223.811	264.809	171.642	235.626	10.7103	5.20398	10.1092	11.1082	9.69704	10.9832	133.247	96.3364	118.31
ENSBTAG00000014023	SIRT1	sirtuin 1	-4.75032	1.94e-18	-3.61923	4.04e-05	1.00108	1	2	642.551	664.469	990.76	1671.17	665.093	571.924	48.8358	21.627	20.1666	40.9265	31.6111	24.6034	47.8804	58.505	95.0666
ENSBTAG00000039922	ARAP2	ArfGAP with RhoGAP domain, ankyrin repeat and PH domain 2	-6.41976	2.25e-18	-6.05416	1.67e-08	0.182843	1	2	388.819	260.412	467.252	893.1	230.739	202.895	4.49689	5.1067	9.00348	5.03407	3.45306	0	3.86853	0	12.514
ENSBTAG00000001101	IFNLR1	interferon lambda receptor 1	7.27687	2.45e-18	4.21383	0.00257831	-2.66483	0.666011	2	0.88849	19.4787	0.826806	1.72595	4.91308	8.35325	1025.27	765.382	1071.28	975.19	947.932	1097.52	205.96	44.3796	132.927
ENSBTAG00000003949	RBM39	RNA binding motif protein 39	-4.02876	2.57e-18	-1.86667	1	2.08211	1	1	9940.77	9002.74	14419.7	19372.4	9832.54	8450.99	908.879	678.632	531.979	891.682	667.399	606.893	3739.24	2133.25	3519.77
ENSBTAG00000003261	AURKC	aurora kinase C	4.07529	2.6e-18	3.86232	1.1e-10	-0.18567	1	2	212.722	84.1359	98.4252	83.6178	116.09	170.283	1772.8	1463.32	2549.7	2190.1	2641.99	2487.83	1754.23	1996.85	1951.46
ENSBTAG00000053557	DEFB4A	defensin, beta 4A	9.33266	3.35e-18	16.5952	5.32e-53	7.0495	1.02e-09	3	0	2.06048	0.859347	0	3.4236	0.97561	1566.03	300.749	797.976	928.379	511.74	1154.53	296631	21434.7	71203.2
ENSBTAG00000010013	DNAJA3	DnaJ heat shock protein family (Hsp40) member A3	3.24216	3.41e-18	1.6595	1	-1.55248	1	1	610.919	630.587	417.229	405.909	619.418	494.767	4233.02	5048.48	4929.77	5414.18	5473.35	5194.98	1992.63	1436.6	1660.8
ENSBTAG00000047362	RCN1	reticulocalbin 1	4.27201	3.78e-18	1.15307	1	-3.02779	0.00377094	2	497.745	387.798	243.975	240.002	486.802	232.246	10976.2	6511.35	6411.63	7003.63	6253.2	3969.73	1030.52	701.802	697.967
ENSBTAG00000019844	ZNF467	zinc finger protein 467	-3.74966	3.79e-18	-11.3473	5.31e-11	-6.89194	0.00170753	3	421.198	436.941	291.439	320.587	407.009	421.785	20.5145	42.2091	26.4697	26.308	25.39	28.1791	0	0	0
ENSBTAG00000006037	CCN5	cellular communication network factor 5	5.95567	3.94e-18	8.14632	1.61e-38	2.13422	1	2	1.78855	3.92999	0	1.73729	2.47345	2.80655	193.521	170.653	107.014	108.019	97.5096	128.929	769.717	509.343	548.505
ENSBTAG00000008185	RTN2	reticulon 2	3.58685	4.08e-18	2.57585	0.0219505	-0.973817	1	2	37.9116	30.5828	25.5983	20.2158	23.5753	24.6026	338.485	345.968	359.294	239.08	337.652	327.069	135.13	163.272	187.017
ENSBTAG00000052391	-	-	-4.41217	4.18e-18	-3.27551	0.00023949	1.02278	1	2	266.172	171.684	293.978	237.914	151.389	209.145	10.8103	11.2717	11.9961	9.44666	13.8143	3.30432	28.0913	17.9983	20.2225
ENSBTAG00000002699	KIT	KIT proto-onco, receptor tyrosine kinase	4.68164	4.32e-18	4.9175	4.38e-15	0.225003	1	2	71.031	59.3545	57.84	67.2661	66.2789	69.552	2322.02	1441.53	1172.18	1838.49	1947.33	1564.72	3624.36	603.763	1891.36
ENSBTAG00000004078	KCNH2	potassium voltage-gated channel subfamily H member 2	-5.58585	4.38e-18	-10.4743	1.1e-08	-3.31491	0.610374	2	264.446	303.131	123.302	150.984	347.909	193.437	3.01315	9.66241	6.34531	3.45884	1.78256	3.61139	0	0	0
ENSBTAG00000000993	N4BP2L1	NEDD4 binding protein 2 like 1	-4.04209	4.38e-18	-2.91067	0.0027769	1.0559	1	2	1437.1	1090.71	1858.8	1318.85	1036.57	1729.45	72.3041	89.6354	95.7889	84.7237	76.3181	87.3262	89.7226	292.517	164.449
ENSBTAG00000010153	ANXA3	annexin A3	-4.25051	4.63e-18	-6.5256	1.2e-18	-2.15666	1	2	858.629	592.93	575.267	564.86	633.448	550.709	48.3288	42.4665	17.5935	35.4186	34.2375	15.0758	9.80485	0	9.01827
ENSBTAG00000007356	ELF1	E74 like ETS transcription factor 1	-3.34532	5.56e-18	-2.19416	0.622469	1.11612	1	1	4689.16	4634.53	5125.37	5960.45	5382.17	4409.68	598.501	452.638	361.324	522.859	515.783	491.528	1385.82	774.915	1081.34
ENSBTAG00000009231	NSDHL	NAD(P) dependent steroid dehydrogenase-like	3.39608	5.92e-18	4.88915	5.02e-51	1.47158	1	2	467.09	349.266	318.455	231.174	331.141	376.489	3476.48	3964.88	3711.06	3119.3	4102.42	3633.16	10892.7	12205.3	7905.77
ENSBTAG00000014784	NT5DC2	5'-nucleotidase domain containing 2	3.86793	7.39e-18	1.47349	1	-2.32538	0.624574	1	392.303	302.38	182.041	248.252	265.29	316.904	3632.78	4356.33	4418.51	3962.15	4311	4595.41	1089.47	417.75	938.481
ENSBTAG00000007414	PAPOLG	poly(A) polymerase gamma	-4.34978	7.68e-18	-0.121922	1	4.20557	1.26e-11	2	256.379	241.203	329.658	506.688	276.517	206.54	11.4654	22.5309	13.7734	13.6617	11.445	14.6226	279.836	323.601	226.132
ENSBTAG00000025964	MAST4	microtubule associated serine/threonine kinase family member 4	-4.64605	8.48e-18	-3.66944	3.35e-05	0.836858	1	2	228.483	336.363	286.164	335.479	459.439	219.99	21.1259	13.5681	11.6942	6.64455	10.3696	8.85705	39.2635	12.6724	18.0075
ENSBTAG00000015804	SIGMAR1	sigma non-opioid intracellular receptor 1	4.03632	8.56e-18	4.28871	1.39e-15	0.24634	1	2	522.931	431.475	325.284	356.096	428.969	408.415	5591.18	7458.06	6785.96	6717.85	7509.55	7161.68	3569.67	13236.9	7911.3
ENSBTAG00000037778	CXCL3	chemokine (C-X-C motif) ligand 3	-8.38226	8.62e-18	-10.6745	5.7e-09	-0.568022	1	2	166.572	353.874	185.383	160.082	221.425	469.436	0.760927	0.862776	0.914123	0	1.76043	0	0	0	0
ENSBTAG00000020594	ELF2	E74 like ETS transcription factor 2	-3.6251	8.94e-18	-0.875236	1	2.71128	0.00659281	2	573.264	591.887	841.412	1037.99	683.279	567.371	66.0182	52.3802	48.4413	67.9864	55.551	53.3453	368.258	428.838	351.907
ENSBTAG00000046553	SECISBP2L	SECIS binding protein 2 like	-4.66017	9.08e-18	-1.49395	1	3.06469	0.0120415	2	173.289	157.819	303.492	302.963	176.088	173.603	10.682	11.2451	7.33271	9.37838	7.02384	3.64446	56.767	69.1679	91.8203
ENSBTAG00000038412	BPIFB4	BPI fold containing family B member 4	7.18916	1.01e-17	10.6505	1.81e-34	3.24834	0.132225	2	8.90566	1.00331	6.79542	4.32519	4.10526	2.79479	250.837	145.666	1077.64	1212.33	480.179	1214.99	10885.1	5645.36	7498.25
ENSBTAG00000018423	DDX5	DEAD-box helicase 5	-3.36283	1.03e-17	-2.81627	4.14e-05	0.518955	1	2	41344	47642	45222.9	38777.7	48453.8	36050.1	5035.98	3599.76	3415.48	5254.91	4071.05	3503.59	5121.94	7845.67	5039.43
ENSBTAG00000013336	EYA2	EYA transcriptional coactivator and phosphatase 2	7.04376	1.04e-17	7.39072	1.54e-18	0.322157	1	2	2.61045	2.86901	0	0	2.38362	0	219.075	104.049	246.283	155.399	162.089	146.161	314.569	163.869	181.354
ENSBTAG00000048876	FAM117B	family with sequence similarity 117 member B	-3.48293	1.15e-17	-5.02116	1.88e-29	-1.50027	1	2	943.695	1129.48	1571.66	1531.71	1257.54	959.109	125.244	96.9696	109.173	121.158	84.4023	117.716	31.804	44.1507	35.9298
ENSBTAG00000007827	RCOR2	REST corepressor 2	4.39085	1.15e-17	-0.594553	1	-5.05742	6.77e-09	2	10.6624	6.82321	16.5345	12.0825	9.00893	7.42915	202.94	198.94	224.545	268.457	181.031	273.685	17.5553	0	1.62275
ENSBTAG00000003068	MSMO1	methylsterol monooxygenase 1	3.38779	1.15e-17	5.56991	1.4e-77	2.16014	1	2	256.968	207.684	212.492	245.265	232.775	166.077	3147.4	2429.6	1787.42	2454.56	2003.97	2128.02	12797.3	9315.41	9542.67
ENSBTAG00000001888	MED13L	mediator complex subunit 13L	-4.18594	1.19e-17	-4.8184	5.59e-18	-0.590708	1	2	2020.78	2116.62	3749.85	3158.63	2501.47	2308.4	151.561	132.103	157.366	163.445	138.336	109.902	160.951	33.9871	79.3344
ENSBTAG00000025405	BATF	basic leucine zipper ATF-like transcription factor	3.34928	1.25e-17	2.02023	1	-1.29721	1	1	920.179	680.731	649.199	575.242	731.81	838.747	7367.42	7043.72	7371.9	7108.21	7619.75	8731.61	2086.81	3934.88	3027.14
ENSBTAG00000007732	ARPP21	cAMP regulated phosphoprotein 21	-6.16139	1.33e-17	-9.57427	2.04e-07	-1.42506	1	2	122.254	120.587	135.809	104.677	187.693	133.642	4.21761	1.02549	1.08661	2.02058	1.61875	0	0	0	0
ENSBTAG00000007268	F13A1	coagulation factor XIII A chain	-8.91248	1.34e-17	-10.9684	1.83e-09	-0.470868	1	2	201.394	557.614	220.338	161.283	337.009	411.004	1.4016	0	0	0	0.806468	1.48878	0	0	0
ENSBTAG00000004953	ELK4	ETS transcription factor ELK4	-3.53867	1.44e-17	-5.85163	6.1e-31	-2.26241	1	2	1017.92	1160.88	1351.59	1516.95	1026.16	992.555	80.7996	121.785	115.159	119.591	97.1958	68.0382	22.985	23.9697	14.1687
ENSBTAG00000008419	PDE2A	phosphodiesterase 2A	-3.33887	1.66e-17	-6.68662	1.01e-37	-3.30579	0.00129782	3	1095.43	1415.24	1339.5	1530.21	1282.73	1664.03	97.9945	141.852	158.872	136.125	118.594	163.579	17.7061	16.1309	6.54615
ENSBTAG00000010899	TIMP2	TIMP metallopeptidase inhibitor 2	-3.77549	1.82e-17	-5.47741	4.55e-21	-1.63383	1	2	618.164	499.481	774.655	477.928	813.28	794.731	54.5445	57.4876	48.9132	39.4438	37.2661	48.8643	5.16233	13.7378	23.8644
ENSBTAG00000005206	TMEM14A	transmembrane protein 14A	3.2297	2.57e-17	5.86866	4.03e-120	2.62442	0.000302243	3	64.8837	82.8522	53.9506	93.8406	93.631	90.6982	813.212	720.341	708.662	856.496	614.316	810.961	4593.32	4573.26	4916.32
ENSBTAG00000015662	IMPG2	interphotoreceptor matrix proteoglycan 2	-5.67173	2.65e-17	-9.60727	2.14e-07	-2.09453	1	2	105.313	120.314	168.821	189.966	113.374	117.422	4.5591	0.861444	2.73842	5.09411	0.874499	0.907554	0	0	0
ENSBTAG00000010303	ICAM1	intercellular adhesion molecule 1	3.94661	2.97e-17	2.35083	0.409729	-1.52204	1	1	307.92	267.46	237.653	157.32	337.95	345.967	4013.2	4395.65	4598.92	4141.86	4337.38	4423.76	2370.37	959.865	1023.02
ENSBTAG00000018263	WAC	WW domain containing adaptor with coiled-coil	-3.99825	3.05e-17	-4.29124	6.62e-15	-0.292122	1	2	2711.39	2662.77	4355.7	4919.58	3044.77	2226.18	295.788	207.098	164.352	220.283	176.939	163.572	128.515	130.183	234.332
ENSBTAG00000008758	KIF20A	kinesin family member 20A	3.60502	3.55e-17	4.97413	6.27e-40	1.34044	1	2	100.561	98.5861	77.8359	84.7091	150.926	101.369	1256.2	1284.7	1283.26	1207.88	1320.79	1205.68	2985.73	4597.28	2191.25
ENSBTAG00000020938	TWF1	twinfilin actin binding protein 1	-4.44674	3.78e-17	-1.72762	1	2.61119	0.237385	1	350.573	273.233	404.148	612.587	310.84	257.44	26.0434	15.6319	13.8027	22.2398	14.1322	6.42089	111.58	104.471	101.537
ENSBTAG00000004999	RESF1	retroelement silencing factor 1	-4.52224	4.34e-17	-2.50787	0.280553	1.8916	1	1	674.024	905.323	1021.69	1625.66	926.612	664.367	55.0969	44.087	36.3004	33.427	32.1877	45.8782	225.274	59.4808	200.316
ENSBTAG00000014922	SHB	SH2 domain containing adaptor protein B	4.73822	4.54e-17	1.92995	1	-2.66462	0.239668	1	73.8828	79.0928	46.3816	37.1781	65.6381	40.0027	883.549	1432.36	1922.66	1746.05	2003.57	1391.75	80.9797	413.407	201.78
ENSBTAG00000052956	-	-	-4.79275	4.55e-17	-5.57553	4.04e-13	-0.673052	1	2	197.192	231.523	201.546	404.336	243.724	181.224	15.2427	8.78782	6.40155	4.77466	5.31891	9.87758	4.02675	2.9152	7.45768
ENSBTAG00000009871	RAB18	RAB18, member RAS onco family	-3.65233	6.55e-17	-0.93685	1	2.66755	0.0181794	2	1578.97	1449.02	1766.05	2178.24	1604.73	1312.54	165.651	120.861	99.4997	190.929	107.096	91.9445	687.041	943.281	892.762
ENSBTAG00000031532	DACT2	dishevelled binding antagonist of beta catenin 2	12.1668	6.84e-17	1.82427	1	-6.9596	3.73e-05	2	0	0	0	0	0	0	191.485	68.3281	276.771	74.9886	226.764	244.548	0	0	3.23846
ENSBTAG00000017094	SHMT1	serine hydroxymethyltransferase 1	3.29626	6.94e-17	2.2901	0.298275	-0.98124	1	1	78.2677	79.9924	79.4462	72.5657	85.2561	75.2849	733.884	758.427	783.245	739.667	805.537	818.813	500.404	241.241	416.941
ENSBTAG00000005174	GDPGP1	GDP-D-glucose phosphorylase 1	3.80055	7.4e-17	4.04439	1.92e-15	0.237222	1	2	62.5537	51.0507	51.5365	55.5526	46.961	74.785	698.313	794.348	814.925	900.367	784.778	841.041	503.243	1398.29	973.68
ENSBTAG00000046328	XG	Xg glycoprotein	-4.05495	7.7e-17	-4.98084	4.32e-19	-0.870358	1	2	1002.05	1857.86	1220.71	1271.78	2028.75	871.438	68.8329	91.9117	76.2579	95.6792	105.742	49.4014	42.1289	54.3684	30.8299
ENSBTAG00000004193	VEZF1	vascular endothelial zinc finger 1	-3.38379	8.79e-17	-2.80269	0.000202474	0.551953	1	2	1166.74	1087.64	1522.67	1502.86	1258.94	1207.79	150.946	105.745	116.497	120.352	129.722	111.77	251.736	120.679	174.08
ENSBTAG00000008301	WNK2	WNK lysine deficient protein kinase 2	3.11051	8.82e-17	1.91161	1	-1.17416	1	1	260.685	198.761	230.363	209.882	207.983	295.756	1649.17	1910.04	2038.15	2063.48	2273.58	2257.53	939.522	740.052	989.985
ENSBTAG00000001116	P4HA2	prolyl 4-hydroxylase subunit alpha 2	5.17296	9.88e-17	4.25826	1.33e-06	-0.759283	1	2	112.439	40.9114	111.17	67.4248	42.1908	86.2743	2902.09	2927.85	2759.13	2411.24	3040.23	3133.1	3001.68	321.403	1345.24
ENSBTAG00000027513	CXCL2	chemokine (C-X-C motif) ligand 2	-7.30444	1.02e-16	-7.04065	2.17e-09	0.105709	1	2	646.734	1591.98	765.142	345.832	735.098	1355.17	0.768273	7.84021	5.53772	0.856775	11.569	5.55389	0	13.3388	4.64147
ENSBTAG00000010982	UBE2B	ubiquitin conjugating enzyme E2 B	-2.59212	1.05e-16	-1.3252	1	1.25795	1	1	8858.11	9076.78	8811.6	9464.88	9679.37	8264.26	1483.29	1646.04	1440.86	1491.23	1451.35	1454.61	3643.46	3885.5	3239.23
ENSBTAG00000007662	HSPA5	heat shock protein family A (Hsp70) member 5	-3.2436	1.07e-16	0.12351	1	3.36616	1.31e-13	2	33623	31713.7	35094.5	24048.1	28539.8	26658	3234.76	3144.45	2844.85	3816.44	3171.06	2616.97	31252.2	42101.8	24717.8
ENSBTAG00000002148	RAB3D	RAB3D, member RAS onco family	4.15595	1.18e-16	5.25413	5.98e-26	1.04739	1	2	44.4559	85.7898	43.0221	33.6801	82.7656	69.6714	1163.43	709.689	956.509	1028.67	1064.97	1596.81	1596.37	2896.05	2509.38
ENSBTAG00000001153	TLE2	TLE family member 2, transcriptional corepressor	-4.7144	1.23e-16	-7.23145	1.62e-05	-1.92417	1	2	139.889	141.943	96.2497	107.444	136.083	139.379	6.83427	5.81124	5.13129	2.86238	1.5507	5.89532	0	1.95233	0
ENSBTAG00000006042	TMEM273	transmembrane protein 273	-4.75211	1.51e-16	-6.09295	3.99e-06	-1.04077	1	2	137.825	149.248	137.8	98.2579	137.231	115.92	5.38434	6.10701	4.62108	0.854929	8.13137	2.82967	0	4.39915	0
ENSBTAG00000006751	TENT2	terminal nucleotidyltransferase 2	-3.45227	1.7e-16	-2.97259	1.73e-05	0.449813	1	2	1081.95	1113.97	978.248	960.608	1064.38	1188.26	137.147	110.876	67.9272	93.5838	66.0602	104.217	166.626	123.146	111.791
ENSBTAG00000003265	ADD3	adducin 3	-3.87253	1.74e-16	-2.1221	1	1.67602	1	1	1887.53	2770.68	3110.64	4646.9	2770.08	1952.12	247.058	218.713	118.798	217.292	180.775	168.484	640.231	631.901	632.853
ENSBTAG00000009836	CHGA	chromogranin A	5.67521	1.74e-16	0.884092	1	-4.55779	5.8e-06	2	23.8071	89.7925	52.5741	66.0134	16.9949	19.3453	910.618	2977.91	3638.03	3601.84	1779.79	1392.24	110.289	35.6359	133.615
ENSBTAG00000025494	PAQR8	progestin and adipoQ receptor family member 8	3.99271	1.91e-16	2.0592	1	-1.85072	1	1	19.5569	35.0866	10.7536	25.0394	44.242	18.5747	385.443	423.999	389.681	404.236	449.755	426.646	92.1096	141.66	98.2346
ENSBTAG00000008573	ZFP36	ZFP36 ring finger protein	-3.16	1.99e-16	-3.52258	1.64e-18	-0.358432	1	2	7898.01	9027.01	8159.65	7524.32	8146.1	10025.8	891.67	838.384	1346.77	930.223	784.999	854.299	632.243	773.836	780.863
ENSBTAG00000022689	RYBP	RING1 and YY1 binding protein	-3.98214	2.27e-16	-3.33937	1.03e-05	0.583645	1	2	2539.31	1576.32	2177.9	2236.46	1854.53	2041.01	134.675	130.755	130.675	120.184	124.091	131.573	274.032	64.8353	255.979
ENSBTAG00000010290	GGNBP2	gametotin binding protein 2	-3.89488	3.03e-16	-1.21561	1	2.60782	0.0956058	1	1024.83	1023.71	1617.79	1688.08	810.053	1034.76	126.129	65.865	67.036	67.4587	73.9629	74.9534	406.315	460.493	629.222
ENSBTAG00000021607	NDUFAF2	NADH:ubiquinone oxidoreductase complex assembly factor 2	3.37214	3.15e-16	3.96927	1.98e-25	0.587694	1	2	33.8273	24.3471	23.7694	30.202	28.7035	28.8704	282.062	326.168	268.117	291.856	333.895	271.679	536.328	442.767	365.435
ENSBTAG00000002326	LGALS3	galectin 3	-3.90227	3.53e-16	-3.10973	0.000165157	0.730711	1	2	3272.99	3088.68	2087.08	1902.32	3709.87	2897.02	159.186	272.913	192.158	144.178	178.629	168.099	416.246	176.021	361.104
ENSBTAG00000000306	ITK	IL2 inducible T cell kinase	-3.42179	3.56e-16	-2.50215	0.0364969	0.880039	1	2	4076.41	4921.14	5865.49	5064.37	4091.1	3567.16	608.322	335.762	364.016	456.872	405.557	375.607	948.721	783.682	656.362
ENSBTAG00000005760	TBC1D4	TBC1 domain family member 4	-3.58737	3.67e-16	-4.26537	5.82e-20	-0.655504	1	2	3000.44	3036.65	2922.86	2208.31	4183.15	2117.7	302.484	207.306	220.586	203.525	318.021	184.511	130.312	162.467	153.434
ENSBTAG00000026893	EXOC3L4	exocyst complex component 3 like 4	-5.60794	4.32e-16	-12.5402	3.22e-12	-5.78016	0.0294011	3	695.056	648.172	416.308	564.312	780.065	1826.51	6.8337	14.6344	13.6823	5.93672	39.3707	16.3503	0	0	0
ENSBTAG00000054404	SNN	stannin	-3.42371	4.45e-16	-8.48817	4.94e-74	-5.03014	1.17e-16	3	2539.16	4261.38	3507.09	3585.35	4485.82	2894.17	306.352	327.094	345.839	316.331	268.578	393.753	12.0246	1.17569	15.6237
ENSBTAG00000006969	TUBB	tubulin beta class I	2.89938	5.12e-16	2.20521	0.286374	-0.682978	1	1	14068.2	11974.1	10026.2	9679.06	11455.9	12661.9	78952.1	89741.1	95891.8	77868.6	87595	93547.7	59026.2	54244.8	48942.4
ENSBTAG00000002982	PITPNM3	PITPNM family member 3	11.1953	5.69e-16	10.899	1.24e-14	-0.235423	1	2	0	0	0	0	0	0	107.112	73.8633	161.284	104.156	92.8951	84.0124	90.5628	81.5145	88.7231
ENSBTAG00000003100	SMTN	smoothelin	4.03058	6.24e-16	1.02433	1	-2.91752	0.0100612	2	76.6852	115.583	75.4457	56.3626	102.068	63.9563	1176.25	1492.57	1393.36	1249.33	1407.11	1419.38	58.2708	229.958	228.306
ENSBTAG00000046177	IGFN1	immunoglobulin like and fibronectin type III domain containing 1	9.59281	6.35e-16	4.0495	0.0908521	-4.85905	4.41e-05	2	0	0	0	0	0.558231	0	128.834	125.382	194.007	100.628	124.035	154.056	0	2.65071	10.2837
ENSBTAG00000003323	NOL6	nucleolar protein 6	3.26121	6.54e-16	1.62731	1	-1.59594	1	1	485.874	446.871	397.595	465.882	457.606	524.225	3168.77	4314.35	4607.35	5077.66	4991.23	4665.7	1535.91	1013.16	1813.92
ENSBTAG00000005165	CSGALNACT2	chondroitin sulfate N-acetylgalactosaminyltransferase 2	-4.17907	7.47e-16	-2.15663	1	1.91825	1	1	335.511	419.367	471.588	734.992	423.885	386.477	42.6191	26.1576	15.7596	30.0019	22.0728	13.3184	90.3064	92.0145	115.24
ENSBTAG00000009423	NIPAL1	NIPA like domain containing 1	-4.23631	8.63e-16	-1.32766	1	2.81779	0.043258	2	246.389	213.817	346.628	487.367	223.065	265.416	20.0053	15.7034	14.7895	16.3133	10.6735	14.7921	155.498	88.6357	96.3776
ENSBTAG00000016757	ZKSCAN1	zinc finger with KRAB and SCAN domains 1	-3.80039	1.01e-15	-3.11819	0.000143587	0.620257	1	2	498.57	531.997	634.857	804.889	568.199	444.429	54.0764	41.4989	34.835	26.7901	39.8827	48.9763	98.3458	50.1736	46.8384
ENSBTAG00000002755	ANKRD12	ankyrin repeat domain 12	-4.76653	1.05e-15	-2.48258	0.404322	2.12362	1	1	553.046	526.645	799.598	1489.16	595.335	561.082	36.2887	28.0139	16.6977	30.6045	22.6007	26.7139	123.045	47.8533	206.359
ENSBTAG00000005845	MPI	mannose phosphate isomerase	3.70797	1.05e-15	4.15336	3.27e-17	0.429368	1	2	203.731	181.604	140.469	118.04	171.353	159.838	2276.63	2540.32	2262.99	1774.06	1888.2	2167.64	4584.4	1792.55	2455.03
ENSBTAG00000013112	C7H5orf15	chromosome 7 C5orf15 homolog	-3.14479	1.11e-15	-2.62345	0.000782379	0.499399	1	2	3324.15	3329.03	3184.61	2554.81	3448.3	3491.58	393.655	382.922	373.537	366.909	322.315	333.798	680.404	353.716	516.094
ENSBTAG00000008499	TROAP	trophinin associated protein	3.11981	1.21e-15	3.42606	1.89e-17	0.302972	1	2	358.746	415.369	276.807	329.511	349.425	356.021	2685.16	3076.72	3437.54	3213.4	2936.89	2889.36	4818.08	2840.26	3647.18
ENSBTAG00000007702	RPP38	ribonuclease P/MRP subunit p38	3.25352	1.45e-15	4.0178	1.63e-28	0.750603	1	2	82.6184	69.1967	52.606	54.9565	54.6612	65.8408	512.118	610.408	597.619	590.157	713.319	620.159	1291.71	925.338	883.341
ENSBTAG00000001500	FIGNL1	fidgetin like 1	3.10552	1.47e-15	3.4894	2.42e-20	0.379387	1	2	75.7483	65.5245	59.6957	58.8601	59.9664	37.2639	596.856	513.584	478.924	529.879	499.14	475.221	719.823	652.603	650.834
ENSBTAG00000013855	ORMDL3	ORMDL sphingolipid biosynthesis regulator 3	-2.63369	1.78e-15	-2.96736	6.4e-23	-0.332451	1	2	12642.3	12714.5	12670.7	11107.2	14087.2	12707.5	1883.09	2081.99	2226.29	1910.32	2024.95	2069.95	1447.74	1731.14	1650.81
ENSBTAG00000015807	GALT	galactose-1-phosphate uridylyltransferase	2.95984	1.83e-15	4.85491	6.76e-91	1.8835	1	2	311.435	287.231	263.174	262.148	298.799	301.794	1906.76	2440.27	2408.29	2086.45	2316.81	2331.58	9444.29	9256.42	6380.32
ENSBTAG00000004877	TRAIP	TRAF interacting protein	3.22019	1.98e-15	4.45219	1.1e-45	1.21739	1	2	47.4582	48.1314	32.5046	35.8648	43.227	35.8321	347.113	409.087	386.987	357.86	394.12	387.534	924.572	1057.01	700.998
ENSBTAG00000018332	PPTC7	protein phosphatase targeting COQ7	-3.85788	2.03e-15	-1.28152	1	2.5046	0.229652	1	669.683	586.02	828.186	974.813	569.702	515.818	64.0559	52.7356	32.0625	51.1306	37.7207	42.7811	181.397	268.514	373.121
ENSBTAG00000014217	HHEX	hematopoietically expressed homeobox	-3.54583	2.3e-15	-4.8808	8.37e-12	-1.25962	1	2	246.695	300.507	287.666	219.656	242.277	259.95	23.0266	22.6263	16.5973	26.5621	15.0632	27.6163	15.5483	6.89767	3.19439
ENSBTAG00000011242	MUTYH	mutY DNA glycosylase	2.92554	2.38e-15	3.36909	8.61e-23	0.439428	1	2	433.862	542.141	356.265	476.918	479.804	518.167	3406.68	3579.93	4105.38	3335.57	3360.45	3629.04	5384.18	5041.29	4164.81
ENSBTAG00000053344	-	-	-2.81317	2.41e-15	-1.69125	1	1.10725	1	1	1061.11	1067.9	1008.53	962.093	1075.08	1069.34	135.228	148.929	124.786	152.313	152.67	171.927	300.932	373.167	286.532
ENSBTAG00000017313	ADA2	adenosine deaminase 2	-5.90875	2.41e-15	-9.2342	8.16e-07	-1.38066	1	2	104.582	124	117.352	66.2869	113.856	128.8	0.761032	1.72564	2.7427	0	1.75461	3.64397	0	0	0
ENSBTAG00000002282	EIF1	eukaryotic translation initiation factor 1	-2.91272	2.63e-15	-2.08766	1	0.806162	1	1	147786	175556	125373	109997	167457	161735	17813.3	19560.8	20556.5	18941.5	19874	19947	33838.8	34742	34213.7
ENSBTAG00000048792	NRG4	neuregulin 4	8.06111	2.63e-15	7.111	4.59e-11	-0.88245	1	2	0.558227	0	0.519149	0	0	1.26869	139.236	96.632	137.325	142.29	145.28	145.12	96.0921	64.3196	52.1956
ENSBTAG00000021096	RTEL1	regulator of telomere elongation helicase 1	3.34471	2.68e-15	1.68184	1	-1.61725	1	1	628.181	542.004	548.894	663.357	501.909	725.465	5089.64	6073.02	6407.7	6274.45	6548.92	6602.33	1467.78	1541.49	2891.52
ENSBTAG00000017682	TET2	tet methylcytosine dioxygenase 2	-5.1739	2.72e-15	-0.977672	1	4.0298	5.43e-05	2	319.371	258.525	487.128	742.746	336.004	226.967	10.6632	10.3617	4.57488	16.1751	14.01	7.26705	328.964	84.0486	138.797
ENSBTAG00000012505	ARHGEF17	Rho guanine nucleotide exchange factor 17	6.83752	2.75e-15	5.48044	8.15e-08	-1.24417	1	2	0.656894	0	0	2.76684	0	4.46403	134.881	83.6842	140.761	169.196	135.748	143.387	79.5324	36.9149	44.6317
ENSBTAG00000020853	SLC16A13	solute carrier family 16 member 13	4.2793	2.78e-15	5.97282	7.06e-40	1.66787	1	2	7.13883	6.85861	2.49042	6.06734	7.40368	3.73262	118.77	113.807	106.779	100.964	128.144	98.2086	280.248	411.967	382.984
ENSBTAG00000007635	PLCL1	phospholipase C like 1 (inactive)	-5.5876	3e-15	-7.04633	3.62e-05	-0.859078	1	2	93.1491	79.4043	127.87	146.171	124.026	89.0664	1.56635	4.20863	1.88166	1.74998	0.901647	2.80752	0	0	1.67447
ENSBTAG00000001657	PICALM	phosphatidylinositol binding clathrin assembly protein	-3.21248	3.06e-15	-1.91596	1	1.26093	1	1	2646.39	2452.01	2846.31	3019.22	2763	2029.73	371.717	265.382	231.296	341.218	241.593	234.007	596.553	696.146	763.382
ENSBTAG00000002526	BDH2	3-hydroxybutyrate dehydrogenase 2	3.42221	3.51e-15	3.40883	1.05e-10	-0.00548116	1	2	192.863	103.634	176.009	148.13	89.3404	137.135	1439.08	1451.76	1446.54	1445.64	1886.62	1508.37	1490.33	1789.49	1290.06
ENSBTAG00000021378	S100A13	S100 calcium binding protein A13	-4.05416	3.94e-15	-5.92423	2.54e-28	-1.7944	1	2	2571.2	2595.11	2158.56	1873.97	1975.53	2051.33	57.2841	224.631	122.794	119.708	148.95	107.43	27.7981	23.0143	54.4553
ENSBTAG00000005699	SCML4	Scm polycomb group protein like 4	-3.43709	4e-15	-5.07769	3.17e-33	-1.60192	1	2	2085.05	1858.22	1855.45	1636.18	1688.83	1860.63	131.437	223.207	172.447	186.024	134.453	154.638	90.1855	36.758	34.2142
ENSBTAG00000015910	ITGB1	integrin subunit beta 1	-3.84083	4.33e-15	-2.31231	0.51648	1.44761	1	1	2874.93	1929.49	3921.34	3347.58	2238.36	1577.91	198.45	197.293	113.496	209.802	219.599	153.146	444.892	471.336	629.103
ENSBTAG00000018016	NUPR1	nuclear protein 1, transcriptional regulator	-4.79317	4.63e-15	-4.04324	5.24e-06	0.616036	1	2	251.005	603.479	441.359	729.098	484.878	569.189	29.9211	26.7902	15.136	10.5061	9.23204	15.4159	18.4763	15.2713	54.1472
ENSBTAG00000011642	RBM27	RNA binding motif protein 27	-3.82817	5.9e-15	0.713325	1	4.57373	3.72e-20	2	832.825	657.552	903.604	1108.46	674.907	618.552	57.9582	65.8314	40.4113	74.1664	41.2756	52.3795	1247.27	862.838	1923.39
ENSBTAG00000020330	BTG1	BTG anti-proliferation factor 1	-3.06512	5.9e-15	-4.79883	4.91e-66	-1.72481	1	2	65258	76486.3	55673.5	49399.4	66126.3	74474.8	8883.02	7539.51	7093.79	6957.5	7437.72	8030.11	2839.44	1975.7	2048.89
ENSBTAG00000006645	LPAR6	lysophosphatidic acid receptor 6	-5.25119	5.92e-15	-3.46531	0.0042694	1.54638	1	2	501.024	316.84	371.356	589.891	287.351	324.139	13.8043	7.82551	7.37036	10.2749	8.84912	11.9495	22.5432	74.4458	3.20631
ENSBTAG00000015980	FASN	fatty acid synthase	2.99815	6.07e-15	-2.41743	0.0219123	-5.43407	9.55e-105	3	3434.26	3070.24	3691.63	3952.17	3742.39	3964.66	22822.7	30693.9	31906.9	30530.2	30483.3	29458.4	686.894	506.124	834.571
ENSBTAG00000016741	TOX2	TOX high mobility group box family member 2	-4.08849	6.56e-15	-8.26126	3.08e-07	-3.80204	0.211953	2	287.76	256.646	177.553	189.532	388.445	225.588	16.9778	11.7165	12.4147	13.1978	18.7196	14.1367	0	2.05513	0
ENSBTAG00000004015	KAT6A	lysine acetyltransferase 6A	-3.19535	6.57e-15	-6.36282	4.92e-59	-3.14004	0.000111488	3	1947.62	2382.7	2995.91	2949.97	2731.87	2043.15	282.627	258.226	227.871	298.008	300.423	262.603	33.9418	14.2939	41.2758
ENSBTAG00000013462	L1CAM	L1 cell adhesion molecule	-5.58951	6.69e-15	-6.62333	1.25e-06	-0.722074	1	2	205.937	211.701	277.023	68.449	276.016	189.22	3.83326	1.73833	2.76322	0.856738	7.93624	7.31951	1.79063	3.58125	0
ENSBTAG00000017063	EPB41L4B	erythrocyte membrane protein band 4.1 like 4B	4.25789	6.84e-15	-0.332509	1	-4.60196	9.02e-06	2	10.6415	10.3016	6.40659	8.51215	6.92388	7.09963	166.021	89.2973	153.052	174.161	181.697	209.355	8.88512	11.0822	0
ENSBTAG00000019822	TPPP3	tubulin polymerization promoting protein family member 3	-8.32611	7.02e-15	-10.5871	3.51e-08	-0.544509	1	2	421.266	109.119	387.733	186.935	68.6824	336.762	1.52316	0	0.914895	1.70045	0	0	0	0	0
ENSBTAG00000051586	ECE2	endothelin converting enzyme 2	3.52816	7.78e-15	5.19175	3.44e-46	1.63633	1	2	45.547	39.2363	30.7382	30.3616	32.1103	22.4184	298.322	385.183	395.229	387.014	429.172	443.958	1186.21	1594.65	923.482
ENSBTAG00000017833	RNF19A	ring finger protein 19A, RBR E3 ubiquitin protein ligase	-4.04343	8.44e-15	-0.22574	1	3.7835	5.09e-08	2	808.554	917.406	1240.06	1693.47	943.313	649.739	84.8884	66.0613	48.066	65.9194	48.832	57.3083	813.65	550.26	1271.45
ENSBTAG00000003313	TNFRSF9	TNF receptor superfamily member 9	3.83583	8.58e-15	8.6083	2.07e-135	4.75491	2.36e-28	3	23.9088	32.2361	26.4348	24.9898	27.8104	24.9969	558.719	307.432	385.167	367.532	350.56	336.706	14361.6	11105.6	6153.42
ENSBTAG00000000856	FBXL6	F-box and leucine rich repeat protein 6	2.92216	8.58e-15	0.133389	1	-2.7817	5.62e-07	2	399.51	393.762	318.406	323.816	393.052	457.209	2492.82	2816.76	3357.01	2983.33	2775.73	2977.57	468.334	357.082	429.79
ENSBTAG00000002309	CSPG5	chondroitin sulfate proteoglycan 5	3.68097	8.6e-15	-0.690459	1	-4.40771	1.04e-12	2	49.9606	33.3029	36.5185	22.5308	39.4769	41.0474	519.402	422.984	545.737	501.303	402.847	505.527	40.0765	5.22043	20.9405
ENSBTAG00000001114	PRKD3	protein kinase D3	-3.99479	9.06e-15	-3.14845	0.000523004	0.761314	1	2	631.371	722.575	896.038	1143.83	703.226	591.782	73.3235	58.8817	35.7336	57.8701	27.9879	33.7531	70.9187	67.351	116.351
ENSBTAG00000020399	RNF139	ring finger protein 139	-2.96202	9.98e-15	-3.96191	9.2e-30	-0.985788	1	2	2127.72	1646.5	2025.15	1926.42	1852.06	1997.03	309.22	284.627	201.365	235.932	209.086	235.425	129.456	120.577	118.053
ENSBTAG00000020000	RAP1GAP2	RAP1 GTPase activating protein 2	-3.88931	1.01e-14	-4.77406	1.66e-16	-0.833624	1	2	991.309	1166.63	971.976	657.465	1172.58	1248.23	71.9481	40.6914	83.0738	44.7416	109.638	61.1873	46.9591	24.9606	38.0848
ENSBTAG00000021000	USF3	upstream transcription factor family member 3	-4.54711	1.03e-14	-5.51123	2.05e-10	-0.836883	1	2	283.16	227.433	507.659	542.27	251.551	220.678	13.6521	20.1139	6.48676	12.0709	16.5667	15.5171	10.6825	3.56168	6.58192
ENSBTAG00000020681	FNDC3A	fibronectin type III domain containing 3A	-4.16729	1.22e-14	-1.84255	1	2.21263	1	1	751.05	509.116	923.471	1437.41	487.331	639.457	60.4274	38.9901	27.2655	56.2082	38.2008	37.1701	196.462	195.207	238.059
ENSBTAG00000015076	LATS1	large tumor suppressor kinase 1	-4.65827	1.37e-14	-2.25662	0.906338	2.24471	1	1	227.268	179.003	267.682	419.924	179.99	161.333	8.38431	6.91284	6.40948	7.66655	15.7787	10.0045	73.0673	28.5151	39.5308
ENSBTAG00000014609	PPP1R12A	protein phosphatase 1 regulatory subunit 12A	-4.0313	1.43e-14	1.36775	1	5.44725	1.82e-29	2	391.459	193.121	243.469	394.752	366.592	203.405	22.8692	22.9298	20.4476	14.4475	11.3936	15.2054	927.315	638.367	830.991
ENSBTAG00000048798	-	-	-4.86526	1.44e-14	-1.87188	1	2.78855	0.265814	1	177.988	199.896	224.301	428.282	212.564	139.605	10.4208	7.8765	8.34573	8.00156	3.68148	8.32343	78.7713	7.86553	72.8217
ENSBTAG00000031214	-	-	-4.87414	1.5e-14	-9.52997	2.82e-07	-3.20932	0.673156	2	104.888	132.816	140.802	135.831	104.999	162.697	5.36298	10.1791	2.76112	0	2.65145	4.5899	0	0	0
ENSBTAG00000011515	SELL	selectin L	-4.34771	1.71e-14	-1.03636	1	3.20145	0.00345241	2	4373.22	6043.01	3957.48	3813.05	6982.5	4961.52	255.818	333.312	231.174	192.818	213.623	218.983	1956.42	770.188	4224.61
ENSBTAG00000030162	AXIN2	axin 2	-3.52379	1.75e-14	-13.5243	3.22e-16	-9.46923	4.95e-07	3	1045.86	1720.98	1169.73	1238.54	2001.7	1591.3	126.456	155.307	108.436	103.643	104.893	153.816	0	0	0
ENSBTAG00000014907	IL11RA	interleukin 11 receptor subunit alpha	3.54417	1.97e-14	2.43374	0.158819	-1.06644	1	1	17.6107	17.3107	15.519	16.7602	12.8181	11.6352	163.963	200.464	188.849	150.167	173.362	205.539	87.8951	93.111	72.9684
ENSBTAG00000017363	SAT1	spermidine/spermine N1-acetyltransferase 1	-3.38738	2.12e-14	-0.597704	1	2.75992	0.00195123	2	36947	29663.9	32429.5	31706.9	33384.5	35332.5	3163.58	3657.12	3098.64	2701.12	3251.39	2943.77	29383.6	24009.1	11467.1
ENSBTAG00000007275	TREM2	triggering receptor expressed on myeloid cells 2	-5.11641	2.48e-14	-7.70184	4e-11	-2.27079	1	2	133.129	733.692	489.982	602.781	686.069	681.708	17.2113	22.199	14.2911	14.4923	4.70977	19.2935	7.19741	0	0
ENSBTAG00000017179	USP12	ubiquitin specific peptidase 12	-3.6214	2.53e-14	-3.14443	1.7e-05	0.437968	1	2	1854.51	2161.86	2762.59	2336.55	1904.6	1503.07	192.629	170.992	124.066	172.331	166.91	175.993	303.009	117.065	269.227
ENSBTAG00000044007	KLF12	Kruppel like factor 12	-3.81016	2.59e-14	-2.76508	0.0205451	0.94898	1	2	133.767	193.671	206.193	156.972	159.793	190.868	14.6496	14.8621	13.8939	12.041	8.03108	9.27887	28.7811	16.8791	28.1795
ENSBTAG00000004154	SKIL	SKI like proto-onco	-6.75054	3.12e-14	-5.17201	2.77e-05	1.09717	1	2	493.861	546.547	1185.65	2587.71	523.267	464.943	12.2246	12.1269	3.67136	10.2427	7.03851	4.56625	35.2654	1.76219	32.5972
ENSBTAG00000011245	PLXNC1	plexin C1	-3.71644	3.69e-14	-3.63871	1.28e-06	0.0450407	1	2	272.67	252.893	385.397	287.461	243.856	235.117	17.4	15.4379	18.1761	26.2088	30.456	18.0577	31.7928	13.3647	19.5897
ENSBTAG00000002333	HOPX	HOP homeobox	-4.48881	3.83e-14	1.8639	1	6.44511	1.3e-29	2	2051.92	999.468	2320.95	1236.16	831.766	1740.09	57.9731	76.2536	74.2883	53.4359	84.2135	51.2626	3406.54	11089.6	3336.15
ENSBTAG00000015649	TMEM156	transmembrane protein 156	-3.46433	3.97e-14	-0.682672	1	2.7399	0.00513285	2	1741.94	1330.99	1609.47	1884.3	1360.83	1471.49	167.718	160.905	83.5208	147.993	152.345	129.917	706.806	1319.94	847.614
ENSBTAG00000005404	MSC	musculin	4.01025	4.47e-14	4.5506	1.52e-15	0.507624	1	2	247.634	153.239	173.793	103.335	241.5	153.387	2364.51	1898.36	3154.08	2647.2	4892.53	2699.92	2842.96	4231.41	5832.92
ENSBTAG00000000937	ITPRID2	ITPR interacting domain containing 2	-5.19243	4.82e-14	-2.92415	0.0955752	2.02859	1	1	382.897	456.455	600.609	703.488	524.535	317.386	21.1018	13.347	9.73709	14.9937	15.7899	2.73062	91.6581	8.89834	78.4213
ENSBTAG00000019961	ATP4B	ATPase H+/K+ transporting subunit beta	-3.84804	5.07e-14	-9.56981	6.13e-22	-5.62347	1.05e-05	3	1731.69	1738.08	1782.25	1568.61	2430.42	1887.88	191.441	165.833	152.708	92.2995	68.1268	88.2686	1.70905	0	4.74048
ENSBTAG00000017550	CSNK1G3	casein kinase 1 gamma 3	-3.40716	5.47e-14	-1.93576	1	1.42003	1	1	853.993	862.278	828.352	1125.86	695.967	738.957	109.878	74.2461	81.5634	95.9488	61.1191	52.1291	240.47	191.323	220.696
ENSBTAG00000004337	PDE1B	phosphodiesterase 1B	4.23243	6e-14	4.49603	4.09e-12	0.241889	1	2	321.838	268.94	284.566	287.421	298.235	272.055	4653.12	6115.84	4044.93	5065.2	6762.7	6822.46	11558.2	1884.31	6713.23
ENSBTAG00000032084	GPR183	G protein-coupled receptor 183	-5.2575	6.28e-14	-4.01793	0.000165346	1.01673	1	2	4732.38	3824.83	3254.24	3624.75	4035.83	2924.5	178.333	64.4937	76.6444	51.4732	119.004	69.2178	477.141	30.8255	130.125
ENSBTAG00000007105	PWP2	PWP2 small subunit processome component	2.89043	6.85e-14	-0.509728	1	-3.4056	2.72e-20	2	560.842	565.02	484.031	438.779	469.6	526.352	2978.96	3428.17	3775.28	4100.35	4490.2	3900.99	319.133	366.873	375.273
ENSBTAG00000051082	-	-	-5.03621	6.85e-14	-5.25564	1.53e-05	-0.224234	1	2	189.298	101.804	188.879	144.106	129.65	103.277	3.66038	7.80474	0	6.73328	5.88971	0.872777	2.02237	6.06892	1.86908
ENSBTAG00000018436	UBE2J1	ubiquitin conjugating enzyme E2 J1	-2.97732	7.18e-14	-5.07562	8.26e-42	-2.06941	1	2	1263.35	1266.83	1608.76	1417.04	1342.46	1241.91	186.301	203.4	143.678	170.347	179.551	143.317	41.6756	24.2735	52.9762
ENSBTAG00000017605	AK2	adenylate kinase 2	3.0898	7.5e-14	4.82914	1.44e-61	1.73351	1	2	2267.89	1820.01	1440.45	1303.67	1516.66	1726.47	12737.7	14569.7	14104.5	14496.8	15351.3	14630.2	52792.5	54331.4	37580.6
ENSBTAG00000015390	FN3KRP	fructosamine 3 kinase related protein	3.09752	7.81e-14	4.80558	1.18e-60	1.68946	1	2	154.408	204.836	161.077	129.174	183.486	134.408	1360.38	1415.49	1430.77	1144.18	1478.99	1486.51	4784.19	5294.78	3503.2
ENSBTAG00000046185	BTBD7	BTB domain containing 7	-3.54156	8.34e-14	-2.58371	0.0444724	0.897934	1	2	491.263	475.946	760.108	679.547	560.565	518.503	66.2349	50.0588	35.6681	55.315	46.3767	40.846	116.44	57.3448	109.268
ENSBTAG00000003147	JAK1	Janus kinase 1	-3.2947	8.5e-14	-1.99044	1	1.26023	1	1	10207.6	11030.8	13331.8	13208	12117.3	8857.66	1621.52	1184.04	943.282	1009.58	1122.35	1056.26	3253.31	1989	3232.34
ENSBTAG00000004428	H2AZ1	H2A.Z variant histone 1	2.79501	8.63e-14	4.51369	6.59e-88	1.70733	1	2	3913.05	3845.11	3001.1	2959.01	3367.78	3213.38	25059.6	25353.5	21692.8	24181.5	23075.6	22767.9	92397	70847.3	70607.9
ENSBTAG00000007605	FKBP4	FKBP prolyl isomerase 4	3.11235	9.64e-14	2.78602	2.38e-05	-0.309122	1	2	2548.9	2020.71	1582.05	1547.79	1633.19	1815.85	12942.1	16434.2	15463.7	17868.3	18271.9	16130.4	12484.9	15389.2	11026.4
ENSBTAG00000015255	ST6GALNAC2	ST6 N-acetylgalactosaminide alpha-2,6-sialyltransferase 2	-4.14732	1.06e-13	-7.5642	5.97e-32	-3.32414	0.0146271	3	2829.72	2369.43	2924.77	1628.37	1194.87	2160.42	75.4549	114.557	188.131	84.0093	144.487	116.104	18.2783	0	14.1583
ENSBTAG00000015014	CENPO	centromere protein O	3.25796	1.15e-13	3.37128	1.57e-11	0.115348	1	2	154.568	200.223	137.129	96.3305	128.499	142.992	1476.14	1333.51	1276.53	1402.15	1360.1	1440.5	1336.23	1976.7	1188.95
ENSBTAG00000000115	VPS54	VPS54 subunit of GARP complex	-4.4016	1.2e-13	-4.48209	4.27e-08	-0.101134	1	2	387.001	343.566	426.649	593.777	269.894	278.488	26.5289	19.9512	6.37384	24.5599	14.9448	12.7877	29.879	8.96831	9.95136
ENSBTAG00000018518	RASL10B	RAS like family 10 member B	3.1533	1.41e-13	-6.92646	4.26e-05	-10.2261	2.14e-11	3	120.068	98.9999	73.5856	102.812	108.293	78.3086	715.787	976.224	770.885	838.027	923.873	994.493	0	0	1.52352
ENSBTAG00000013108	HK2	hexokinase 2	3.57795	1.53e-13	2.21256	0.809309	-1.30081	1	1	169.443	103.552	172.311	70.1143	128.588	109.415	1737.06	1549.53	1350.64	1508.32	1556.13	1418.98	821.978	432.876	542.189
ENSBTAG00000020554	AIF1	allograft inflammatory factor 1	-5.66718	1.73e-13	-5.98113	1.06e-06	-0.261765	1	2	193.985	176.704	95.9687	104.759	287.832	281.134	1.55754	1.76675	3.74287	7.79921	0	6.64063	0	4.68902	2.91221
ENSBTAG00000018216	SKA1	spindle and kinetochore associated complex subunit 1	3.00018	1.99e-13	4.26216	6.58e-47	1.24726	1	2	142.669	117.263	78.6535	100.066	111.329	128.27	887.311	878.188	952.67	915.61	934.779	884.921	2587.53	2007.06	1946.31
ENSBTAG00000001614	ZNF174	zinc finger protein 174	3.76147	2.18e-13	2.71008	0.0265798	-0.979276	1	2	86.4346	100.719	95.3396	62.317	110.065	77.3142	1218.85	1211.84	1373.22	960.547	1341.14	1236.85	565.927	948.69	283.436
ENSBTAG00000021057	TMEM190	transmembrane protein 190	4.63669	2.18e-13	2.91953	0.051756	-1.57608	1	1	11.2649	0.708897	1.90469	6.54686	8.4992	10.7218	156.75	182.413	176.718	156.304	130.179	187.79	78.5334	31.0409	46.3857
ENSBTAG00000021601	PARD6B	par-6 family cell polarity regulator beta	-4.21683	2.3e-13	-5.85958	5.59e-11	-1.47765	1	2	281.466	425.925	278.947	263.32	422.827	279.64	26.7471	13.4486	12.1856	24.8668	7.70848	17.156	1.96678	13.2136	0
ENSBTAG00000002147	PPP4R2	protein phosphatase 4 regulatory subunit 2	-3.65249	2.34e-13	-2.93574	0.00147019	0.657631	1	2	743.244	639.059	913.059	1137.51	672.883	620.616	76.7673	54.0311	47.9855	59.1657	75.3969	56.2041	136.521	55.073	108.598
ENSBTAG00000006185	SPC24	SPC24 component of NDC80 kinetochore complex	3.07509	2.36e-13	3.5737	2.44e-19	0.489265	1	2	832.607	933.519	643.449	768.717	733.056	721.504	5912.72	6125.45	6777.63	6793.31	6902.12	6790.67	6584.59	12349.2	8925.03
ENSBTAG00000010451	PA2G4	proliferation-associated 2G4	2.77542	2.38e-13	3.57109	4.92e-36	0.790279	1	2	2889.65	2641.92	2217.74	2323.83	2277.52	2521.88	14159.9	16112.9	17330.8	19522.7	18192.2	16860.1	33118	28342.2	27348.9
ENSBTAG00000011528	SMIM11	small integral membrane protein 11	3.12618	2.46e-13	4.3882	6.55e-40	1.24505	1	2	217.382	217.319	132.38	210.305	226.399	233.898	2024.36	1432.86	1459.22	2050.75	1923.45	2013.69	4568.01	4412.58	4116.83
ENSBTAG00000012632	TECR	trans-2,3-enoyl-CoA reductase	2.9019	2.87e-13	5.08663	1.65e-100	2.17299	0.784877	2	981.877	739.454	848.321	743.545	733.865	993.695	5763.87	6829.37	6539.93	5387.52	6670.19	6681.17	29649	32506.9	23921.6
ENSBTAG00000006505	S100A9	S100 calcium binding protein A9	-6.44651	2.94e-13	-9.88506	3.43e-07	-1.28178	1	2	153.092	229.57	57.7177	76.7875	264.071	206.724	0	1.72802	2.74614	0.848701	0.886152	4.61552	0	0	0
ENSBTAG00000009631	ZNF683	zinc finger protein 683	-5.2128	2.96e-13	-10.2911	3.64e-08	-3.60646	0.475292	2	258.392	167.944	291.464	161.588	58.7266	303.353	3.03925	6.02995	4.56383	4.24377	7.87701	6.36009	0	0	0
ENSBTAG00000011934	PCK2	phosphoenolpyruvate carboxykinase 2, mitochondrial	3.08308	3.11e-13	3.32114	1.41e-13	0.235869	1	2	778.417	978.739	574.87	714.516	864.689	817.582	6285.91	6931.35	6794.35	6930.23	6299.52	7125.35	5937.73	7796.01	10136.6
ENSBTAG00000019417	ARMCX2	armadillo repeat containing X-linked 2	3.80968	3.42e-13	3.67751	2.09e-08	-0.109712	1	2	41.8723	97.7586	33.1554	73.5537	50.9148	29.8004	984.52	747.594	865.666	700.633	634.658	724.821	773.385	641.253	729.499
ENSBTAG00000023730	TUBB3	tubulin beta 3 class III	3.14766	3.97e-13	3.69515	2.23e-19	0.537602	1	2	473.386	331.6	368.898	490.179	256.914	411.062	3227.47	3114.88	3440.47	3669.29	3631.37	3749.14	4277.8	6144.87	4845.75
ENSBTAG00000049483	COPRS	coordinator of PRMT5 and differentiation stimulator	3.10064	4.33e-13	0.558216	1	-2.51658	0.0187534	2	410.05	349.204	266.506	368.905	313.169	363.403	2690.59	3007.93	2721.18	3186.92	3092.33	3188.61	643.019	337.24	560.067
ENSBTAG00000016236	SLC12A6	solute carrier family 12 member 6	-3.21607	4.39e-13	-3.17247	7.18e-07	0.0286865	1	2	506.463	498.79	615.711	568.459	540.42	476.235	69.383	49.279	50.3948	63.8116	57.0295	51.1096	26.8461	75.1448	71.9047
ENSBTAG00000006656	RANBP1	RAN binding protein 1	2.87853	4.62e-13	-0.669626	1	-3.5464	7.94e-26	2	2982.7	2427.47	2170.87	2459.93	2291.99	2644.02	15890.7	17843.9	18654.4	18918.3	21010.2	18517.8	1560.46	1235.52	1898.45
ENSBTAG00000007316	NDST3	N-deacetylase and N-sulfotransferase 3	-5.65202	4.67e-13	-9.17761	1.48e-06	-1.58501	1	2	84.0821	93.2225	73.2903	85.9677	167.243	132.289	2.27989	0.861596	0	3.39554	4.37767	0.908955	0	0	0
ENSBTAG00000019314	USP25	ubiquitin specific peptidase 25	-4.48022	4.78e-13	-3.98657	1.57e-05	0.375454	1	2	199.568	237.927	376.989	495.167	272.485	200.101	13.1466	16.0265	13.006	14.2605	12.4635	8.31585	35.8023	12.525	4.9639
ENSBTAG00000025752	P3H4	prolyl 3-hydroxylase family member 4 (inactive)	5.44314	4.78e-13	5.717	2.28e-11	0.242665	1	2	8.93699	15.7097	9.14427	1.73616	3.2958	4.67455	178.814	182.725	367.854	310.139	621.882	313.827	124.466	560.817	529.008
ENSBTAG00000008934	ESPL1	extra spindle pole bodies like 1, separase	3.58828	4.89e-13	1.13754	1	-2.38319	0.438053	1	413.466	580.336	351.769	293.866	529.838	380.815	4278.87	5391.45	6146.8	5011.49	4953.65	5303.53	519.928	1027.55	1345.8
ENSBTAG00000000363	BDP1	B double prime 1, subunit of RNA polymerase III transcription initiation factor IIIB	-4.7312	5.12e-13	-0.595543	1	4.03949	8.23e-06	2	136.576	116.577	141.143	304.928	128.309	155.573	10.6598	6.9055	3.65871	2.55326	7.00154	4.53938	121.749	64.4764	124.103
ENSBTAG00000012168	RANBP6	RAN binding protein 6	-4.41789	5.52e-13	-2.36355	0.616498	1.89728	1	1	216.134	257.498	341.809	504.522	233.636	162.64	25.2016	12.1212	6.42192	11.9451	10.5503	10.9503	58.3074	49.4488	48.9952
ENSBTAG00000008579	RCC2	regulator of chromosome condensation 2	2.69809	6.58e-13	0.655277	1	-2.03341	1	1	2663.1	2438.28	2085.24	2192.95	2166.88	2301.2	12635.5	14283.4	15617.3	16268.2	15829.3	15545.1	3985.03	3236.26	3732.47
ENSBTAG00000006478	C8H9orf64	chromosome 8 C9orf64 homolog	3.46038	6.58e-13	4.29376	5.73e-23	0.811791	1	2	35.722	27.4642	25.7529	19.0838	20.5828	47.6372	335.889	327.786	301.249	330.495	329.163	330.882	754.492	490.068	501.893
ENSBTAG00000008399	ATRIP	ATR interacting protein	3.07374	6.64e-13	3.07927	2.25e-09	0.01201	1	2	268.082	199.347	188.106	207.62	224.12	273.692	1661.02	1759.17	1985.29	1968.11	2148.03	2019.66	1492.65	1824.72	2494.94
ENSBTAG00000001119	ANKRD13B	ankyrin repeat domain 13B	3.38197	6.81e-13	-2.65308	0.194179	-6.0979	1.05e-23	2	82.108	87.2208	51.48	66.7456	62.4925	62.5111	655.985	946.856	610.983	803.255	757.006	570.132	20.9447	5.2293	4.84062
ENSBTAG00000046014	GPR146	G protein-coupled receptor 146	-5.14838	8.25e-13	-5.4684	1.86e-06	-0.277347	1	2	160.067	106.256	240.934	181.064	87.759	120.449	6.0386	7.8247	5.18163	0.713113	2.98942	2.07094	5.80295	2.89745	0
ENSBTAG00000006806	KRT17	keratin 17	-10.069	8.27e-13	-2.835	0.393975	6.52531	0.000405995	2	360.992	1572.19	643.517	240.002	306.196	220.932	0	0	0	0	0	2.81922	12.4592	101.311	51.8329
ENSBTAG00000012829	EBI3	Epstein-Barr virus induced 3	4.29792	8.59e-13	5.38232	6.42e-19	1.00987	1	2	43.165	40.6087	35.1155	20.0916	69.6716	79.1467	946.143	873.147	1130.14	788.954	948.454	1130.84	3569.89	1014.53	1618.82
ENSBTAG00000003602	RBPJ	recombination signal binding protein for immunoglobulin kappa J region	-3.26537	9.19e-13	0.0651834	1	3.32651	7.44e-10	2	591.537	638.434	764.921	677.162	552.019	568.453	83.7679	74.0645	68.319	47.1754	68.36	47.9731	733.573	490.276	762.427
ENSBTAG00000015310	SLC25A36	solute carrier family 25 member 36	-3.74621	9.46e-13	-4.50967	4.65e-14	-0.721674	1	2	808.514	781.073	1197.78	1300.73	824.544	643.96	107.204	78.0261	67.2313	60.5627	47.0538	46.1374	41.2153	28.6444	48.1426
ENSBTAG00000012016	LMTK3	lemur tyrosine kinase 3	5.97254	1e-12	0.993868	1	-4.37461	0.00222419	2	3.27908	0.716476	1.01697	1.06166	0.602404	0.682796	86.4542	62.428	82.7796	66.6542	67.8108	108.293	4.31299	0	5.98021
ENSBTAG00000003062	FHIP2A	FHF complex subunit HOOK interacting protein 2A	-3.63694	1.01e-12	-2.86596	0.0055096	0.69937	1	2	330.616	297.039	473.454	397.308	276.96	237.546	33.2718	21.4943	18.6497	33.8593	26.2245	24.9616	54.1289	40.8457	39.3565
ENSBTAG00000025617	RPS4Y1	ribosomal protein S4, Y-linked 1	3.04367	1.1e-12	5.07399	4.83e-71	2.01062	1	2	1210.43	897.317	819.932	807.77	747.911	949.718	6740.21	7936.37	6982.04	7777.39	8367.35	7310.73	37593.9	31446.9	23132
ENSBTAG00000002291	ZBTB41	zinc finger and BTB domain containing 41	-5.07371	1.17e-12	-4.9563	3.73e-06	0.026972	1	2	125.762	96.4879	225.612	268.257	131.072	152.919	4.94043	5.76264	8.54832	2.36516	5.86316	1.21794	11.3616	0	3.00066
ENSBTAG00000002823	MPZL1	myelin protein zero like 1	3.5066	1.17e-12	0.796068	1	-2.64694	0.0480786	2	27.5707	42.9122	26.4823	49.2392	31.9689	26.9494	263.453	402.568	443.998	371.13	465.041	415.147	60.0934	47.6989	75.1496
ENSBTAG00000005090	CEMIP2	cell migration inducing hyaluronidase 2	-4.07983	1.19e-12	-1.7919	1	2.17227	1	1	243.605	407.52	251.092	243.391	463.466	192.392	25.9835	16.9996	10.4046	17.6154	16.2961	16.0949	103.325	53.5158	90.3799
ENSBTAG00000000019	SERINC1	serine incorporator 1	-4.13225	1.39e-12	-2.69788	0.0941301	1.30908	1	1	1699.06	1397.77	2661.49	3733.47	1492.99	1195.66	155.539	113.85	55.6603	151.416	94.7949	105.629	286.772	248.352	356.654
ENSBTAG00000013029	ARNTL	aryl hydrocarbon receptor nuclear translocator like	-3.17033	1.41e-12	-3.25744	2.13e-08	-0.0930398	1	2	792.538	660.892	867.257	747.536	765.308	796.441	95.8072	59.6688	92.2364	92.4551	83.4131	85.695	107.533	87.7529	43.5979
ENSBTAG00000008932	SHISA7	shisa family member 7	4.69408	1.41e-12	-0.234601	1	-4.93037	3.33e-05	2	3.58201	8.85677	2.4988	0.869839	4.12823	6.5586	100.509	156.492	124.779	92.9745	94.3622	127.285	0	8.61334	1.59582
ENSBTAG00000005385	POP5	POP5 homolog, ribonuclease P/MRP subunit	2.83738	1.51e-12	5.59953	5.79e-153	2.75036	1.17e-07	3	312.277	307.859	257.272	292.591	266.686	289.646	1816.37	1985.85	2236.24	2088.78	2197.85	2066.27	17420.4	13157	11419.7
ENSBTAG00000009065	MAP3K5	mitogen-activated protein kinase kinase kinase 5	-3.60015	1.68e-12	-3.83288	5.06e-08	-0.233173	1	2	275.223	351.222	387.499	424.259	360.002	251.289	37.3504	31.9737	18.3138	29.8158	26.3001	21.8302	37.4152	14.2537	18.1137
ENSBTAG00000018731	-	-	-4.43002	1.8e-12	-3.67693	0.000227001	0.600896	1	2	231.801	165.195	242.262	242.623	214.613	204.229	16.2045	13.1242	4.63499	13.7702	3.57381	6.50433	5.06101	31.95	10.9202
ENSBTAG00000031575	VAV3	vav guanine nucleotide exchange factor 3	-4.45416	1.86e-12	-3.84153	0.000110697	0.464442	1	2	175.931	161.67	242.996	290.842	180.723	98.8448	10.7179	11.9601	5.52979	8.85757	6.94582	6.5356	3.51705	20.7203	13.2194
ENSBTAG00000017482	ISYNA1	inositol-3-phosphate synthase 1	3.98973	1.91e-12	0.18359	1	-3.76633	1.16e-06	2	126.731	118.601	44.5205	90.3561	94.0933	99.7762	1573.24	1672.93	1253.65	1458.08	1653.55	1713.77	73.5462	203.764	53.7529
ENSBTAG00000000682	RAPGEF6	Rap guanine nucleotide exchange factor 6	-4.47766	2.25e-12	-2.6651	0.191155	1.63813	1	1	651.308	556.36	813.062	1575.6	534.963	412.441	51.5509	36.1164	26.8946	29.6744	35.421	17.1237	155.603	54.5659	123.559
ENSBTAG00000000819	RFX3	regulatory factor X3	-3.99209	2.44e-12	-3.52153	0.000269793	0.368248	1	2	123.851	176.471	185.864	154.538	149.937	127.983	11.4435	9.28663	13.4184	10.6058	4.55814	6.62513	1.81631	20.5375	15.1106
ENSBTAG00000054857	-	-	-3.3532	2.69e-12	-3.15881	4.08e-05	0.161443	1	2	293.598	298.859	262.335	353.656	278.063	259.432	26.8202	25.1951	29.4578	39.3606	18.5601	29.3733	31.3253	45.1843	19.306
ENSBTAG00000007375	MIF	macrophage migration inhibitory factor	3.7797	2.71e-12	2.12781	1	-1.5602	1	1	3839.82	2827.21	2158.01	2869.83	2577.4	3062.88	35750.4	40975.4	43191.2	34338.4	44233.6	44262.3	4897.08	20151.6	14345.1
ENSBTAG00000051759	-	-	-4.13854	2.72e-12	-5.00526	1.9e-10	-0.772467	1	2	177.87	172.852	271.63	391.561	170.703	214.178	19.564	14.8774	9.01292	11.8467	8.93796	12.4884	7.52097	6.14008	6.97214
ENSBTAG00000031509	PFAS	phosphoribosylformylglycinamidine synthase	3.62851	2.74e-12	0.949962	1	-2.59279	0.0952089	1	433.443	441.352	361.493	325.006	396.944	411.301	3799.27	4938.07	5274.28	5086.36	5096.83	5550.01	393.812	609.292	1365.58
ENSBTAG00000019382	PKDCC	protein kinase domain containing, cytoplasmic	5.01894	3.06e-12	3.66004	0.0018005	-1.14079	1	2	18.7113	11.7331	13.2637	10.3854	28.7461	0.93141	439.917	383.388	449.433	606.712	471.681	501.63	52.5807	285.41	239.786
ENSBTAG00000025329	IRF2BPL	interferon regulatory factor 2 binding protein like	-3.50507	3.11e-12	-10.3354	2.8e-21	-6.74644	1.78e-07	3	1897.96	2286.1	2853.88	2626.19	2512.82	2484.45	290.202	219.921	224.77	149.262	116.193	271.46	3.49114	0	1.61362
ENSBTAG00000015297	BANK1	B cell scaffold protein with ankyrin repeats 1	-5.33728	3.16e-12	-6.07495	1.94e-05	-0.522409	1	2	99.3213	305.419	132.022	102.5	103.806	101.94	2.28429	5.17948	4.57353	4.25314	1.7537	1.82038	5.26916	0	0
ENSBTAG00000011287	ATXN7	ataxin 7	-2.96942	3.41e-12	-4.89304	1.56e-23	-1.8919	1	2	579.584	469.596	628.021	686.208	581.465	531.048	66.5531	75.1211	71.901	72.9537	87.3385	68.661	19.0585	17.3151	20.8196
ENSBTAG00000006748	DMXL1	Dmx like 1	-4.40876	3.52e-12	-3.92946	4.89e-05	0.354988	1	2	222.015	211.238	241.764	308.8	213.106	158.468	20.3995	2.59158	13.5026	12.776	7.00633	4.76721	14.3478	7.17659	19.8909
ENSBTAG00000002352	GGA2	golgi associated, gamma adaptin ear containing, ARF binding protein 2	3.16591	3.54e-12	0.885054	1	-2.24697	0.686558	1	1102.9	1408.05	953.307	922.536	1262.71	1162.87	9868.84	10635.7	10794.1	9558.46	9969.45	10850.7	3091.31	1736.31	1565.42
ENSBTAG00000005961	CDC42SE2	CDC42 small effector 2	-2.6497	3.66e-12	-2.34038	0.00564351	0.30363	1	2	15569.9	13163.9	14957.9	12729.9	14247.2	12021.7	2249.1	2455.46	2125.69	2049.48	2137.37	2093.4	2844.46	2892.5	2366.27
ENSBTAG00000018557	YTHDF3	YTH N6-methyladenosine RNA binding protein 3	-3.31465	3.75e-12	-1.39717	1	1.86682	1	1	1728.91	1537.26	2381.96	2574.24	1733.24	1465.98	219.582	168.117	195.24	186.804	181.477	182.209	462.829	885.75	769.365
ENSBTAG00000008764	SMYD5	SMYD family member 5	2.84817	3.91e-12	3.44736	1.02e-23	0.592449	1	2	344.73	311.789	362.176	437.799	275.063	360.336	2053.66	2560.7	2446.85	2470.72	2825.36	2788.77	3922.06	3844.88	3721.19
ENSBTAG00000012184	PTTG1	PTTG1 regulator of sister chromatid separation, securin	2.99493	4.07e-12	5.26462	2.91e-84	2.25275	0.448499	2	543.637	628.73	380.727	418.8	562.047	463.144	3911.69	4357.47	3421.36	4152.01	4054.61	4154.03	21350.9	21375.6	15238.1
ENSBTAG00000010128	NAP1L5	nucleosome assembly protein 1 like 5	-3.66683	4.09e-12	-2.22078	0.857052	1.36333	1	1	556.184	418.634	647.775	567.118	376.943	528.459	69.7611	36.5045	33.1536	36.8062	35.375	26.6384	72.9594	137.026	110.809
ENSBTAG00000005970	XBP1	X-box binding protein 1	-2.97354	4.34e-12	-3.95933	1.57e-30	-0.968541	1	2	12456.9	11095.3	12455.4	8622	14198.9	11369.4	1398.04	1679.75	1422.63	1285.39	1662.05	1423.67	860.4	802.159	577.667
ENSBTAG00000000684	ARHGEF10L	Rho guanine nucleotide exchange factor 10 like	-10.6376	4.38e-12	-5.31723	0.00317819	2.06541	1	2	36.4771	91.9716	65.077	38.6618	69.5856	69.3731	0	0	0	0	0	0	0	0	3.45201
ENSBTAG00000008809	PTBP2	polypyrimidine tract binding protein 2	-4.02864	4.77e-12	-4.60696	0.000119759	-0.515758	1	2	166.54	150.121	192.839	224.833	120.623	129.852	12.7337	11.1056	4.11847	14.9581	7.55656	7.63209	6.20298	3.08242	8.60853
ENSBTAG00000055158	TP53INP1	tumor protein p53 inducible nuclear protein 1	-3.39529	4.78e-12	-3.67932	2.19e-11	-0.271947	1	2	2760.39	2709.58	4107.82	5007.02	3018.28	2418.46	444.276	286.822	291.113	314.273	247.997	290.028	237.242	242.616	288.508
ENSBTAG00000015878	RHNO1	RAD9-HUS1-RAD1 interacting nuclear orphan 1	3.36463	4.97e-12	4.6483	9.41e-30	1.251	1	2	487.744	371.63	363.97	205.851	390.457	439.542	4393.69	3455.28	4333.49	2730.78	4151.51	4491.37	11353.6	9424.81	7952.75
ENSBTAG00000021294	VWA1	von Willebrand factor A domain containing 1	3.61571	5e-12	-0.987835	1	-4.66004	1.14e-14	2	49.0046	48.9693	29.3104	97.6223	50.0104	56.7115	658.219	731.004	663.446	717.582	509.064	834.123	34.4765	20.6672	23.9021
ENSBTAG00000003012	TRAF1	TNF receptor associated factor 1	3.47285	5.45e-12	2.43025	0.193039	-0.990683	1	1	788.872	1296.46	672.823	632.194	1353.76	976.623	9393.63	10824.8	9566.94	10226.6	12253.8	12492	4225.28	4439.66	7131.87
ENSBTAG00000002052	PLOD1	procollagen-lysine,2-oxoglutarate 5-dioxygenase 1	3.65193	5.7e-12	3.12526	0.000152613	-0.477827	1	2	103.211	165.065	121.645	137.308	119.652	142.906	1337.43	965.853	2645.99	1394.97	1738.09	2007.15	798.07	1504.88	1237.35
ENSBTAG00000051830	ZBTB45	zinc finger and BTB domain containing 45	3.06193	5.72e-12	-5.27906	0.000173869	-8.42479	1.94e-13	3	90.0646	85.2792	50.5922	64.0973	92.087	83.0516	608.028	749.298	641.202	623.064	636.052	651.768	0	1.70815	3.16548
ENSBTAG00000000590	POLE	DNA polymerase epsilon, catalytic subunit	3.02527	5.85e-12	0.433096	1	-2.57277	0.00544165	2	785.028	854.162	669.522	680.627	711.161	819.742	5302.04	5923.57	6568.75	5819.89	6587.02	6863.23	1168.08	658.453	1248.18
ENSBTAG00000005711	NSG1	neuronal vesicle trafficking associated 1	3.34458	6.18e-12	-0.411199	1	-3.76836	4.97e-13	2	392.482	328.351	508.063	358.293	373.02	489.026	4080.74	3280.91	5299.8	3791.06	3912.3	4805	327.709	173.286	405.701
ENSBTAG00000017611	CCSER2	coiled-coil serine rich protein 2	-3.63764	6.64e-12	-1.35222	1	2.20932	1	1	220.282	330.619	355.338	428.901	326.599	221.404	30.9372	26.7229	17.561	18.5849	27.1339	27.2816	120.183	86.815	148.578
ENSBTAG00000025130	HIC1	HIC ZBTB transcriptional repressor 1	2.88655	6.8e-12	-8.80853	1.51e-08	-11.7922	9.31e-16	3	304.608	378.336	371.207	394.24	309.638	344.484	2455.71	3112.43	2664	2665.27	2005.39	2730.51	0	1.84749	0
ENSBTAG00000022238	B4GAT1	beta-1,4-glucuronyltransferase 1	3.40414	6.87e-12	4.06764	2.14e-18	0.644388	1	2	43.727	33.315	27.3956	23.4035	29.6159	47.5932	311.878	397.905	431.737	390.18	304.029	357.063	414.207	639.559	686.998
ENSBTAG00000002835	SMAD1	SMAD family member 1	7.55594	6.97e-12	8.78576	2.52e-15	1.04024	1	2	0.766603	0.941165	0	2.50032	0	0	215.997	100.346	203.765	112.365	114.004	148.274	370.456	52.6458	626.957
ENSBTAG00000004899	ABLIM1	actin binding LIM protein 1	-3.90829	7.12e-12	-2.77631	0.0370262	1.03111	1	2	1433.76	1336.42	2074.39	1867.59	1642.95	1033.02	114.985	93.0363	71.7909	107.229	132.198	91.4267	303.757	75.5221	276.646
ENSBTAG00000009482	AFF4	AF4/FMR2 family member 4	-4.71489	7.22e-12	-2.19019	1	2.31537	1	1	236.203	248.158	380.955	696.02	247.142	179.004	14.4856	11.2362	11.9063	13.6323	14.0308	7.27914	83.667	21.3612	93.7824
ENSBTAG00000000545	PPP4R3B	protein phosphatase 4 regulatory subunit 3B	-3.52674	7.28e-12	1.39381	1	4.96155	3.27e-29	2	1109.73	1108.6	1743.56	2032.3	1124.32	942.352	156.933	125.187	87.9888	136.245	95.9453	85.5412	3610.18	3961.97	3339.48
ENSBTAG00000016265	DNAJA1	DnaJ heat shock protein family (Hsp40) member A1	-3.10573	7.36e-12	-2.12625	1	0.945997	1	1	6493.37	6462.23	7956.3	9517.16	6052.61	6650.97	988.222	810.921	551.55	1017	840.757	756.492	1580.79	1650.56	1626.29
ENSBTAG00000017843	CD40LG	CD40 ligand	-3.49869	7.54e-12	-11.7567	7.39e-12	-7.64692	0.000230471	3	567.715	637.992	490.89	317.504	471.034	496.46	52.357	36.9983	33.7283	30.4484	52.8248	53.1454	0	0	0
ENSBTAG00000005850	DLK2	delta like non-canonical Notch ligand 2	5.24352	7.55e-12	4.38388	2.89e-05	-0.654353	1	2	11.6468	26.6018	9.16516	17.4049	12.3918	10.3158	403.93	577.501	557.346	645.631	671.478	623.977	37.6027	746.793	208.609
ENSBTAG00000005025	FAM91A1	family with sequence similarity 91 member A1	-3.78997	7.61e-12	-4.77233	4.26e-13	-0.917622	1	2	542.171	495.147	772.01	850.88	480.862	390.784	50.4512	34.6654	32.1402	57.2117	40.5019	34.7328	29.9104	26.3719	6.50539
ENSBTAG00000009188	GART	phosphoribosylglycinamide formyltransferase, phosphoribosylglycinamide synthetase, phosphoribosylaminoimidazole synthetase	2.77824	8.08e-12	3.63432	2e-34	0.847455	1	2	430.894	517.12	422.477	352.075	501.924	439.908	2884.17	2720.63	3078.96	3438.58	3217.43	3019.04	6176.77	5616.37	4840.69
ENSBTAG00000005092	ROR2	receptor tyrosine kinase like orphan receptor 2	8.41508	8.54e-12	7.93657	4.52e-10	-0.410538	1	2	0	0	0	0.865587	0	0	72.6901	73.7341	89.1609	44.4595	68.6773	63.0461	49.8047	58.6837	42.7456
ENSBTAG00000006080	MAST1	microtubule associated serine/threonine kinase 1	3.73644	8.84e-12	0.830124	1	-2.80728	0.0372501	2	12.4322	17.518	19.0071	12.9377	14.7309	22.2607	186.033	275.731	280.267	143.996	187.674	267.527	33.8168	33.8154	24.6752
ENSBTAG00000044105	FOXO1	forkhead box O1	-2.7652	9.84e-12	-0.853087	1	1.89614	1	1	4528.22	4796.99	6126.19	4423.28	4662.98	4311.44	794.248	618.193	677.983	677.471	753.488	701.754	2874.49	2701.79	2351.57
ENSBTAG00000011196	C1QB	complement C1q B chain	-13.1264	9.97e-12	-10.691	6.51e-06	-0.00959465	1	2	185.637	234.375	87.1371	53.2377	741.808	536.814	0	0	0	0	0	0	0	0	0
ENSBTAG00000009618	NEK2	NIMA related kinase 2	3.0955	1.01e-11	4.26437	3.47e-34	1.15018	1	2	93.8784	90.4473	93.9223	60.2175	91.7575	58.3171	839.849	586.822	689.36	709.143	753.662	637.581	1465.61	1873.71	1406.8
ENSBTAG00000038682	FAM83H	family with sequence similarity 83 member H	3.09137	1.09e-11	0.436019	1	-2.63025	0.0057054	2	123.47	136.279	173.596	138.194	161.266	170.705	1083.72	1323.7	1434.71	1175.35	1351.71	1401.56	231.729	126.562	258.656
ENSBTAG00000001520	MRPL24	mitochondrial ribosomal protein L24	2.82555	1.13e-11	4.2944	6.31e-59	1.45506	1	2	452.247	319.74	305.678	339.553	324.928	364.524	2176.68	2506.79	2269.13	2789.73	2720.89	2563.32	7766.98	6961.52	6056.9
ENSBTAG00000006212	GTF2IRD1	GTF2I repeat domain containing 1	5.52316	1.17e-11	1.18687	1	-3.92448	0.00356773	2	2.67239	0.977033	2.48658	2.59568	0	4.65445	74.0055	98.7311	79.6284	114.842	170.43	109.475	15.7721	3.5122	0
ENSBTAG00000013869	SH3BP4	SH3 domain binding protein 4	5.33052	1.19e-11	4.39544	3.65e-05	-0.744307	1	2	6.72117	0	4.46742	11.0288	4.96682	8.02443	307.637	273.187	230.796	198.913	262.829	228.187	235.51	20.786	150.18
ENSBTAG00000000878	RB1CC1	RB1 inducible coiled-coil 1	-3.12498	1.26e-11	-3.37812	9.14e-11	-0.249948	1	2	1335.14	1386.38	1942.22	2097.42	1318.9	1193.04	182.547	155.566	156.835	183.338	190.264	183.393	122.929	148.484	167.432
ENSBTAG00000008329	CYTIP	cytohesin 1 interacting protein	-3.11722	1.28e-11	-2.06951	1	1.01257	1	1	6855.28	5663.37	7511.92	8595.18	5224.18	6004.04	824.187	799.823	711.293	720.219	808.172	674.18	2097.47	1133.57	1429.66
ENSBTAG00000011193	C1QC	complement C1q C chain	-12.9076	1.28e-11	-10.4674	8.31e-06	-0.00960394	1	2	160.539	220.084	88.7227	45.0514	664.69	408.42	0	0	0	0	0	0	0	0	0
ENSBTAG00000003107	LHX5	LIM homeobox 5	10.3845	1.39e-11	1.93389	1	-5.28524	0.00661363	2	0	0	0	0	0	0	96.3944	52.0408	80.8755	33.3265	46.717	48.5018	0	3.50809	0
ENSBTAG00000032436	UBC	ubiquitin C	-2.81547	1.43e-11	-2.3664	0.0269197	0.440775	1	2	87696.2	94992.7	87877.3	78047.4	99601.2	101382	11217.6	12622.4	15489.4	10597.1	13695.3	14104.7	20398.2	15885	16683.3
ENSBTAG00000001139	ACHE	acetylcholinesterase (Cartwright blood group)	4.25071	1.56e-11	0.017679	1	-4.17014	3.12e-05	2	7.41766	7.23619	7.67396	11.9226	8.53877	9.47888	147.109	99.5993	221.14	146.408	156.952	250.55	4.85597	2.09124	17.9556
ENSBTAG00000013858	C25H16orf72	chromosome 25 C16orf72 homolog	-2.85526	1.57e-11	-6.44946	4.29e-55	-3.56831	1.95e-07	3	1556.55	1536	2168.63	1681.5	1845.39	1571.81	281.331	215.266	243.781	219.616	239.777	224.259	17.1646	25.6899	15.8701
ENSBTAG00000014730	NCAPD2	non-SMC condensin I complex subunit D2	3.00365	1.62e-11	2.39238	0.0602147	-0.586799	1	1	814.297	1013.1	705.732	621.86	828.189	931.217	5466.54	6382.31	7855.59	6348.5	6627.17	7010.08	5421.8	3743.15	3897.35
ENSBTAG00000019399	CNKSR1	connector enhancer of kinase suppressor of Ras 1	5.34244	1.78e-11	3.89835	0.00116114	-1.23497	1	2	3.56426	5.8661	0	1.731	4.92809	1.86277	121.653	139.657	176.473	152.122	70.5215	101.586	19.3186	89.4893	37.3388
ENSBTAG00000007269	EIF2B1	eukaryotic translation initiation factor 2B subunit alpha	3.19766	1.85e-11	4.85665	4.97e-43	1.63202	1	2	177.814	165.892	113.037	87.6602	139.221	142.074	1218.47	1304.93	1171.57	1135.86	1386.87	1428.78	5238.88	3609.68	3232.67
ENSBTAG00000012239	SLC37A3	solute carrier family 37 member 3	-3.16701	1.85e-11	-1.36174	1	1.76981	1	1	6131.25	4717.62	5164.86	4955.59	7324.34	5267.44	755.115	561.637	525.928	637.497	522.103	693.663	2851.77	1514.81	2030.36
ENSBTAG00000037768	MMP3	matrix metallopeptidase 3	-9.23888	1.86e-11	-9.28	7.43e-06	-0.13444	1	2	263.561	64.1213	67.4615	127.144	162.262	24.9785	0	0	0.912371	0	0	0	0	0	0
ENSBTAG00000015177	PRSS23	serine protease 23	5.11962	1.98e-11	4.04258	0.000317301	-0.840439	1	2	39.3517	30.4689	19.1329	25.1931	48.6512	25.2658	307.209	1540.42	972.463	2645.56	917.955	493.019	270.49	1086.68	337.689
ENSBTAG00000047550	KIAA2026	KIAA2026	-3.69753	2.21e-11	-3.37857	4.58e-05	0.266229	1	2	364.832	387.758	384.718	741.02	501.93	286.522	45.141	32.6742	31.8156	28.2195	25.1505	38.327	44.8427	30.4983	48.0756
ENSBTAG00000002920	KAT6B	lysine acetyltransferase 6B	-3.67962	2.24e-11	-0.868345	1	2.74151	0.0422281	2	443.918	384.766	579.372	849.119	452.402	387.252	59.9904	38.8027	30.0218	33.1707	29.6284	44.7079	309.165	213.274	297.431
ENSBTAG00000036183	FBXW8	F-box and WD repeat domain containing 8	3.00672	2.51e-11	1.50645	1	-1.46752	1	1	172.876	214.818	150.18	163.974	243.898	138.28	1390.47	1463.94	1724.06	1372.17	1420.3	1412.87	452.742	495.88	614.872
ENSBTAG00000011600	MAP3K8	mitogen-activated protein kinase kinase kinase 8	-3.79014	2.63e-11	-0.205829	1	3.55576	2.02e-06	2	262.868	187.008	243.015	141.059	237.508	249.325	13.7957	19.1161	11.0485	18.8373	12.3552	18.3206	123.889	276.823	166.116
ENSBTAG00000001771	DYRK1A	dual specificity tyrosine phosphorylation regulated kinase 1A	-3.25402	2.63e-11	-2.68769	0.00521691	0.530578	1	2	1314.41	1430.46	2120.97	2082.13	1631.82	1081.68	218.879	144.373	156.097	182.348	153.002	145.269	253.756	215.735	264.588
ENSBTAG00000004729	PKMYT1	protein kinase, membrane associated tyrosine/threonine 1	2.79246	2.64e-11	-0.52643	1	-3.32638	7.22e-19	2	838.456	844.402	655.647	675.5	823.371	774.543	4904.29	5417.44	5599.88	4913.78	5440	5847.31	393.892	624.894	570.493
ENSBTAG00000014172	FGD2	FYVE, RhoGEF and PH domain containing 2	-4.70013	2.69e-11	-4.84513	9.91e-07	-0.156201	1	2	169.047	397.705	288.407	282.21	175.334	329.019	7.05667	24.9899	7.23343	1.75145	6.93831	12.6064	12.5634	5.37885	8.29544
ENSBTAG00000046266	TNFSF9	TNF superfamily member 9	-3.93703	2.7e-11	-4.18041	4.45e-08	-0.234915	1	2	412.457	353.221	416.083	252.265	460.792	680.587	20.8378	24.5026	40.7947	22.3797	27.7043	27.8839	21.9147	38.6459	7.7944
ENSBTAG00000012529	IFNG	interferon gamma	-5.14072	2.71e-11	2.23857	1	7.48481	2.78e-26	2	96.9287	174.822	62.5916	107.231	137.393	100.567	2.31236	3.49585	2.77791	5.15908	3.56761	0.92737	479.797	988.9	247.699
ENSBTAG00000000046	SURF2	surfeit 2	4.09485	3.2e-11	3.77371	3.56e-06	-0.264073	1	2	92.623	93.6538	70.8107	65.1251	81.7114	57.2825	1008.17	1277.21	1260.23	1361.41	1668.52	1522.31	425.502	2197.91	668.952
ENSBTAG00000020676	MMP9	matrix metallopeptidase 9	6.4207	3.2e-11	2.49187	0.716797	-3.49626	0.0342641	2	1.78545	0	1.66111	0	0.822909	2.7998	53.6583	126.015	69.0644	68.4903	113.971	226.588	14.0244	5.25359	6.48214
ENSBTAG00000018936	LSS	lanosterol synthase	2.79509	3.32e-11	2.31103	0.0678798	-0.47162	1	1	537.274	551.329	480.115	558.898	573.034	559.087	3299.97	3853.02	3856.55	3616.61	4210.95	3899.79	2786.42	2042.62	3322.83
ENSBTAG00000010496	STAG3	stromal antigen 3	-3.20226	3.39e-11	-3.29994	2.22e-08	-0.102444	1	2	1142.54	1363.59	1565.49	1653.39	1573.88	1933.63	108.913	148.209	170.636	203.982	190.645	170.506	123.114	138.225	197.824
ENSBTAG00000003607	FAM20C	FAM20C golgi associated secretory pathway kinase	4.53648	3.79e-11	1.50212	1	-2.81633	0.170087	1	6.3001	7.90213	3.34935	3.49678	2.4889	11.2908	117.777	150.235	192.47	98.9435	137.172	133.182	24.7389	3.53036	26.1358
ENSBTAG00000018165	RIPOR2	RHO family interacting cell polarization regulator 2	-3.31288	3.83e-11	-4.12855	1.69e-18	-0.788251	1	2	4849.21	7254.23	5793.73	5329.76	7341.36	5311.45	667.725	537.206	602.889	609.848	547.516	597.711	196.415	531.707	280.936
ENSBTAG00000010077	FANCD2	FA complementation group D2	3.27943	3.87e-11	3.66402	2.4e-13	0.376146	1	2	47.0611	58.3867	65.2805	43.9846	69.5567	33.3876	645.726	462.394	379.154	533.344	576.981	529.519	783.413	578.646	687.865
ENSBTAG00000054726	UQCC2	ubiquinol-cytochrome c reductase complex assembly factor 2	2.9729	3.95e-11	5.51339	2.13e-93	2.52544	0.00895345	3	391.697	492.802	359.868	385.91	438.271	524.724	3161.85	3561.7	3354.56	3650.64	3034.02	3725.14	25297.6	14617.2	19683.8
ENSBTAG00000000957	CDKN2AIP	CDKN2A interacting protein	-3.28247	4.12e-11	-3.62936	1.68e-11	-0.337795	1	2	2778.46	2416.19	2897.51	2809.45	2487.99	2408.88	346.386	301.684	191.064	280.154	220.224	262.464	267.065	108.844	250.115
ENSBTAG00000004974	ZDHHC23	zinc finger DHHC-type palmitoyltransferase 23	-3.50339	4.26e-11	-5.88775	1.91e-08	-2.22165	1	2	159.62	200.137	174.987	211.434	171.453	197.811	27.2544	14.1264	11.6924	16.8592	13.4967	12.1562	0	3.46513	4.81672
ENSBTAG00000027407	TNFRSF6B	TNF receptor superfamily member 6b	3.65958	4.44e-11	0.36893	1	-3.19817	0.00137424	2	17.1112	17.8651	15.907	11.3729	7.47647	17.9353	211.946	164.02	165.41	199.209	156.957	223.043	33.3725	13.2978	12.3455
ENSBTAG00000053346	SPSB2	splA/ryanodine receptor domain and SOCS box containing 2	3.10949	4.53e-11	2.71264	0.000689837	-0.377404	1	2	41.1894	35.7473	43.9189	51.4995	49.8475	49.4986	376.17	310.724	509.651	451.967	343.997	369.933	296.279	313.325	292.841
ENSBTAG00000008293	GPCPD1	glycerophosphocholine phosphodiesterase 1	-4.0314	4.58e-11	-1.90277	1	1.99632	1	1	282.279	291.392	421.157	598.374	335.502	199.562	37.3491	22.4687	10.0724	17.4297	18.4584	20.0821	84.9739	100.449	83.3631
ENSBTAG00000006673	TMEM179	transmembrane protein 179	-3.30895	4.58e-11	-11.1982	1e-10	-7.24419	0.000594643	3	328.468	318.047	289.669	448.603	393.214	355.906	22.1489	46.0158	33.2576	31.4684	38.1369	42.2869	0	0	0
ENSBTAG00000035998	CKB	creatine kinase B	5.7081	4.76e-11	1.94175	1	-3.32279	0.0956426	1	161.207	150.669	83.2927	89.6038	117.265	167.792	5085.38	8086.42	6283.81	7050.03	9183.87	7243.72	59.9189	1540.54	201.028
ENSBTAG00000020199	F2R	coagulation factor II thrombin receptor	-4.02216	4.84e-11	-3.39834	0.000265935	0.533483	1	2	1980.26	1688.73	2670.92	2224.83	2247.2	1807.96	107.651	212.929	107.309	116.012	109.853	102.155	316.653	53.0484	201.119
ENSBTAG00000014953	-	-	-3.58467	4.84e-11	-2.30195	0.572113	1.20708	1	1	1654.74	1707.57	1515.2	1975.94	2923.43	1598.08	138.796	283.429	120.678	105.308	151.297	129.584	366.057	403.583	344.83
ENSBTAG00000019155	FRS2	fibroblast growth factor receptor substrate 2	-4.44364	4.97e-11	-3.55313	0.00222755	0.684617	1	2	77.3726	122.878	127.441	206.45	122.132	82.7024	7.63598	3.4628	8.2558	4.26571	3.51615	5.47407	8.83895	8.83492	11.438
ENSBTAG00000021709	SPI1	Spi-1 proto-onco	-3.90766	5.02e-11	-7.2365	6.24e-09	-3.10407	0.423798	2	239.172	368.805	308.994	254.201	240.649	453.973	7.92562	29.3517	22.7153	15.2858	18.7372	27.3722	3.73389	1.86376	0
ENSBTAG00000039154	-	-	6.2927	5.22e-11	5.82451	1.49e-08	-0.410637	1	2	2.71652	0.998214	0	0	1.67059	0	57.5546	79.3736	57.9305	72.8278	88.4143	98.5817	55.151	41.6133	69.5546
ENSBTAG00000000928	SPECC1	sperm antigen with calponin homology and coiled-coil domains 1	4.30634	5.3e-11	3.00564	0.0247392	-1.17076	1	2	10.8316	7.40619	11.4749	5.30234	9.07245	9.00862	149.516	127.318	233.171	182.663	248.083	157.552	78.0798	121.872	28.794
ENSBTAG00000016619	MIS18A	MIS18 kinetochore protein A	2.98243	5.61e-11	4.47569	2.52e-46	1.47481	1	2	162.456	144.089	146.974	122.25	129.193	128.822	1149.73	1058.46	987.084	1207.6	1155.6	1079.94	2113.84	3749.33	3482.48
ENSBTAG00000030897	XRCC2	X-ray repair cross complementing 2	3.36169	5.74e-11	5.50979	5.46e-50	2.11755	1	2	30.2722	63.4898	31.4799	23.3498	50.882	39.0836	397.538	487.97	362.765	465.422	324.951	438.813	1973.12	1892.52	1620.68
ENSBTAG00000020436	KIF27	kinesin family member 27	-5.37602	5.93e-11	-4.3745	0.000704962	0.603407	1	2	61.2614	51.3846	137.946	151.133	81.4309	92.376	3.09646	2.63282	1.85988	0.865089	2.6714	1.84793	1.80611	1.80598	8.34654
ENSBTAG00000008353	CDKN1A	cyclin dependent kinase inhibitor 1A	-3.52833	6.27e-11	-0.36927	1	3.11746	0.000200601	2	2336.98	3005	2826.01	2166.92	2606.1	2322	279.343	214.317	240.88	145.309	221.405	198.751	1132.34	3206.33	1467.38
ENSBTAG00000046701	FRAT2	FRAT regulator of WNT signaling pathway 2	-2.79782	6.42e-11	-9.0474	1.42e-11	-6.14082	0.000143743	3	625.729	688.66	690.816	689.121	586.653	635.862	90.63	108.067	83.7524	102.594	74.1207	100.847	0	1.56748	1.45969
ENSBTAG00000011554	SURF6	surfeit 6	3.89938	6.75e-11	2.0801	1	-1.70604	1	1	357.602	422.401	301.025	368.194	387.397	339.517	4850.4	5413.19	4566.13	5641.56	6106.98	6696.62	588.562	3140.53	1091.48
ENSBTAG00000007802	BCLAF1	BCL2 associated transcription factor 1	-4.55699	6.79e-11	-0.00206719	1	4.53589	1.53e-07	2	728.542	767.858	1186.21	2960.2	784.868	488.396	67.0061	60.6223	34.7509	45.591	50.3949	23.0499	1425.35	822.844	1213.71
ENSBTAG00000021768	CCNG2	cyclin G2	-3.60663	6.9e-11	-5.59789	5.14e-22	-1.92228	1	2	863.918	727.356	1542.87	1044.4	819.696	982.851	128.392	76.709	76.6581	65.2091	65.7367	69.2394	6.85988	25.6663	26.9559
ENSBTAG00000018227	SLC4A7	solute carrier family 4 member 7	-3.71371	7.51e-11	-3.02467	0.00243988	0.614561	1	2	994.818	1119.95	1257.53	1602.57	964.531	953.373	99.4602	92.6442	76.043	85.2782	71.122	88.9293	128.897	47.9352	229.048
ENSBTAG00000031267	SERPINB9	serpin family B member 9	4.53032	7.64e-11	9.39343	1.41e-63	4.78642	1.19e-11	3	16.0328	5.86381	1.65745	7.78639	13.1364	8.37918	198.085	143.937	170.891	216.986	313.699	227.794	4341.08	10782.6	3146.31
ENSBTAG00000007730	ZFX	zinc finger protein X-linked	-3.5711	8.02e-11	-0.930336	1	2.5727	0.148058	1	868.709	940.543	1094.67	1383.26	936.972	812.034	118.151	85.5108	60.3807	86.1321	65.5143	81.7536	760.296	273.882	495.66
ENSBTAG00000012065	DNAJC3	DnaJ heat shock protein family (Hsp40) member C3	-3.78418	8.42e-11	-3.2682	0.000234002	0.44953	1	2	1578.91	1572.85	1883.7	1953.02	1488.3	1449.79	154.08	106.58	80.1172	144.62	106.19	112.028	89.7314	316.931	89.3402
ENSBTAG00000016198	EP300	E1A binding protein p300	-2.83599	8.71e-11	-2.23606	0.284713	0.582321	1	1	2782.81	3288.65	4498.68	3906.52	3333.68	3034.66	531.608	505.966	503.208	428.194	485.931	446.88	733.203	674.359	781.756
ENSBTAG00000009873	NRN1	neuritin 1	4.80274	9.45e-11	-1.00812	1	-6.03799	8.95e-09	2	12.5272	13.7697	9.1547	9.56079	23.9259	4.68175	723.078	404.253	386.784	147.515	259.184	234.278	1.71895	1.71528	11.125
ENSBTAG00000000179	RPUSD1	RNA pseudouridine synthase domain containing 1	3.45201	1e-10	2.75235	0.00940781	-0.649611	1	2	54.7883	71.2351	57.6495	37.514	56.3063	80.8554	511.639	668.026	686.573	657.831	712.168	740.918	223.258	517.197	497.124
ENSBTAG00000011373	MAML3	mastermind like transcriptional coactivator 3	-3.28712	1.01e-10	-6.17981	1.09e-09	-2.75946	0.587519	2	214.805	194.93	252.675	212.094	247.938	243.198	31.2501	21.6039	25.6378	13.6173	22.8572	22.8263	0	0	7.99847
ENSBTAG00000013678	OSGIN2	oxidative stress induced growth inhibitor family member 2	-3.36496	1.02e-10	-3.88208	2.32e-10	-0.494945	1	2	641.78	438.14	768.076	663.26	482.204	446.202	73.5815	65.1753	35.9102	55.6292	47.7436	49.5878	38.2462	43.3979	32.143
ENSBTAG00000014607	EXOSC4	exosome component 4	2.83596	1.03e-10	6.02541	1.5e-159	3.17756	1.09e-14	3	428.746	445.444	341.261	392.758	336.346	489.814	2394.61	2732.24	2965.8	3034.74	3140.78	3205.41	22876.2	30800.5	25935.7
ENSBTAG00000016845	GALNT7	polypeptide N-acetylgalactosaminyltransferase 7	-3.16015	1.06e-10	-1.09726	1	2.02079	1	1	615.409	756.747	801.042	1008.91	810.643	665.317	109.956	70.9857	66.9621	115.172	74.7154	76.6338	365.971	307.489	393.834
ENSBTAG00000018424	ACKR3	atypical chemokine receptor 3	-3.88939	1.13e-10	-8.7122	2.51e-27	-4.72288	3.15e-05	3	2378.73	1881.47	2261.38	1318.34	1974.43	2420.58	93.8196	99.4531	221.749	74.0816	129.428	186.598	0	13.721	0
ENSBTAG00000053327	-	-	10.3423	1.21e-10	12.3934	1.39e-15	1.59875	1	2	0	0	0	0	0	0	109.546	26.3502	83.3029	72.5538	21.8693	68.1506	394.239	62.361	223.8
ENSBTAG00000013074	PPP1R15B	protein phosphatase 1 regulatory subunit 15B	-3.1679	1.28e-10	-4.7616	8.84e-34	-1.56034	1	2	4342.71	4095.87	6197.8	4715.54	5682.62	4506.44	553.837	501.987	499.687	567.996	569.755	555.003	120.267	285.478	132.127
ENSBTAG00000020552	PRDM2	PR/SET domain 2	-2.94827	1.4e-10	-3.49278	7.24e-16	-0.534674	1	2	3041.21	2777.6	3600.5	3578.74	2858.53	2846.19	372.641	403.417	356.465	405.721	502.595	363.416	234.327	213.155	371.717
ENSBTAG00000020296	UBR3	ubiquitin protein ligase E3 component n-recognin 3	-3.88245	1.55e-10	-3.07068	0.00700502	0.693258	1	2	213.909	179.928	318.85	341.392	181.588	188.177	18.2893	15.5507	12.8163	17.0337	18.4028	11.8194	16.0534	16.0549	47.809
ENSBTAG00000007160	CDK4	cyclin dependent kinase 4	2.86261	1.55e-10	4.4974	1.74e-56	1.61739	1	2	1905.79	1624.82	1254.79	1367.95	1416.25	1626.65	9671.88	11306.5	11693.8	10668.4	11737.7	12169.4	36939.7	40671.6	26772.1
ENSBTAG00000023179	TRIB1	tribbles pseudokinase 1	-3.35579	1.59e-10	-4.12309	2.97e-14	-0.735501	1	2	1435.21	1184.68	1241.99	827.422	1264.59	1381.56	113.761	117.719	131.158	127.104	108.978	106.72	54.8336	31.8255	117.716
ENSBTAG00000011068	MON2	MON2 homolog, regulator of endosome-to-Golgi trafficking	-3.55729	1.67e-10	-2.81513	0.0175323	0.658915	1	2	206.27	218.024	230.491	366.413	271.894	221.968	30.2818	26.4077	16.1309	18.3423	20.5383	13.8974	29.0485	27.2341	46.9836
ENSBTAG00000019181	BAIAP2L1	BAR/IMD domain containing adaptor protein 2 like 1	5.17129	1.71e-10	1.95647	1	-2.8887	0.255058	1	3.56162	1.95367	9.94151	3.45941	9.02794	2.79186	236.242	266.101	175.422	155.432	206.964	147.199	58.0193	5.27032	8.12591
ENSBTAG00000054776	TXNDC17	thioredoxin domain containing 17	2.80332	1.88e-10	4.18955	1.26e-53	1.37877	1	2	119.58	120.803	101.984	112.665	85.413	113.981	745.953	821.31	708.748	793.991	800.566	702.454	2244.74	2128.17	1623.36
ENSBTAG00000049029	-	-	4.95186	1.96e-10	-0.916863	1	-6.46849	0.000498496	2	0	3.93961	2.48414	1.73154	3.28984	1.87155	75.8026	95.5142	78.194	58.8393	69.5067	52.927	0	0	1.47589
ENSBTAG00000004956	CHEK2	checkpoint kinase 2	3.10514	1.98e-10	2.68447	0.00188291	-0.397047	1	2	261.134	145.054	179.365	136.307	160.441	185.556	1513.01	1214.7	1447.46	1865.48	1562.44	1677.7	1404.66	1080.94	1002.46
ENSBTAG00000006828	RAPGEF3	Rap guanine nucleotide exchange factor 3	3.79567	2.05e-10	0.043846	1	-3.71249	2.08e-05	2	19.5558	34.3634	14.0795	16.4043	28.6747	20.4335	301.473	380.721	324.568	208.915	340.912	334.684	7.06481	42.3686	19.5904
ENSBTAG00000026710	C2H2orf72	chromosome 2 C2orf72 homolog	9.81022	2.08e-10	3.50347	0.693942	-4.33105	0.0232965	2	0	0	0	0	0	0	41.8951	36.0684	56.8544	41.5266	26.968	50.4963	1.68497	3.35808	0
ENSBTAG00000017468	NUCB2	nucleobindin 2	-4.4399	2.21e-10	-0.440068	1	3.89685	7.39e-05	2	315.174	238.235	327.269	590.548	189.063	222.095	16.9164	19.1801	11.0847	22.3111	4.44269	9.23432	125.11	348.816	186.983
ENSBTAG00000003544	S1PR5	sphingosine-1-phosphate receptor 5	4.38043	2.22e-10	3.34893	0.00390134	-0.868937	1	2	48.1346	142.835	46.4408	23.3769	47.6573	22.3653	1003.44	971.032	1621.96	851.409	1282.75	1399.73	640.273	775.878	383.263
ENSBTAG00000012833	ATG2B	autophagy related 2B	-3.44284	2.25e-10	-2.75276	0.0194786	0.618624	1	2	261.687	215.739	352.524	366.175	251.779	201.936	34.2721	22.4486	17.3832	24.6867	25.3902	24.5231	42.9228	39.3561	36.3638
ENSBTAG00000018065	YARS1	tyrosyl-tRNA synthetase 1	2.88893	2.28e-10	4.12949	2.2e-38	1.22366	1	2	1066.71	793.14	849.835	697.666	740.134	923.213	5338.8	6231.54	6215.9	6607.25	7252.52	6170.55	16020	17263.4	11426.8
ENSBTAG00000009219	CADM2	cell adhesion molecule 2	4.86387	2.4e-10	3.32832	0.0145224	-1.39457	1	2	0.893462	0.981199	0	5.20706	4.94206	0.934422	59.8429	83.5055	67.2817	58.2513	64.6118	70.7873	17.3828	26.0347	28.926
ENSBTAG00000045550	TSPAN6	tetraspanin 6	3.32812	2.47e-10	3.51763	1.49e-09	0.185367	1	2	162.415	132.739	112.316	138.562	159.566	151.355	1827.55	1511.74	1585.57	1490.98	1179.35	1096.47	2381.81	975.775	1619.13
ENSBTAG00000002275	PTP4A1	protein tyrosine phosphatase 4A1	-3.11002	2.49e-10	-3.76612	6.91e-17	-0.639043	1	2	10260.3	9967.33	11774.7	10907	9240.42	8362.15	1505.34	1097.43	1008.32	1176.14	1096.78	1049.93	1059.83	493.503	639.645
ENSBTAG00000020989	SUSD4	sushi domain containing 4	7.20562	2.79e-10	7.18468	7.9e-09	0.0159423	1	2	0	1.74846	1.70603	0	1.69015	0.958267	249.659	149.41	275.383	61.0819	115.443	125.701	391.475	22.611	80.6692
ENSBTAG00000013334	CSF3R	colony stimulating factor 3 receptor	-6.39735	2.83e-10	-8.97089	6.32e-06	-0.771908	1	2	85.2752	109.743	46.961	61.698	134.738	135.479	0	0	4.78658	1.78052	0	0	0	0	0
ENSBTAG00000018437	SMC5	structural maintenance of chromosomes 5	-4.15968	2.87e-10	-0.476713	1	3.59725	0.000212245	2	271.383	204.252	383.615	530.935	222.495	202.145	29.0965	10.4575	16.5123	16.3068	13.3227	12.0541	310.905	130.499	184.995
ENSBTAG00000021140	RMND5A	required for meiotic nuclear division 5 homolog A	-3.19475	2.87e-10	-4.66347	4.2e-26	-1.43106	1	2	1701.14	1803.59	2824.39	2295.6	1924.08	1588.07	268.283	174.177	201.087	262.128	222.728	180.946	63.3664	109.053	63.4542
ENSBTAG00000019299	GRHPR	glyoxylate and hydroxypyruvate reductase	2.82238	2.98e-10	4.37915	1.57e-55	1.54345	1	2	424.854	399.942	414.722	382.37	379.457	391.549	2175.05	2637.7	3181.01	2987.06	3211.32	2836.03	8606.05	9919.98	6531.39
ENSBTAG00000044208	DUSP4	dual specificity phosphatase 4	-3.29624	3.18e-10	-3.35468	7.26e-08	-0.0650599	1	2	5739.29	5935.31	7062.98	4898.38	6884.75	6620.97	666.73	603.161	722.784	546.283	644.125	547.9	304.252	911.738	562.511
ENSBTAG00000000222	ARID4B	AT-rich interaction domain 4B	-4.33211	3.21e-10	-1.26721	1	2.88896	0.119989	1	672.844	559.595	852.785	1702.1	517.474	730.55	71.8919	38.6404	25.4804	43.1735	25.6481	35.6206	440.21	120.888	395.796
ENSBTAG00000000448	BDH1	3-hydroxybutyrate dehydrogenase 1	3.82176	3.45e-10	6.23086	5.64e-35	2.32208	0.939788	2	138.577	127.728	59.8732	69.4739	97.2683	74.8354	1032.63	1329.94	1497.79	1616.83	1544.5	1247.32	5144.4	12775	3756.27
ENSBTAG00000021173	CCDC134	coiled-coil domain containing 134	3.3332	3.46e-10	2.72577	0.00755706	-0.568557	1	2	31.3826	40.4371	26.6832	34.8388	22.3243	54.4444	273.665	347.492	327.473	378.905	428.869	380.407	296.774	216.048	195.556
ENSBTAG00000037962	MAML2	mastermind like transcriptional coactivator 2	-3.65758	3.59e-10	-4.87857	2.02e-06	-1.0812	1	2	126.987	124.643	142.125	150.942	133.409	97.4255	9.91203	14.695	4.57974	9.37061	10.5328	10.932	3.53013	0	8.15739
ENSBTAG00000013749	RHOQ	ras homolog family member Q	-3.8082	3.6e-10	-0.9789	1	2.7406	0.0899442	1	175.278	208.342	276.156	238.879	149.238	188.069	17.6629	7.83633	17.5285	7.71492	11.5282	23.956	105.138	129.013	66.9279
ENSBTAG00000013196	STK17B	serine/threonine kinase 17b	-3.08189	3.63e-10	-2.03512	1	1.00347	1	1	2331.12	2117.82	3197.85	3885.88	2367.21	2100.47	343.624	317.264	280.743	352.613	299.325	276.99	706.793	542.598	666.18
ENSBTAG00000006526	BCL2L1	BCL2 like 1	3.03457	3.68e-10	3.55374	1.82e-15	0.510012	1	2	409.078	309.493	412.951	368.426	379.339	495.675	3500.17	2914.2	3150.12	2770.55	3555.2	3736.34	6190.68	3282.44	4645.99
ENSBTAG00000051886	-	-	-6.7343	4.08e-10	-5.07385	0.000317677	0.862097	1	2	76.1043	61.9601	111.165	148.732	43.4631	73.1641	0.778184	0	0	1.73471	0.903469	0.940466	1.66016	1.65294	3.07098
ENSBTAG00000004263	ATP6V0A4	ATPase H+ transporting V0 subunit a4	-8.19265	4.12e-10	-9.0521	8.03e-06	-0.246847	1	2	121.191	54.3292	194.254	61.8633	34.244	144.202	0	0	0	0.848556	0.874543	0	0	0	0
ENSBTAG00000001781	TOMM40	translocase of outer mitochondrial membrane 40	2.7732	4.12e-10	1.01158	1	-1.74165	1	1	1344.51	1129.4	988.513	1221.89	1023.14	1298.63	6439.06	7959.6	7720.58	9053.59	8778.16	8247.51	2507.12	1988.75	2638.21
ENSBTAG00000012178	NR1D1	nuclear receptor subfamily 1 group D member 1	-3.55883	4.32e-10	-4.93154	2.68e-18	-1.30705	1	2	1695.32	804.22	1258.99	923.001	1687.35	1673.2	85.0668	136.264	128.914	106.312	95.6253	117.19	56.0907	16.7581	54.1276
ENSBTAG00000000504	GTF2B	ral transcription factor IIB	-2.77833	4.52e-10	-2.09393	1	0.664721	1	1	1757.75	2114.32	1885.51	2157.32	2080.14	1857.76	328.527	321.024	241.237	290.188	295.268	240.343	550.391	451.848	372.984
ENSBTAG00000009552	ATP2B1	ATPase plasma membrane Ca2+ transporting 1	-3.88669	4.67e-10	-0.727147	1	3.06634	0.00900902	2	452.327	429.478	639.786	764.507	393.889	357.406	46.8547	38.1834	19.3915	27.5818	42.1233	25.3004	190.435	203.013	482.208
ENSBTAG00000003109	ITM2B	integral membrane protein 2B	-2.84234	4.92e-10	-5.10255	1.42e-80	-2.25215	0.43315	2	22310.2	18877	20396	14514.9	19889.2	22225.2	2820.11	3126.93	2707.51	2402.98	2466.82	2899.48	684.826	454.014	565.981
ENSBTAG00000007807	HSPA2	heat shock protein family A (Hsp70) member 2	3.30153	5e-10	3.63481	2.8e-11	0.325749	1	2	44.5451	64.5209	39.7866	37.2096	50.9149	45.632	537.012	477.872	619.385	461.394	306.753	416.408	640.096	445.017	698.689
ENSBTAG00000002464	PLCH2	phospholipase C eta 2	6.11712	5.02e-10	-1.41327	1	-9.69463	2.48e-06	2	2.01284	1.10352	0	3.91011	1.85516	3.15457	277.411	150.326	65.6959	122.707	34.0416	242.63	0	0	0
ENSBTAG00000000199	PDP1	pyruvate dehydrogenase phosphatase catalytic subunit 1	-3.38105	5.15e-10	-2.10581	1	1.2072	1	1	998.209	1173.48	1589.55	911.465	1179.98	787.908	151.869	103.841	82.4613	136.865	68.237	83.5908	232.885	260.023	255.25
ENSBTAG00000007489	NCOA3	nuclear receptor coactivator 3	-2.96148	5.18e-10	-3.35326	1.37e-11	-0.385458	1	2	1393.4	1268.39	2030.87	1792.22	1521.55	1275.27	215.279	222.559	174.973	175.303	228.062	164.957	161.193	146.317	140.714
ENSBTAG00000017021	MCM4	minichromosome maintenance complex component 4	2.81102	5.34e-10	1.34111	1	-1.44695	1	1	2748.76	2671.17	2079.62	1851.89	2257.31	1937.65	13847.5	15296.6	18185	15562.3	18363.7	14356.3	6362.02	5403.89	5579.03
ENSBTAG00000013103	COL1A1	collagen type I alpha 1 chain	6.82409	5.52e-10	4.92054	0.000351519	-1.74561	1	2	0.889124	0	1.65485	0	0	0.928694	85.4989	60.5807	92.622	64.8358	70.2481	69.2455	24.9414	17.8143	19.759
ENSBTAG00000013009	AURKA	aurora kinase A	2.7985	5.52e-10	4.39644	7.87e-59	1.5851	1	2	283.875	236.255	203.455	195.963	236.189	253.003	1586.76	1688.65	1569.16	1633.92	1769.44	1606.37	5506.74	5628.67	3791.21
ENSBTAG00000050087	UFSP1	UFM1 specific peptidase 1 (inactive)	9.87084	5.75e-10	11.3204	2.04e-13	1.11391	1	2	0	0	0	0	0	0	48.8235	71.4502	22.9605	29.4898	58.0055	50.4425	43.162	210.204	89.5848
ENSBTAG00000024726	HJURP	Holliday junction recognition protein	2.86987	6.05e-10	1.86457	1	-0.980974	1	1	601.497	498.73	397.951	328.04	469.846	496.507	3343.73	3096.94	3816.46	3356.02	3015.74	3914.92	1732.57	1720.33	1690.65
ENSBTAG00000007319	JAG2	jagged canonical Notch ligand 2	4.09781	6.18e-10	-2.7166	0.557174	-7.31547	3e-05	2	8.05901	6.87153	4.99958	13.046	6.60216	4.67729	77.4177	103.375	160.053	125.229	172.11	144.835	0	0	1.65173
ENSBTAG00000014215	CCDC86	coiled-coil domain containing 86	2.97406	6.2e-10	4.01553	6.44e-28	1.02313	1	2	303.953	269.028	224.735	228.568	315.516	272.103	1501.67	2048.74	2263.7	2430.22	2609.51	1926.38	5194.51	4080.85	3897.77
ENSBTAG00000012771	CSF1R	colony stimulating factor 1 receptor	-4.78687	6.26e-10	-7.66494	8.43e-06	-2.2052	1	2	140.957	199.245	103.118	61.1356	220.604	276.926	6.08932	1.72587	5.48632	3.402	8.75978	9.09077	0	1.76692	0
ENSBTAG00000021769	CUL3	cullin 3	-3.88299	6.41e-10	-2.32397	0.672716	1.42883	1	1	621.608	643.127	978.65	1477.37	708.627	522.924	70.7641	62.9469	40.8576	58.5285	46.2186	46.9798	158.655	71.8343	236.898
ENSBTAG00000017253	MECR	mitochondrial trans-2-enoyl-CoA reductase	2.91223	6.46e-10	3.73867	7.33e-24	0.812557	1	2	217.565	254.145	267.35	231.842	159.467	279.213	1462.34	1707.09	1851.88	1959.36	1893.25	1807.98	3051.57	2693.22	3740.39
ENSBTAG00000006695	VCPIP1	valosin containing protein interacting protein 1	-4.03371	6.79e-10	-2.93992	0.031722	0.948529	1	2	306.582	308.811	495.336	606.778	319.409	194.023	32.0453	33.7348	12.832	14.4936	20.1929	18.2217	67.4166	33.7003	36.0754
ENSBTAG00000001066	PILRA	paired immunoglobin like type 2 receptor alpha	-7.94197	6.95e-10	-7.18431	6.95e-05	0.0979964	1	2	106.627	152.092	61.1773	34.5226	201.484	180.182	0	0	0.916548	0.85221	0	0.912637	0	0	1.61859
ENSBTAG00000008142	IFIH1	interferon induced with helicase C domain 1	-3.74266	7e-10	-1.09141	1	2.55481	0.284834	1	277.558	252.688	311.242	547.822	243.523	247.271	34.3726	24.2472	13.764	22.1875	26.3837	15.5181	180.066	132.33	109.328
ENSBTAG00000044021	TOGARAM2	TOG array regulator of axonemal microtubules 2	-4.41505	7.08e-10	-1.991	1	2.23896	1	1	69.0157	104.811	103.893	76.4884	102.758	125.751	2.3273	7.03602	3.72772	2.54621	6.124	4.63678	7.01257	36.7933	24.3075
ENSBTAG00000017745	IL6ST	interleukin 6 cytokine family signal transducer	-3.63362	7.08e-10	-4.92664	5.86e-10	-1.19009	1	2	195.433	303.793	250.481	355.482	298.823	263.533	31.2711	27.6697	10.9949	17.0462	16.6719	27.3157	15.9926	1.77671	8.21192
ENSBTAG00000014127	PTGS2	prostaglandin-endoperoxide synthase 2	-7.93534	7.37e-10	-8.78327	1.25e-05	-0.249942	1	2	55.8312	87.4565	71.7433	43.8992	177.243	74.0752	0	0	0	0	0	1.81808	0	0	0
ENSBTAG00000010339	ABHD11	abhydrolase domain containing 11	3.2161	7.88e-10	6.02117	1.45e-68	2.77135	0.00277724	3	206.623	156.039	247.005	151.034	140.102	163.799	1191.45	1803.53	1816.7	1799.35	1919.49	1493.74	12118.1	14903.1	7866.19
ENSBTAG00000015007	NCOA1	nuclear receptor coactivator 1	-3.12894	7.97e-10	-1.6442	1	1.43662	1	1	822.581	1099.92	1084.06	1308.37	1095.15	909.26	141.691	107.224	89.8215	124.009	123.552	127.621	392.554	206.059	389.501
ENSBTAG00000008805	USP3	ubiquitin specific peptidase 3	-2.8764	8.1e-10	-2.4264	0.0294274	0.431874	1	2	3695.45	2725.01	2735.37	3151.28	3042.72	2676.2	402.523	461.585	369.582	417.62	436.515	349.635	453.1	735.355	471.221
ENSBTAG00000016091	KLHL25	kelch like family member 25	3.11404	8.44e-10	-1.9521	1	-5.12962	3.89e-15	2	48.2236	54.7973	46.4155	38.1262	37.0848	28.98	354.452	367.326	442.274	320.537	425.55	307.092	8.71646	10.4451	11.2812
ENSBTAG00000016982	MCOLN3	mucolipin TRP cation channel 3	-3.32566	8.7e-10	-3.74737	1.53e-06	-0.408213	1	2	169.038	173.678	214.407	216.898	206.641	221.261	29.7917	18.1867	19.2709	23.0422	13.1933	13.6942	14.1184	19.4019	9.78752
ENSBTAG00000004995	C1GALT1	core 1 synthase, glycoprotein-N-acetylgalactosamine 3-beta-galactosyltransferase 1	-3.69718	8.85e-10	-3.87822	1.5e-07	-0.18149	1	2	544.479	766.904	760.739	952.176	776.648	431.547	89.961	52.1022	29.7092	57.2886	48.4226	40.9227	24.9054	59.7041	53.7204
ENSBTAG00000006882	IQGAP3	IQ motif containing GTPase activating protein 3	3.53704	8.96e-10	2.41	0.329381	-1.05078	1	1	30.1772	25.2859	23.9542	19.8276	43.3509	36.1507	366.538	332.602	411.941	270.831	362.78	371.838	112.39	262.271	118.714
ENSBTAG00000014925	NPAS4	neuronal PAS domain protein 4	10.0504	1.01e-09	8.54852	7.32e-06	-0.978218	1	2	0	0	0	0	0	0	57.5848	42.6532	39.6614	54.0332	43.3373	72.534	8.83007	3.52928	52.238
ENSBTAG00000039117	TOGARAM1	TOG array regulator of axonemal microtubules 1	-3.94846	1.05e-09	-0.337601	1	3.55631	8.04e-05	2	169.94	153.731	208.53	215.78	168.609	157.479	20.0659	11.5425	14.1126	8.48089	3.49105	9.34625	219.57	93.3173	102.793
ENSBTAG00000024958	FAM214A	family with sequence similarity 214 member A	-4.07772	1.07e-09	-2.31233	0.763523	1.59032	1	1	117.07	130.483	150.714	233.243	151.198	96.1119	12.962	5.05937	8.04165	13.2999	7.06668	3.55039	37.8032	18.9003	26.2053
ENSBTAG00000007213	SIRPA	signal regulatory protein alpha	-5.13765	1.09e-09	-7.38998	9.68e-09	-1.82	1	2	274.32	377.889	211.752	158.544	629.069	862.924	9.36267	17.2899	5.08718	1.577	11.7821	22.5815	1.63019	0	4.52051
ENSBTAG00000017461	SLC16A3	solute carrier family 16 member 3	5.1599	1.09e-09	1.25665	1	-3.56528	0.0271476	2	218.768	249.874	263.52	250.895	253.705	241.715	9958.38	10182.5	10944.7	8096.71	8020.12	9913.86	1188.63	31.0196	904.217
ENSBTAG00000004958	PTPRN2	protein tyrosine phosphatase receptor type N2	-3.36871	1.12e-09	-5.80886	3.41e-08	-2.28052	1	2	187.12	134.159	186.506	186.915	192.523	188.993	12.1828	24.1703	10.9764	17.8673	20.1514	17.2749	7.08283	1.7703	0
ENSBTAG00000009019	SH3PXD2B	SH3 and PX domains 2B	4.84948	1.17e-09	2.4986	0.586381	-2.078	1	1	4.51367	11.8843	6.55749	3.50731	4.99252	2.83052	50.6809	147.777	193.554	279.303	156.991	205.165	26.4666	17.6308	64.4052
ENSBTAG00000051090	KLF13	Kruppel like factor 13	-2.72146	1.17e-09	-6.25761	1.88e-100	-3.51428	3.21e-13	3	3446.92	3788.67	4548.18	4947.4	4189.57	4257.57	540.413	693.171	708.486	562.419	658.398	619.668	50.8234	62.4958	50.1294
ENSBTAG00000012124	GPBP1	GC-rich promoter binding protein 1	-3.73744	1.24e-09	-0.967829	1	2.67284	0.141131	1	498.992	630.833	769.223	1389.59	578.724	394.754	65.7892	48.6707	51.3438	58.8117	46.4821	40.2968	444.78	260.226	332.78
ENSBTAG00000020907	PSMC3IP	PSMC3 interacting protein	2.8507	1.24e-09	4.63757	1.29e-60	1.77101	1	2	205.397	220.064	157.641	115.877	190.239	179.377	1378.83	1161.62	1277.95	1418.86	1263.45	1250.54	4655.27	4694.95	4024.72
ENSBTAG00000005550	SOS2	SOS Ras/Rho guanine nucleotide exchange factor 2	-3.86732	1.29e-09	-2.67276	0.129771	1.05116	1	1	143.057	133.63	212.997	329.643	149.525	141.086	15.5289	10.2436	12.6635	13.8807	13.1169	8.34467	30.6713	21.6445	30.0166
ENSBTAG00000004805	ITFG1	integrin alpha FG-GAP repeat containing 1	-3.10766	1.29e-09	-3.24898	3.16e-07	-0.14745	1	2	665.613	707.602	909.129	838.387	674.192	549.577	92.4505	102.214	52.318	88.7713	78.3059	84.0219	75.8138	89.8631	58.6697
ENSBTAG00000007153	C1QA	complement C1q A chain	-9.08423	1.34e-09	-10.7018	1.57e-06	-0.326991	1	2	202.817	207.713	89.9704	58.6283	763.832	434.348	0	1.8085	0	0	0.923448	0	0	0	0
ENSBTAG00000009952	C2H2orf69	chromosome 2 C2orf69 homolog	-3.23188	1.34e-09	-4.84333	5.35e-12	-1.53689	1	2	276.139	297.848	299.318	309.164	275.31	220.583	30.0286	26.1905	41.624	22.3362	24.0411	32.3968	1.70353	5.09701	20.4771
ENSBTAG00000022294	FADS1	fatty acid desaturase 1	4.23275	1.38e-09	3.20346	0.00955361	-0.875083	1	2	62.1011	51.8282	18.9749	12.6038	47.8386	38.7351	781.624	762.11	685.947	646.08	788.933	853.784	251.098	171.647	716.748
ENSBTAG00000000013	PRKAA1	protein kinase AMP-activated catalytic subunit alpha 1	-3.54462	1.4e-09	-1.03674	1	2.42708	0.464173	1	565.08	501.361	667.204	1081.93	585.921	409.515	59.2511	56.615	38.2577	58.0035	46.8123	61.0821	243.093	428.215	226.186
ENSBTAG00000021813	AMACR	alpha-methylacyl-CoA racemase	3.57199	1.49e-09	3.13561	0.000363836	-0.389004	1	2	33.983	48.1554	34.104	22.5852	34.6302	43.0413	420.844	477.152	398.549	428.612	470.894	424.768	224.051	562.46	194.398
ENSBTAG00000012638	S100A12	S100 calcium binding protein A12	-4.5713	1.5e-09	-11.3896	5.05e-10	-5.8032	0.0267893	3	216.367	611.049	196.703	246.577	564.844	588.165	7.64021	13.0037	10.1202	16.1419	13.5505	37.0778	0	0	0
ENSBTAG00000033699	CHRM4	cholinergic receptor muscarinic 4	3.95393	1.56e-09	1.05051	1	-2.74946	0.152081	1	21.4086	9.79298	4.97913	8.6644	17.2685	14.9236	147.065	167.605	157.347	264.306	198.727	293.514	31.3852	17.4138	37.0731
ENSBTAG00000014798	CXCR3	C-X-C motif chemokine receptor 3	-3.88491	1.57e-09	-0.545165	1	3.25627	0.00206367	2	708.96	645.106	785.668	592.477	527.764	653.612	49.7734	86.8165	32.1963	18.8134	46.7905	22.9194	329.967	636.468	322.785
ENSBTAG00000016566	ITGA9	integrin subunit alpha 9	4.83809	1.57e-09	1.95468	1	-2.59051	0.587883	1	4.47813	0.981452	3.33398	1.7398	10.5536	1.87082	162.609	78.0259	122.656	126.799	79.1513	138.073	28.7671	19.4585	4.9852
ENSBTAG00000005376	FBXO30	F-box protein 30	-3.91906	1.6e-09	-3.65013	0.00025858	0.185671	1	2	127.784	186.166	221.252	178.433	146.581	95.9797	13.0238	5.74206	5.63259	11.1252	16.6609	8.34374	15.0542	8.35903	12.3689
ENSBTAG00000010564	ELOVL6	ELOVL fatty acid elongase 6	3.53098	1.61e-09	5.42566	4.71e-32	1.84622	1	2	37.1389	10.8614	41.4687	29.6598	23.581	31.0465	364.942	340.502	326.889	429.091	341.855	251.519	1768	979.087	1076.33
ENSBTAG00000051240	-	-	-5.87776	1.61e-09	-3.67192	0.00818426	1.70767	1	2	93.5925	52.873	82.651	42.7776	54.2124	69.4785	0	0.894329	0	1.75431	2.76399	0.96097	6.33776	1.57345	5.86474
ENSBTAG00000015181	EPM2A	EPM2A glucan phosphatase, laforin	7.29403	1.67e-09	7.23394	2.76e-09	-0.0448406	1	2	0	0.97741	0.829253	0	0	0.931276	81.8772	91.9581	96.5208	76.9398	79.2968	47.5555	88.3845	68.901	71.893
ENSBTAG00000015392	TTF2	transcription termination factor 2	3.01884	1.82e-09	4.93034	9.38e-51	1.88859	1	2	150.236	208.577	147.245	149.376	176.973	126.311	1467.77	1226.17	1080.13	1309.1	1454.73	1302.78	4234.81	6664.33	3852.02
ENSBTAG00000019711	IRAG2	inositol 1,4,5-triphosphate receptor associated 2	-3.73539	1.82e-09	-2.34202	0.582418	1.27123	1	1	300.227	390.507	483.065	494.555	398.114	343.047	47.609	33.4542	17.7872	25.9258	26.0089	24.6352	35.2388	128.564	62.8047
ENSBTAG00000019612	RNASE4	ribonuclease A family member 4	-9.63226	1.85e-09	-7.17136	0.000643886	-0.00822458	1	2	35.8282	27.6251	34.2784	28.035	28.1952	42.3248	0	0	0	0	0	0	0	0	0
ENSBTAG00000017819	PMVK	phosphomevalonate kinase	3.1059	1.89e-09	4.93966	8.22e-45	1.80917	1	2	68.9751	76.8344	46.6529	51.3373	67.7315	63.7591	463.876	589.627	499.043	509.06	655.322	544.34	2278.15	2223.15	1310.97
ENSBTAG00000008869	GPC2	glypican 2	-3.43792	2.24e-09	-7.69994	2.56e-06	-3.93707	0.163321	2	123.35	135.49	161.794	197.391	173.442	194.924	15.2406	12.9596	12.8161	21.2692	12.3111	14.6154	0	0	1.59151
ENSBTAG00000005019	PRSS50	serine protease 50	-4.71503	2.35e-09	-8.5683	1.04e-05	-2.17501	1	2	56.5272	104.968	70.6333	55.767	67.6049	90.6401	6.06835	3.44031	0.91126	2.53866	1.75524	0.91248	0	0	0
ENSBTAG00000001874	DOCK3	dedicator of cytokinesis 3	3.82988	2.4e-09	0.124625	1	-3.64193	0.000145105	2	19.0083	40.784	20.4767	12.5879	25.26	4.62722	311.831	317.325	248.827	346.357	255.474	305.422	24.1265	19.6045	24.0966
ENSBTAG00000007916	FOXJ1	forkhead box J1	-5.45786	2.41e-09	-8.4042	2.16e-05	-1.10223	1	2	59.476	54.4016	60.8146	56.266	53.396	123.242	2.29569	0.867568	0	0.854743	1.76336	2.74609	0	0	0
ENSBTAG00000027080	SLC8A3	solute carrier family 8 member A3	4.23488	2.5e-09	1.4386	1	-2.58577	0.449055	1	6.73921	4.61569	4.70369	4.90918	3.1053	4.39916	132.588	69.1035	111.596	65.1178	90.3502	86.5831	25.3618	11.836	6.25114
ENSBTAG00000009029	THA1	threonine aldolase 1	-3.50772	2.51e-09	-3.32268	7.44e-05	0.150568	1	2	453.043	392.976	331.035	397.473	512.82	486.855	39.4799	68.7109	36.9416	19.8078	32.9053	23.6246	31.1324	47.4177	45.4484
ENSBTAG00000020384	WDR47	WD repeat domain 47	-3.33916	2.57e-09	-1.52024	1	1.74727	1	1	156.383	205.602	230.39	250.618	200.958	207.306	29.6426	18.7078	20.7244	14.2496	15.5315	22.39	87.2435	47.2824	77.2764
ENSBTAG00000005269	CCNB2	cyclin B2	3.14984	2.9e-09	4.72339	2.39e-33	1.53935	1	2	302.44	348.173	184.757	190.345	342.385	237.831	2620.27	2392.39	2459.15	2223	2467.54	2263.42	8364.68	8245.68	4841.13
ENSBTAG00000009287	EBP	EBP cholestenol delta-isomerase	2.98087	2.92e-09	5.32595	1.26e-67	2.3232	0.305887	2	459.025	315.469	309.874	266.137	312.328	423.417	2463.38	3198.18	2783.24	2466.2	3109.18	2596.2	16550.2	15033.5	10607.9
ENSBTAG00000008259	ACOD1	aconitate decarboxylase 1	-4.9766	3.2e-09	-5.77878	0.000739566	-0.537275	1	2	69.2712	73.108	58.6624	51.757	143.265	89.135	4.57546	1.72914	2.74827	1.70331	3.51622	0	0	0	3.21934
ENSBTAG00000038011	SH3RF3	SH3 domain containing ring finger 3	3.81082	3.21e-09	1.63885	1	-2.03885	1	1	44.1835	59.1007	31.2469	23.1741	84.4139	36.0061	680.573	713.851	772.262	541.71	630.1	669.976	206.188	65.087	188.909
ENSBTAG00000006162	RAB11FIP5	RAB11 family interacting protein 5	3.22777	3.39e-09	1.21352	1	-1.94944	1	1	25.2164	57.588	35.0001	31.8481	39.9765	42.4795	392.161	310.882	373.952	321.323	315.984	486.383	111.692	71.2356	94.3353
ENSBTAG00000018453	ANKRD37	ankyrin repeat domain 37	4.22422	3.63e-09	3.91622	2.18e-05	-0.236764	1	2	28.9625	18.9928	17.6613	8.79147	27.5585	30.3995	510.009	496.364	454.888	355.073	348.117	403.13	666.939	98.9615	292.629
ENSBTAG00000017804	BNIP3	BCL2 interacting protein 3	3.00244	3.73e-09	-0.321668	1	-3.32906	3.69e-10	2	453.567	389.886	463.57	272.463	411.343	433.318	3448.87	3488.25	3800.65	2301.31	2912.84	3662.98	392.203	306.609	263.333
ENSBTAG00000020281	NIN	ninein	-4.67659	3.96e-09	-3.21497	0.0357371	1.17136	1	2	104.55	156.528	172.854	466.281	130.525	95.2701	5.39817	7.88137	4.59875	10.3429	5.32015	8.27917	13.2721	10.8456	30.251
ENSBTAG00000001029	RASGRP2	RAS guanyl releasing protein 2	-3.38177	3.96e-09	-5.42799	3.65e-34	-1.99112	1	2	19033.3	18294.4	15544.5	15626.5	17784.7	20268.3	1056.57	1690.67	1738.09	1537.16	1821.59	2188.72	171.999	506.372	534.859
ENSBTAG00000002717	INA	internexin neuronal intermediate filament protein alpha	7.52564	3.98e-09	3.85002	0.0750353	-3.18177	0.12276	1	0	0.978025	0.82982	0	0	0	81.9322	33.8563	49.6726	90.6806	55.5414	83.2707	5.31019	12.3839	1.63612
ENSBTAG00000000415	ERBIN	erbb2 interacting protein	-3.38606	4e-09	-1.92262	1	1.3842	1	1	846.52	1022.9	1105.63	1852.69	1201.46	790.597	128.829	97.6914	76.8628	140.172	110.509	86.4902	347.591	210.713	309.916
ENSBTAG00000044179	CERS6	ceramide synthase 6	-4.22376	4.03e-09	-9.70263	2.24e-07	-4.33192	0.214688	2	209.948	124.772	148.293	93.3484	180.586	104.089	16.5282	7.08006	4.40859	5.22516	4.24238	6.17345	0	0	0
ENSBTAG00000013586	CCR2	C-C motif chemokine receptor 2	-9.64758	4.03e-09	-3.95071	0.047927	3.55785	0.976413	2	46.0319	29.8408	44.4709	21.9195	34.9676	26.4893	0	0	0	0	0	0	0	4.99889	0
ENSBTAG00000046757	GTF2H4	ral transcription factor IIH subunit 4	2.73545	4.09e-09	2.27043	0.152287	-0.451446	1	1	249.591	196.472	202.002	189.617	208.068	254.468	1295.11	1404.13	1562.12	1570.75	1398.22	1474.76	1296.65	914.257	954.12
ENSBTAG00000010428	USP15	ubiquitin specific peptidase 15	-3.18936	4.16e-09	-0.574138	1	2.57637	0.0539736	1	991.23	1052.35	1410.1	2107.95	1043.56	1013.29	149.599	126.889	145.087	157.559	124.484	119.97	721.79	897.156	893.753
ENSBTAG00000054429	KCTD21	potassium channel tetramerization domain containing 21	3.94203	4.21e-09	2.04126	1	-1.76326	1	1	6.22718	6.82926	5.79433	5.18436	4.91958	5.57743	101.589	97.8534	102.769	89.6022	75.6314	77.5887	35.3094	33.5259	8.15936
ENSBTAG00000003541	ZNF614	zinc finger protein 614	-5.09362	4.24e-09	-2.96086	0.149471	1.75974	1	1	90.8879	102.649	135.965	329.751	112.522	67.9875	6.1208	5.20451	0	4.27316	1.76283	5.49029	14.0643	7.02634	26.0013
ENSBTAG00000012289	AKR7A2	aldo-keto reductase family 7 member A2	3.17517	4.28e-09	1.24956	1	-1.87006	1	1	204.608	252.727	212.538	244.119	192.663	287.284	1734.85	2154.57	2173.45	2342.65	2041.49	2299.8	658.26	289.543	751.396
ENSBTAG00000049431	-	-	9.72424	4.56e-09	11.7045	1.49e-13	1.51937	1	2	0	0	0	0	0	0	46.0276	15.8101	59.0062	65.2984	18.4163	56.1944	265.508	45.6572	127.886
ENSBTAG00000052837	-	-	-3.60376	4.7e-09	-1.90202	1	1.59571	1	1	187.348	118.131	181.698	167.117	127.119	138.786	13.9254	17.5448	6.50579	13.7997	17.0449	4.66734	36.6864	34.8832	46.2666
ENSBTAG00000019777	CDCA3	cell division cycle associated 3	2.9111	4.77e-09	4.0972	6.45e-31	1.16726	1	2	506.254	589.933	343.644	317.071	478.664	410.076	2955.79	3469.4	3597.25	2953.61	3649.35	3431.38	7848.15	8317.59	6683.48
ENSBTAG00000002655	ZWINT	ZW10 interacting kinetochore protein	3.02795	4.84e-09	3.89709	2.34e-20	0.853128	1	2	406.194	277.317	241.326	228.564	367.095	291.164	2769.04	1744.88	2874.23	2576.11	2439.62	2502.76	5367.63	4108.66	4209.01
ENSBTAG00000020860	CHD1	chromodomain helicase DNA binding protein 1	-3.89873	5.14e-09	-1.70577	1	2.05099	1	1	565.13	411.883	674.106	1354.35	459.449	491.629	48.2868	48.4425	26.2542	51.7143	40.0376	42.051	238.984	92.9479	236.015
ENSBTAG00000008228	BEND6	BEN domain containing 6	-4.09578	5.24e-09	-9.90699	9.42e-08	-4.75909	0.12119	2	179.483	164.021	182.606	107.349	167.897	176.564	10.6288	14.6326	2.73609	17.8048	5.25164	3.63565	0	0	0
ENSBTAG00000014884	HIPK3	homeodomain interacting protein kinase 3	-3.98803	6.23e-09	-4.01527	6.7e-05	-0.0667013	1	2	123.021	180.363	172.464	217.258	187.427	137.168	5.88305	8.80733	4.66622	19.9644	13.4119	9.2794	20.4979	5.40476	3.33159
ENSBTAG00000020710	CENPQ	centromere protein Q	-3.97695	6.26e-09	-1.6786	1	2.14478	1	1	184.124	150.25	221.981	361.166	184.589	116.881	13.8157	13.9236	6.45439	18.8502	12.4046	9.20514	43.1934	46.5634	87.8532
ENSBTAG00000009418	FAM131B	family with sequence similarity 131 member B	-4.50818	6.59e-09	-8.59985	9.15e-06	-2.52757	1	2	64.5903	101.999	48.5643	53.2842	90.5375	93.4453	2.27929	3.44556	4.56355	2.54524	4.38073	1.8198	0	0	0
ENSBTAG00000015208	CARMIL3	capping protein regulator and myosin 1 linker 3	3.84756	6.93e-09	0.354675	1	-3.3841	0.0031047	2	4.44292	18.5074	9.92264	21.5767	9.00832	9.2826	165.556	180.771	185.135	173.913	183.473	184.928	3.54933	30.1627	14.7626
ENSBTAG00000016014	NUP42	nucleoporin 42	-3.20157	6.97e-09	-2.01335	1	1.12968	1	1	1073.67	1026.15	1080.17	791.336	1364.43	1094.89	152.395	102.976	98.01	99.622	126.363	109.15	394.19	195.74	186.185
ENSBTAG00000002603	PRPF39	pre-mRNA processing factor 39	-3.75693	7.5e-09	-1.54846	1	2.08138	1	1	633.034	573.387	707.669	1089.4	443.421	283.408	50.0667	41.6786	24.7314	59.3598	50.9137	41.3744	269.718	157.617	173.667
ENSBTAG00000046937	-	-	10.1587	7.64e-09	10.8778	2.11e-09	0.445298	1	2	0	0	0	0	0	0	102.17	19.3088	95.4618	59.4886	9.52002	58.6199	183.295	17.0822	72.4987
ENSBTAG00000039599	HOXB4	homeobox B4	3.56235	7.81e-09	2.17516	1	-1.29725	1	1	10.7094	8.81954	15.7742	9.53543	11.5182	17.7323	148.67	176.377	150.06	151.461	118.443	150.554	93.9499	39.959	41.8181
ENSBTAG00000023384	CBR1	carbonyl reductase 1	4.93899	8.04e-09	5.0733	2.05e-07	0.131776	1	2	6.1131	14.4365	3.24738	3.39332	10.1419	1.15345	212.275	245.805	208.157	188.992	194.818	204.52	32.3613	378.787	291.805
ENSBTAG00000018318	DNAJB5	DnaJ heat shock protein family (Hsp40) member B5	3.01878	8.05e-09	3.47758	5.18e-13	0.44974	1	2	75.7896	54.105	35.682	50.5549	58.0767	61.0867	475.139	448.013	541.588	386.21	402.021	488.672	642.001	512.052	734.755
ENSBTAG00000005164	GZMK	granzyme K	-8.16392	8.12e-09	-0.13957	1	7.88758	2.61e-07	2	71.621	37.9181	89.3583	50.1969	45.9848	48.424	0.778616	0	0	0	0	0	8.54768	113.183	28.4547
ENSBTAG00000014764	CD9	CD9 molecule	4.28348	8.49e-09	5.95365	2.84e-17	1.5385	1	2	73.5401	73.014	35.0276	57.4961	138.94	56.3407	959.678	1769.3	1243.56	1550.19	1773.68	1517.01	2407.1	10044.8	1639.03
ENSBTAG00000016709	NT5C3A	5'-nucleotidase, cytosolic IIIA	-3.87412	8.54e-09	-1.44002	1	2.29193	1	1	608.533	367.151	629.22	979.942	360.018	439.339	56.0161	33.9302	34.1074	36.8358	24.7995	37.7244	114.159	333.24	135.925
ENSBTAG00000030393	RDH13	retinol dehydrogenase 13	3.25906	8.71e-09	2.58352	0.0480841	-0.628083	1	2	128.863	91.5812	119.088	122.573	119.583	119.767	1013.32	807.968	1155.89	1317.3	1237.18	1289.36	361.795	973.403	822.892
ENSBTAG00000013168	RPA3	replication protein A3	2.62041	8.76e-09	4.26738	2.66e-74	1.64009	1	2	1155.4	1199.7	881.918	1089.36	1009.25	1152.28	6938.45	7365.09	6263.7	6731.23	6437.22	6309.66	24108	20954	17651.7
ENSBTAG00000009917	PIP5K1B	phosphatidylinositol-4-phosphate 5-kinase type 1 beta	-3.6755	9.27e-09	-4.33258	2.85e-07	-0.598335	1	2	328.114	245.57	231.162	116.609	340.588	248.251	26.6912	18.1202	19.1998	14.0765	22.2217	14.3538	16.3736	9.0848	10.091
ENSBTAG00000002082	MARCKS	myristoylated alanine rich protein kinase C substrate	3.21323	9.85e-09	3.7454	2.32e-12	0.515024	1	2	123.869	81.174	108.61	72.7084	140.468	125.767	1296.5	987.248	1054.35	969.135	868.986	966.068	2122.3	1037.74	1302.53
ENSBTAG00000018849	AICDA	activation induced cytidine deaminase	7.64042	9.98e-09	-0.138055	1	-7.49892	0.000516494	2	0.8881	0	0	0	0	0	30.508	54.481	35.7338	45.1029	31.7498	43.0892	0	0	0
ENSBTAG00000008546	SYNGR4	synaptogyrin 4	4.58353	1.01e-08	4.93327	1.67e-09	0.327383	1	2	1.80638	6.97258	3.35829	0	1.66651	2.84139	79.9071	106.45	64.3114	53.6121	48.6233	55.2962	96.2084	69.3725	96.6532
ENSBTAG00000001017	SLK	STE20 like kinase	-4.6193	1.1e-08	-1.70442	1	2.67226	0.506264	1	88.8298	68.1551	110.77	226.05	90.8712	81.6544	5.33876	5.18786	1.83241	3.40912	4.38709	5.46277	53.318	12.4393	26.2827
ENSBTAG00000016282	EIF5	eukaryotic translation initiation factor 5	-3.14519	1.14e-08	-1.59454	1	1.49608	1	1	6588.23	5887.4	9233.54	9727.98	6165.11	4614.93	917.591	747.989	594.674	919.683	787.158	729.398	2703.86	1731.83	2372.66
ENSBTAG00000015105	HERPUD2	HERPUD family member 2	-2.65074	1.22e-08	-4.29311	4.39e-50	-1.62904	1	2	3084.1	3411.48	4040.58	3428.25	3272.29	3161.4	639.477	543.749	538.48	532.282	511.202	465.774	198.225	133.196	184.858
ENSBTAG00000032531	MUSTN1	musculoskeletal, embryonic nuclear protein 1	4.84719	1.22e-08	4.32422	2.29e-05	-0.437493	1	2	5.53085	1.02487	2.56487	2.68685	0	0.970702	74.469	53.0148	85.6701	49.3079	50.2581	76.7548	44.1497	66.382	28.181
ENSBTAG00000011105	SLC38A2	solute carrier family 38 member 2	-3.35862	1.31e-08	-0.114199	1	3.22096	4.86e-05	2	2399.64	2016.77	3104.21	3830.78	1965.95	1794.97	306.527	254.146	201.519	265.86	196.472	222.065	2366.18	1389.37	3183.42
ENSBTAG00000004799	DENND2A	DENN domain containing 2A	4.64327	1.32e-08	3.25339	0.02693	-1.22703	1	2	0.891614	1.95497	1.65939	2.59804	2.46523	4.65739	48.2289	49.4698	90.1247	53.0346	74.8827	57.5976	32.011	14.2231	27.9437
ENSBTAG00000019847	CPEB2	cytoplasmic polyadenylation element binding protein 2	-4.83664	1.36e-08	-5.87596	0.000564684	-0.686539	1	2	43.3948	119.694	101.307	46.1181	138.805	74.2634	4.45323	3.53553	2.80962	3.48196	0.899266	1.82785	1.76845	1.76587	0
ENSBTAG00000003954	ASH1L	ASH1 like histone lysine methyltransferase	-3.76167	1.58e-08	-1.30697	1	2.32753	1	1	322.986	389.589	467.228	1016.24	430.369	316.965	32.6758	31.013	37.4274	47.5704	33.1822	28.9836	211.459	111.158	236.829
ENSBTAG00000001235	CD200R1L	CD200 receptor 1-like	-4.58783	1.77e-08	-8.75896	7.01e-06	-2.57851	1	2	128.301	67.9845	107.839	83.3668	41.5983	69.3817	3.7989	3.4456	1.82546	4.24263	5.25507	0.909469	0	0	0
ENSBTAG00000004547	OLR1	oxidized low density lipoprotein receptor 1	-9.75159	1.81e-08	-7.26875	0.00107439	-0.00879854	1	2	19.5405	60.4473	18.1792	22.4309	51.5823	49.218	0	0	0	0	0	0	0	0	0
ENSBTAG00000009696	ACTN2	actinin alpha 2	4.89658	1.86e-08	5.67916	7.75e-11	0.69156	1	2	0	0.773403	1.96853	6.16461	1.29995	2.2107	105.102	64.586	60.5811	50.0136	76.1846	49.4947	148.717	157.059	47.1351
ENSBTAG00000014248	MIER3	MIER family member 3	-4.95966	1.9e-08	-4.68254	0.000317301	0.105027	1	2	99.8262	98.7986	174.969	243.272	138.029	57.771	10.7146	6.07383	0.919398	0.854766	1.76421	3.66367	7.00023	5.24458	1.61777
ENSBTAG00000012317	PNP	purine nucleoside phosphorylase	2.85129	1.97e-08	4.32837	2.4e-39	1.44741	1	2	1221.9	1467.83	1000.58	897.14	1384.43	1617.51	9521.06	9127.46	8872.3	9535.17	8532.27	9774.91	29101.7	26641	20922.1
ENSBTAG00000003525	STXBP1	syntaxin binding protein 1	3.94886	1.98e-08	3.07983	0.0116136	-0.779099	1	2	6.27608	0	5.00581	6.09588	3.95517	9.36724	98.9418	88.4717	73.3284	71.3911	93.9167	64.3776	60.7188	33.9191	42.9171
ENSBTAG00000012293	SPAG9	sperm associated antigen 9	-3.31804	1.98e-08	-2.24457	0.745133	0.998136	1	1	384.657	471.137	608.202	806.396	427.278	348.265	63.7462	49.3073	43.047	53.3872	36.8075	53.3239	87.2126	119.852	103.815
ENSBTAG00000047807	SAPCD2	suppressor APC domain containing 2	4.57325	2.17e-08	2.33529	0.877621	-1.95492	1	1	16	43.8541	14.0615	30.2178	13.1078	14.8585	306.043	1121.35	504.257	632.754	325.861	422.036	37.2099	81.4818	255.49
ENSBTAG00000006112	SPRTN	SprT-like N-terminal domain	-2.61045	2.35e-08	-1.02099	1	1.56434	1	1	2355.29	2334.65	2396.14	2220.98	2397.69	2324.18	423.206	337.264	354.592	408.324	397.142	365.649	1423.85	1009.04	977.609
ENSBTAG00000012446	MTHFSD	methenyltetrahydrofolate synthetase domain containing	4.03123	2.43e-08	3.16485	0.010826	-0.730343	1	2	32.2999	39.5775	27.1077	45.1187	42.1466	40.8057	474.682	486.502	782.426	764.846	801.101	536.305	93.8267	730.736	260.084
ENSBTAG00000002006	THBS1	thrombospondin 1	-5.12438	2.48e-08	-0.564287	1	4.3713	0.000430255	2	73.2186	113.973	130.858	128.493	101.981	111.232	4.34403	1.61971	5.21848	1.2134	5.00024	0	41.7413	145.263	16.284
ENSBTAG00000015707	TREML2	triggering receptor expressed on myeloid cells like 2	-4.93958	2.52e-08	-6.03306	3.55e-10	-0.877737	1	2	3800.3	3540.46	3019.36	2711.56	3567.05	4235.01	82.0458	145.168	91.1797	52.1773	148.077	118.911	52.5248	0	92.4347
ENSBTAG00000001195	KCNH4	potassium voltage-gated channel subfamily H member 4	5.10465	2.59e-08	1.04415	1	-3.58648	0.034485	2	1.78035	1.95269	0.828284	0	5.74334	0.930238	50.4456	82.3206	41.3184	73.4335	85.3742	87.705	1.76394	1.76286	11.4133
ENSBTAG00000013455	SPOPL	speckle type BTB/POZ protein like	-4.56941	2.65e-08	-3.78495	0.0037207	0.527997	1	2	100.246	111.962	144.76	187.544	84.84	112.36	12.1333	0.906919	5.14447	3.9836	3.69652	2.88106	1.78626	3.56462	17.7984
ENSBTAG00000006262	LIMS2	LIM zinc finger domain containing 2	-4.56983	2.66e-08	-10.4945	2.84e-08	-4.7423	0.138091	2	185.391	220.84	347.373	132.508	219.439	369.444	18.0219	12.7704	16.2374	0.838504	3.46416	7.1955	0	0	0
ENSBTAG00000011405	CEP72	centrosomal protein 72	3.19722	2.94e-08	2.02054	1	-1.11605	1	1	200.485	175.768	125.113	152.095	134.783	177.627	1514.79	1403	1642.18	1541.41	1371.42	1512.81	318.807	789.85	904.69
ENSBTAG00000000015	FOXRED2	FAD dependent oxidoreductase domain containing 2	3.54339	2.99e-08	0.828893	1	-2.61116	0.203662	1	32.0487	42.9698	32.3044	14.6998	21.3346	26.9818	264.48	449.772	303.028	284.345	324.883	399.409	33.4331	87.9171	37.4103
ENSBTAG00000023144	PTPRC	protein tyrosine phosphatase receptor type C	-3.21919	3.03e-08	-1.27826	1	1.87604	1	1	6724.01	9270.67	10640.3	12795.1	8808.26	5721.93	1365.46	872.226	720.68	1041.29	914.444	784.92	3464.74	4435.72	2855.35
ENSBTAG00000003503	C18H16orf87	chromosome 18 C16orf87 homolog	-3.17401	3.14e-08	-2.77295	0.00612848	0.361599	1	2	541.862	604.326	498.485	443.761	825.507	479.428	81.5892	63.444	59.7511	56.2674	52.3994	56.4595	88.2621	48.7901	104.321
ENSBTAG00000054062	CNGA3	cyclic nucleotide gated channel subunit alpha 3	6.52392	3.26e-08	9.38037	3.32e-16	2.53135	0.981274	2	2.74011	1.00283	1.6994	1.77435	0	0	70.5705	50.0312	182.742	142.469	149.815	158.108	171.024	455.479	2066.63
ENSBTAG00000000105	RIT1	Ras like without CAAX 1	-3.46344	3.48e-08	-1.99925	1	1.36635	1	1	630.141	866.109	834.97	1141.99	924.375	606.355	103.529	85.6089	49.2357	102.553	60.2719	44.4889	156.629	293.71	153.179
ENSBTAG00000004225	TSR1	TSR1 ribosome maturation factor	2.72029	3.49e-08	4.39994	4.83e-58	1.66124	1	2	205.127	224.807	280.969	238.911	218.503	200.34	1632.33	1472.83	1205.31	1839.53	1631.13	1315.74	4887.91	4950.04	4700.27
ENSBTAG00000020649	CIITA	class II major histocompatibility complex transactivator	3.44789	3.5e-08	0.889697	1	-2.47196	0.371863	1	90.6261	243.24	94.9613	81.3945	107.063	118.031	1178.97	1514.94	1274.27	1230.78	1357.13	1624.77	221.43	158.589	327.819
ENSBTAG00000019984	GINS1	GINS complex subunit 1	2.68507	3.52e-08	3.93198	1.84e-41	1.24003	1	2	807.403	622.065	587.474	538.074	608.927	651.279	4343.46	3762.62	4141.95	4128.69	4257.95	4025.14	10375	11231.8	7688.12
ENSBTAG00000022681	EOGT	EGF domain specific O-linked N-acetylglucosamine transferase	-3.48971	3.67e-08	-1.1901	1	2.20747	1	1	351.032	165.62	454.011	334.047	284.208	246.025	32.047	32.8715	14.6659	33.2515	24.5847	21.868	106.422	131.221	147.547
ENSBTAG00000018571	IL1RL1	interleukin 1 receptor like 1	-7.92318	3.75e-08	-7.7809	0.000351519	-0.133294	1	2	109.15	24.4644	64.6628	44.275	23.2029	30.6422	0	0	0	0	0.898232	0	0	0	0
ENSBTAG00000016411	RNF122	ring finger protein 122	-3.07275	3.79e-08	-3.42718	2.91e-09	-0.346742	1	2	1913.73	2973.89	2078.3	1624	2942.77	2460.14	271.201	272.734	301.868	282.312	228.822	285.35	228.228	278.379	132.067
ENSBTAG00000007746	AHR	aryl hydrocarbon receptor	-3.68326	3.99e-08	-3.77943	8.16e-05	-0.103921	1	2	168.19	134.696	229.361	235.968	132.876	195.291	22.1585	15.5927	15.6043	5.97521	12.3186	10.9602	17.6277	3.52333	16.294
ENSBTAG00000004221	ESM1	endothelial cell specific molecule 1	-9.64018	4.27e-08	-1.48821	1	7.17494	0.0023385	2	45.864	18.7599	64.4186	20.0906	41.451	16.9268	0	0	0	0	0	0	1.75572	15.7803	11.3616
ENSBTAG00000015727	IFI47	interferon gamma inducible protein 47	-3.17431	4.27e-08	-2.69711	0.0117036	0.439094	1	2	4809.87	4296.33	4288.01	5800.07	2795.37	4605.08	510.153	634.938	295.829	511.308	497.562	450.651	786.178	757.185	454.665
ENSBTAG00000048576	-	-	9.26956	4.28e-08	6.55564	0.00509868	-1.90425	1	2	0	0	0	0	0	0	40.4812	26.4921	51.3077	21.2993	23.0504	26.9116	13.557	0	6.26725
ENSBTAG00000007115	GSR	glutathione-disulfide reductase	2.87801	4.34e-08	1.46919	1	-1.37378	1	1	404.651	318.893	325.059	242.405	304.814	341.034	2295.22	2329.74	2306.76	2477.11	2474.29	2474.8	1267.06	687.05	771.686
ENSBTAG00000019581	PLEKHF2	pleckstrin homology and FYVE domain containing 2	-3.03977	4.4e-08	-4.64201	3.71e-26	-1.56729	1	2	2075.41	1772.81	2382.51	2122.22	2143.59	1788.52	330.26	266.084	198.371	264.733	181.406	234.944	51.0007	124.768	66.6507
ENSBTAG00000006111	EXOC8	exocyst complex component 8	-3.2655	4.5e-08	-1.87766	1	1.31191	1	1	379.57	571.987	601.011	534.846	539.603	367.906	51.2597	33.8283	54.226	82.8887	34.3841	49.4305	157.744	106.811	129.616
ENSBTAG00000004321	SFXN2	sideroflexin 2	2.71081	4.61e-08	3.58934	3.52e-26	0.86816	1	2	350.664	351.652	291.566	241.44	357.599	346.705	1912.54	2206.34	2042.06	1997.45	2270.73	2339.97	4492.12	3193.02	4064.68
ENSBTAG00000019695	RLF	RLF zinc finger	-3.3488	4.98e-08	-0.940872	1	2.33615	0.719207	1	412.081	464.468	590.837	708.6	405.886	393.327	60.8684	49.1662	36.5604	56.125	42.1134	41.0566	320.126	132.572	295.891
ENSBTAG00000054911	ANO9	anoctamin 9	-3.51913	5.14e-08	-3.08215	0.00595016	0.353263	1	2	156.794	211.14	182.457	148.058	219.282	195.564	12.8849	13.7486	16.3892	7.62059	20.0979	24.6561	34.9737	20.0891	8.08186
ENSBTAG00000010522	-	-	-6.0315	5.52e-08	-8.33124	4.27e-05	-0.681123	1	2	95.6078	28.4381	59.5579	40.923	79.9076	91.4452	0	1.57744	0	2.33157	0	1.83144	0	0	0
ENSBTAG00000018942	SSX2IP	SSX family member 2 interacting protein	-3.70177	5.54e-08	-2.28472	0.797522	1.27451	1	1	157.662	202.312	205.531	392.795	184.738	124.763	16.8264	19.0767	13.7821	18.7947	14.0997	11.8937	52.6525	26.3027	43.8039
ENSBTAG00000016046	GOPC	golgi associated PDZ and coiled-coil motif containing	-3.15953	5.55e-08	-1.40952	1	1.68828	1	1	162.69	170.157	194.655	182.673	177.499	142.476	21.5321	19.181	18.4762	17.1742	20.3981	16.5791	71.3304	34.9088	82.0905
ENSBTAG00000011832	ALDH18A1	aldehyde dehydrogenase 18 family member A1	2.86963	5.58e-08	4.22761	3.32e-33	1.33652	1	2	652.79	624.16	521.361	379.221	517.229	564.064	3576.01	3818.69	3997.73	4090.89	4508.73	4041.84	10227.4	13088.4	7509.11
ENSBTAG00000014469	NBEAL1	neurobeachin like 1	-3.19756	5.65e-08	-1.09114	1	2.04746	1	1	213.399	286.815	313.985	445.421	269.794	261.145	29.7039	36.0645	44.8401	22.8865	29.0713	30.1777	130.98	133.5	144.605
ENSBTAG00000018590	STRN	striatin	-3.32058	5.65e-08	-2.36968	0.407624	0.878834	1	1	218.243	254.868	296.921	381.756	236.178	164.52	30.5641	24.7412	21.7968	26.871	21.2368	27.0812	50.6026	33.47	60.3257
ENSBTAG00000006440	IGDCC4	immunoglobulin superfamily DCC subclass member 4	9.43344	5.71e-08	-0.00893921	1	-6.99911	0.00317722	2	0	0	0	0	0	0	25.1035	12.0736	42.9504	31.4577	27.1163	50.8202	0	0	0
ENSBTAG00000012596	POP1	POP1 homolog, ribonuclease P/MRP subunit	2.97872	5.76e-08	3.2029	1.39e-08	0.223118	1	2	70.2778	85.853	67.0484	79.4932	63.9542	79.0131	493.428	541.222	569.816	670.734	634.068	636.222	534.949	555.838	987.304
ENSBTAG00000014442	MTG2	mitochondrial ribosome associated GTPase 2	3.1736	5.82e-08	2.74849	0.00617408	-0.390613	1	2	70.4491	94.9531	82.9628	64.9637	83.027	70.8611	567.408	785.678	721.187	743.973	743.334	714.149	263.642	701.035	642.383
ENSBTAG00000015277	PCF11	PCF11 cleavage and polyadenylation factor subunit	-3.30249	5.88e-08	-2.34606	0.431442	0.884842	1	1	937.288	1164.01	1169.31	1729.18	1174.67	1102.41	118.439	104.844	122.79	169.524	93.3225	115.234	200.484	126.708	363.606
ENSBTAG00000018366	SLC15A3	solute carrier family 15 member 3	-4.1712	5.9e-08	-8.78701	4.99e-06	-3.27203	0.630893	2	85.8225	118.535	56.7912	55.8608	88.9064	99.0069	2.27924	5.16828	4.56347	1.69663	6.13486	7.28218	0	0	0
ENSBTAG00000020748	FAM76B	family with sequence similarity 76 member B	-3.31793	6.1e-08	-1.58061	1	1.65479	1	1	300.896	263.38	398.89	613.42	322.285	265.514	37.537	32.3956	35.0302	37.3619	34.1384	36.5354	116.416	89.7195	142.329
ENSBTAG00000030965	MCM7	minichromosome maintenance complex component 7	2.71351	6.17e-08	2.7473	2.55e-06	0.0444889	1	2	5125.7	5217.81	3968.53	4303.14	4738.54	4754.48	26292.9	29156.5	34384.6	32027.5	32771.8	30716.1	23741.6	38883.8	32532.5
ENSBTAG00000008285	OXR1	oxidation resistance 1	-4.48366	6.35e-08	-1.08516	1	3.17192	0.0707784	1	103.107	151.909	164.68	272.351	179.336	98.7099	16.6514	3.49576	3.42352	1.74921	4.00066	11.73	76.1228	35.3913	93.5294
ENSBTAG00000005180	RBMS1	RNA binding motif single stranded interacting protein 1	-2.80531	6.36e-08	-1.26524	1	1.5099	1	1	890.183	805.983	1001.12	1036.53	1005.35	902.933	161.52	115.819	127.407	149.612	110.033	135.983	279.782	417.938	459.255
ENSBTAG00000006439	DOCK11	dedicator of cytokinesis 11	-3.89268	6.37e-08	-2.99264	0.0298547	0.756444	1	2	377.982	446.199	621.799	1147.04	519.217	277.973	54.8484	43.1808	25.6235	34.9089	35.0338	26.3504	66.1026	33.9511	99.0701
ENSBTAG00000006050	BOLA1	bolA family member 1	2.60113	6.74e-08	3.78654	3.33e-45	1.17747	1	2	338.905	275.251	281.521	341.476	315.956	368.535	1752.77	1980.5	1994.07	1977.12	2013.59	1985.25	4916.68	4770.94	3638.72
ENSBTAG00000010278	STPG1	sperm tail PG-rich repeat containing 1	4.51846	6.81e-08	2.55748	0.488776	-1.68279	1	1	6.27465	9.22857	14.3223	2.97275	11.9788	4.93896	215.15	181.96	177.162	207.786	180.455	241.642	93.1039	3.84053	67.8088
ENSBTAG00000015087	KLHL35	kelch like family member 35	-2.65602	6.86e-08	-5.1112	1.04e-28	-2.42755	0.401333	2	722.938	628.311	694.907	569.411	653.33	767.476	118.175	106.144	110.623	96.804	105.404	98.4578	22.4823	15.537	19.1863
ENSBTAG00000000958	ZSWIM3	zinc finger SWIM-type containing 3	5.60885	6.98e-08	3.99022	0.0097894	-1.27534	1	2	0	0	0.830623	0	6.58325	0.93316	65.1578	131.231	119.714	40.2429	55.6422	52.2662	36.943	28.122	16.2616
ENSBTAG00000015478	SRD5A1	steroid 5 alpha-reductase 1	3.05461	7.04e-08	1.41172	1	-1.58974	1	1	171.797	140.606	152.394	156.491	124.71	169.31	1359.69	1343.09	1391.01	1098.84	1142.6	1367.94	658.455	304.365	286.421
ENSBTAG00000053406	FMC1	formation of mitochondrial complex V assembly factor 1 homolog	2.78947	7.09e-08	3.62622	2.29e-22	0.823802	1	2	116.17	150.485	112.026	109.166	152.153	102.027	793.792	862.042	993.822	853.354	820.886	843.941	1290.55	1903.53	1426.46
ENSBTAG00000011895	PANK3	pantothenate kinase 3	-3.12668	7.09e-08	-3.36206	3.38e-07	-0.23031	1	2	582.947	607.189	374.538	538.224	687.296	507.415	82.6589	57.5745	41.139	64.5262	60.1856	64.0253	42.1957	76.86	41.8586
ENSBTAG00000013750	B3GALNT2	beta-1,3-N-acetylgalactosaminyltransferase 2	3.74595	7.55e-08	5.29196	3.99e-19	1.47143	1	2	12.5021	29.4081	15.7849	10.4087	17.2871	11.2042	224.824	190.863	252.376	194.387	264.334	203.839	649.109	1024.2	273.124
ENSBTAG00000011936	ATP8B4	ATPase phospholipid transporting 8B4 (putative)	-4.04064	7.81e-08	-5.2107	2.24e-05	-0.951233	1	2	151.509	113.99	156.762	165.423	71.6218	113.377	12.9277	7.71373	5.58595	7.57814	1.78396	8.77726	9.81081	0	0
ENSBTAG00000012927	ALDOA	aldolase, fructose-bisphosphate A	2.76922	8.1e-08	2.01661	1	-0.733062	1	1	9332.98	7386.2	8387.35	6516.36	8136.1	8965.96	51480.9	61276.2	57024.8	46411.5	56784.5	60618.2	42788.8	26241.2	30266.9
ENSBTAG00000020247	ADCYAP1R1	ADCYAP receptor type I	-3.13886	8.42e-08	-2.09859	1	0.983462	1	1	499.753	695.227	574.358	529.407	902.916	721.812	75.3706	98.2737	76.6568	58.2505	64.9524	66.1478	119.476	207.366	119.266
ENSBTAG00000014380	MCM2	minichromosome maintenance complex component 2	2.67159	8.95e-08	1.1463	1	-1.50524	1	1	4369.06	3809.51	2804.38	3530.83	3197.28	3183.18	18375.4	21229	25622	22918.6	23619.5	22071.9	8434.82	7405.53	7504.22
ENSBTAG00000018363	RBM48	RNA binding motif protein 48	-2.75319	9.08e-08	0.0851365	1	2.83582	1.28e-06	2	904.913	875.274	1117.63	1168.78	916.621	916.636	171.828	144.372	121.64	178.99	124.819	125.982	1034.15	1148.28	951.264
ENSBTAG00000005354	LRRFIP1	LRR binding FLII interacting protein 1	-3.08149	9.38e-08	0.158835	1	3.23903	5.86e-07	2	1487.13	1568.18	2156.72	2840.39	1749.91	1312.62	270.245	205.319	174.23	237.641	220.011	186.943	1775.67	1961.74	2495.03
ENSBTAG00000016510	RRP7	ribosomal RNA processing 7 homolog	2.88053	9.44e-08	0.453685	1	-2.40192	0.132225	1	747.554	607.199	695.509	834.278	543.595	697.146	3862.05	4593.51	4990.23	6552.08	5532.07	5123.75	1147.2	711.966	993.788
ENSBTAG00000001576	TMEM140	transmembrane protein 140	-2.9819	9.51e-08	-2.39484	0.146002	0.555352	1	1	2887.82	1508.37	2076.52	2086.64	1968.03	2476.75	253.565	299.641	260.437	205.307	302.122	304.585	472.266	454.239	285.149
ENSBTAG00000017452	RCAN3	RCAN family member 3	-2.96871	9.55e-08	-6.08549	2.92e-49	-3.0842	0.000400832	3	1959.6	2453.5	2340.2	2034.81	3472.14	2565.43	397.522	262.609	266.323	288.637	314.363	341.884	21.1067	35.151	50.4015
ENSBTAG00000053073	-	-	8.85859	9.55e-08	5.59196	0.0398673	-2.33951	1	2	0	0	0	0	0	0	28.2098	25.5643	28.5147	22.2813	21.1981	19.055	6.40729	0	4.75273
ENSBTAG00000000253	PTPRF	protein tyrosine phosphatase receptor type F	2.77796	9.74e-08	-2.29893	0.26382	-5.09795	2.44e-58	2	505.895	770.55	548.339	701.329	773.179	762.078	4437.31	4642	4791.08	4750.99	4245.04	5182.07	153.684	92.951	158.551
ENSBTAG00000017137	CDC37L1	cell division cycle 37 like 1, HSP90 cochaperone	-3.31176	1.02e-07	-0.907069	1	2.33573	0.714783	1	378.548	411.195	526.039	634.568	450.527	397.074	63.7865	37.4679	30.4666	72.0497	26.6338	45.2054	221.618	210.853	289.087
ENSBTAG00000014731	GAPDH	glyceraldehyde-3-phosphate dehydrogenase	2.71018	1.06e-07	1.75135	1	-0.960132	1	1	41648.7	35721.8	33129.4	27959.4	34201.7	41094.5	213471	256457	238587	200085	228099	244550	140758	103760	107065
ENSBTAG00000008096	EDN1	endothelin 1	-7.04424	1.09e-07	-8.33471	4.08e-05	-0.356936	1	2	37.2429	113.836	61.0515	38.7581	52.311	94.5411	0	0	1.82933	0.850456	0	0	0	0	0
ENSBTAG00000003616	DCLRE1B	DNA cross-link repair 1B	3.06041	1.14e-07	2.63333	0.0135506	-0.399448	1	2	35.636	48.8793	26.5243	19.0374	36.9543	38.1818	312.874	259.316	315.205	245.222	279.426	313.906	192.908	268.065	186.427
ENSBTAG00000002579	FBL	fibrillarin	2.63397	1.16e-07	0.286664	1	-2.33773	0.0600739	1	5027.21	3756.29	3351.5	3959.78	3574.8	4255.32	20838.9	24419.1	25654.8	25616.3	27071.9	25633.2	5530.34	4480.97	4629.54
ENSBTAG00000016357	VNN2	vanin 2	-7.77936	1.17e-07	-5.47309	0.0083466	0.377656	1	2	42.652	75.9154	16.4733	13.8903	67.1037	67.9283	0	0	0	0	1.18021	0	0	2.32148	0
ENSBTAG00000019967	RASA3	RAS p21 protein activator 3	-2.96206	1.17e-07	-4.9758	1.46e-43	-1.98464	1	2	15917.5	19880.7	15982.2	15740.4	21191.8	20307.6	1850.92	2568.93	2306	2221.62	2357.63	2533.04	549.398	343.718	817.399
ENSBTAG00000019834	ARL15	ADP ribosylation factor like GTPase 15	-3.97975	1.22e-07	-2.29979	0.774287	1.49966	1	1	63.4386	59.5402	58.8009	54.3745	56.1692	52.2132	2.39677	5.44305	3.85766	3.5577	3.80435	1.9928	11.3502	11.2045	10.5114
ENSBTAG00000007447	NUDT4	nudix hydrolase 4	-2.98291	1.22e-07	-1.89283	1	1.04586	1	1	1604.23	1315.41	2014.9	1742.15	1344.15	1298.94	270.29	177.452	157.763	210.71	185.451	162.372	295.339	463.146	469.142
ENSBTAG00000031544	DDIT3	DNA damage inducible transcript 3	-2.90509	1.24e-07	-1.3784	1	1.48692	1	1	1467.43	949.123	1175.74	1085.63	1094.13	1576.04	199.89	166.656	151.921	163.385	150.52	137.807	497.156	344.564	546.061
ENSBTAG00000004976	CDCA7L	cell division cycle associated 7 like	3.02384	1.32e-07	2.56584	0.0252321	-0.424611	1	2	728.618	675.1	706.573	503.399	519.249	539.73	4765.13	5107.49	5224.3	5053.15	5295.74	4668.43	2028.91	5028.84	4040.26
ENSBTAG00000009595	NGDN	neuroguidin	-2.54812	1.33e-07	-0.551633	1	1.98637	1	1	2293.58	2604.41	2305.06	2493.89	2570.32	2373.64	498.827	419.748	362.708	453.038	405.829	350.747	1781.64	1510.78	1679.83
ENSBTAG00000006048	DCAKD	dephospho-CoA kinase domain containing	2.72506	1.36e-07	2.98335	8.98e-10	0.256811	1	2	132.164	105.925	113.805	92.8115	107.848	101.806	647.968	626.843	793.151	675.513	808.678	804.147	770.299	1035.83	805.157
ENSBTAG00000007648	NET1	neuroepithelial cell transforming 1	-2.53829	1.42e-07	-3.08172	1.37e-17	-0.538932	1	2	3953.92	3993.84	4649.54	3860.65	4004.99	3870.04	798.831	601.369	677.141	768.924	663.265	662.513	448.533	551.372	429.771
ENSBTAG00000012920	TMEM70	transmembrane protein 70	3.63381	1.42e-07	2.84643	0.0363083	-0.683336	1	2	166.434	125.896	118.18	132.114	132.006	113.299	1698.21	1864.46	1447.45	1747.89	1605.72	1694.39	342.058	1998.23	634.102
ENSBTAG00000047238	ITGAM	integrin subunit alpha M	-4.98679	1.42e-07	-5.46308	0.00222631	-0.349587	1	2	62.9008	103.945	61.2048	33.3262	84.2403	50.8718	2.4549	0.927718	1.96605	0.914217	0	5.25691	0	3.39904	0
ENSBTAG00000019885	ZNF280C	zinc finger protein 280C	-3.78728	1.43e-07	-3.6704	0.000736334	0.0482985	1	2	125.818	108.753	172.663	193.282	133.261	102.643	13.0259	9.55594	10.1253	2.56682	17.6741	5.50669	13.9275	8.69271	8.04712
ENSBTAG00000008014	PPP5C	protein phosphatase 5 catalytic subunit	2.64526	1.48e-07	2.85815	3.51e-09	0.212359	1	2	1228.83	1169.96	967.154	1034.96	1024.23	1238.37	5919.61	6846.98	7093.8	7126.83	7587.56	7325.88	6289.43	8574.6	9469.58
ENSBTAG00000008088	KIF18B	kinesin family member 18B	2.75996	1.49e-07	0.484808	1	-2.25606	0.450277	1	471.607	472.362	358.506	343.121	442.883	413.791	2597.69	2605.5	3315.19	2879	2849.64	2818.21	752.972	430.009	581.902
ENSBTAG00000010863	DCP1A	decapping mRNA 1A	-2.68031	1.54e-07	-2.1466	0.735384	0.517871	1	1	3681.02	3151.36	4255.89	3939.97	3288.4	4019.61	547.184	553.806	476.06	630.28	627.495	629.212	952.299	650.968	893.333
ENSBTAG00000040551	ZBTB1	zinc finger and BTB domain containing 1	-3.67973	1.58e-07	-2.56861	0.236869	0.981276	1	1	436.867	564.898	902.646	1331.68	588.054	401.356	74.1438	53.5659	26.1967	56.04	51.0372	58.4098	144.926	80.8575	110.591
ENSBTAG00000013632	GRM4	glutamate metabotropic receptor 4	9.00696	1.59e-07	-0.00841288	1	-6.56096	0.00596828	2	0	0	0	0	0	0	17.5049	19.8452	36.5714	23.8126	21.8933	26.3543	0	0	0
ENSBTAG00000016688	-	-	9.27471	1.59e-07	-0.0055214	1	-6.82827	0.00479897	2	0	0	0	0	0	0	19.8923	30.3643	12.8679	29.8521	54.1264	24.9302	0	0	0
ENSBTAG00000005571	PHF20	PHD finger protein 20	-2.93772	1.6e-07	-1.28098	1	1.61373	1	1	361.283	514.355	511.696	535.877	516.718	428.689	77.1696	68.4317	36.7145	58.8964	62.4689	65.7565	160.442	207.917	210.231
ENSBTAG00000038650	MS4A7	membrane-spanning 4-domains, subfamily A, member 7	-5.92159	1.63e-07	-5.67413	0.0023759	-0.0112997	1	2	92.9406	53.9779	51.3805	14.4928	142.853	131.39	0	2.77648	0	1.64711	0.943433	1.96111	0	1.81115	1.67865
ENSBTAG00000027051	PTAFR	platelet activating factor receptor	-5.07949	1.66e-07	-4.61402	0.00164843	0.188298	1	2	100.376	78.8978	75.2166	65.5713	103.156	186.553	0.762688	4.32334	1.83243	0	0.877973	9.11236	8.82997	0	1.63233
ENSBTAG00000009353	EVI2B	ecotropic viral integration site 2B	-3.39717	1.67e-07	-1.62802	1	1.67074	1	1	528.643	680.644	692.784	849.16	675.059	392.267	52.1428	91.2855	41.4528	67.6354	51.3145	50.5441	117.987	299.7	173.241
ENSBTAG00000008792	RNASE6	ribonuclease A family member k6	-6.99424	1.71e-07	-4.40225	0.0146076	1.24836	1	2	35.7569	67.0258	29.0845	29.5247	45.3572	62.7991	0.767865	0.870709	0	0	0	0	0	0	4.56686
ENSBTAG00000013278	MAGIX	MAGI family member, X-linked	3.75617	1.82e-07	3.09505	0.00849225	-0.569059	1	2	24.1728	17.7174	3.33066	15.6536	13.2082	10.3069	230.654	202.242	109.912	223.092	251.415	155.108	164.605	90.6689	123.657
ENSBTAG00000001573	JMJD1C	jumonji domain containing 1C	-4.29915	1.83e-07	-2.13528	1	1.89533	1	1	351.653	249.025	462.574	1210.3	296.605	264.156	36.4403	29.2621	20.0638	15.2745	25.306	9.95731	87.4708	46.4281	152.769
ENSBTAG00000005337	RAB3B	RAB3B, member RAS onco family	8.78928	1.83e-07	11.1064	3.4e-13	1.87042	1	2	0	0	0	0	0	0	37.5781	20.4169	15.0479	14.843	18.1328	38.6615	51.2527	151.548	91.6318
ENSBTAG00000003946	NECAB3	N-terminal EF-hand calcium binding protein 3	3.48396	1.85e-07	-0.471956	1	-3.99237	3.37e-06	2	21.2866	36.9564	19.0406	11.1341	13.5857	23.1174	280.503	185.35	344.769	217.156	194.777	177.276	12.7594	12.7409	16.219
ENSBTAG00000012447	PPP1CB	protein phosphatase 1 catalytic subunit beta	-3.27786	1.89e-07	-2.20353	0.926273	1.0001	1	1	5962.68	6015.44	8171.39	8199.01	7697.78	4045.5	1206.93	607.86	454.975	660.098	609.686	514.698	1442.32	1198.12	1559.74
ENSBTAG00000008082	CEP350	centrosomal protein 350	-4.71157	1.9e-07	0.309538	1	5.06615	4.27e-07	2	78.1818	99.1076	106.285	211	89.0437	64.2038	4.68938	2.59987	3.62398	6.74432	3.46711	1.86358	211.547	27.6038	182.161
ENSBTAG00000018705	ADCY3	adenylate cyclase 3	2.7234	1.92e-07	1.5051	1	-1.19293	1	1	275.603	214.525	255.204	177.893	248.616	254.087	1610.56	1470.2	1764.85	1485.21	1545.94	1603.39	617.282	866.925	565.78
ENSBTAG00000006611	NUP93	nucleoporin 93	2.64192	1.94e-07	3.90344	4.78e-41	1.24804	1	2	1066.64	1025.14	927.372	866.496	889.165	1030.16	5047.04	5644.38	7005.71	6139.1	6514.89	6079.42	15562.7	16657.7	11448.4
ENSBTAG00000001229	SLC25A22	solute carrier family 25 member 22	2.78859	2.01e-07	0.236585	1	-2.53886	0.0109501	2	432.96	367.552	328.226	351.313	327.647	484.233	2013.32	2607.8	2626.3	2848.57	2950.97	2904.56	463.065	353.985	536.685
ENSBTAG00000020434	C18H19orf12	chromosome 18 C19orf12 homolog	3.17147	2.03e-07	3.10404	5.11e-05	-0.052069	1	2	263.188	371.653	168.884	164.955	330.75	193.023	2303.7	2452.66	2313.82	2033.24	2265.13	2292.67	1757.87	3043.83	1769.82
ENSBTAG00000051467	COA6	cytochrome c oxidase assembly factor 6 homolog (S. cerevisiae)	2.62827	2.04e-07	4.56212	2.17e-82	1.92086	1	2	114.475	132.694	135.038	96.1841	93.909	105.01	721.266	721.523	673.312	642.995	726.236	726.732	2858.84	2852.63	2318.98
ENSBTAG00000017502	RIMKLA	ribosomal modification protein rimK like family member A	7.48842	2.07e-07	7.91623	1.19e-07	0.310271	1	2	1.80409	0	0	0.876218	0	0	137.12	94.865	83.7589	69.1421	89.6146	102.485	309.319	3.40834	83.751
ENSBTAG00000019020	TAX1BP1	Tax1 binding protein 1	-3.99622	2.08e-07	-0.117267	1	3.8275	0.000135037	2	338.527	274.624	467.151	984.276	341.812	296.727	40.0756	27.7652	16.9391	33.9965	24.7743	18.6194	578.963	161.936	485.246
ENSBTAG00000015888	PDE7B	phosphodiesterase 7B	5.88033	2.13e-07	4.35018	0.00374114	-1.29691	1	2	0	3.25585	1.70233	0	0	0	53.2727	38.2803	82.0243	30.1676	41.6634	52.9831	20.5779	17.9013	16.4242
ENSBTAG00000015595	MCM5	minichromosome maintenance complex component 5	2.53828	2.13e-07	3.07988	4.07e-19	0.53685	1	2	6397.3	5933.48	4416.03	5282.91	5151.04	5410.69	27709.5	29035.3	34049	31937.2	33845.3	33654.6	44716.4	46874.2	46954.9
ENSBTAG00000007709	SHOC2	SHOC2 leucine rich repeat scaffold protein	-3.31872	2.18e-07	-0.896675	1	2.3483	0.700773	1	464.82	419.94	629.375	887.409	497.199	392.749	69.4407	42.3904	33.9176	78.4447	46.5409	51.9436	317.382	241.073	294.991
ENSBTAG00000001185	KMT5B	lysine methyltransferase 5B	-3.02473	2.19e-07	-3.68765	1.01e-08	-0.637618	1	2	288.215	461.523	410.708	424.997	397.953	424.072	54.3888	55.7993	39.8669	46.5926	53.1192	41.5012	22.3611	15.1009	51.9895
ENSBTAG00000001204	JCAD	junctional cadherin 5 associated	3.61039	2.21e-07	0.343698	1	-3.12568	0.0366638	2	6.40772	6.02026	3.22158	6.72487	7.59268	7.23215	73.5645	79.3005	73.644	82.5563	67.819	88.7002	0	12.8109	11.8426
ENSBTAG00000006951	LMO2	LIM domain only 2	-4.10541	2.26e-07	-7.65768	7.2e-06	-3.04228	0.578612	2	111.88	295.531	143.717	101.772	158.81	169.965	14.4871	14.6963	10.0758	8.51266	2.63975	3.65618	1.72193	0	0
ENSBTAG00000012120	TIPARP	TCDD inducible poly(ADP-ribose) polymerase	-2.81349	2.26e-07	-1.35235	1	1.42618	1	1	3226.56	3385.38	4310.14	3245.28	3605.33	3312.37	560.933	555.466	393.307	479.242	500.624	492.195	914.437	1670.64	1484.03
ENSBTAG00000015554	TMF1	TATA element modulatory factor 1	-4.04646	2.27e-07	-1.35859	1	2.49371	0.720594	1	157.251	144.127	201.726	425.414	158.024	152.2	12.2046	17.2954	7.33068	16.1952	14.9193	3.64273	99.4643	37.2928	83.7238
ENSBTAG00000005163	S100A1	S100 calcium binding protein A1	-3.85544	2.44e-07	-2.38428	0.61786	1.27587	1	1	96.8877	77.9813	137.648	83.6568	78.5933	86.4226	6.16361	8.73577	5.55339	6.87629	5.34776	4.63329	20.3845	27.1027	3.1415
ENSBTAG00000021900	PKN2	protein kinase N2	-4.17503	2.52e-07	-2.65156	0.303526	1.25855	1	1	141.352	111.964	81.6924	249.007	90.6325	70.1141	6.03072	8.54643	9.96149	4.21085	3.47218	7.20818	29.5846	11.4906	12.4009
ENSBTAG00000017278	ACBD5	acyl-CoA binding domain containing 5	-3.7421	2.52e-07	-0.281805	1	3.40573	0.000850242	2	127.506	87.4687	223.43	131.119	99.5274	106.358	12.7867	7.32742	5.51852	14.586	8.06568	7.59256	130.371	71.1326	111.551
ENSBTAG00000001793	HSD11B1L	hydroxysteroid 11-beta dehydrogenase 1 like	3.21005	2.52e-07	3.86572	4.83e-12	0.630989	1	2	39.7048	42.5556	37.9536	24.9611	37.4323	45.526	343.472	368.166	412.948	359.501	219.546	438.223	776.693	383.991	533.184
ENSBTAG00000047734	RUSF1	RUS family member 1	2.77378	2.55e-07	-0.569892	1	-3.35437	7.25e-11	2	113.749	125.763	101.27	108.023	151.561	154.805	753.59	863.397	941.763	911.535	896.168	838.076	114.559	63.0814	74.2697
ENSBTAG00000020661	ABCA1	ATP binding cassette subfamily A member 1	-5.30489	2.62e-07	-3.93169	0.01493	0.831596	1	2	62.0232	99.9777	124.519	265.061	145.339	85.1208	3.04287	4.31201	5.48306	1.70056	3.49796	0	21.441	0	0
ENSBTAG00000038221	EFNA2	ephrin A2	-3.13132	2.66e-07	-5.22823	3.96e-13	-2.01401	1	2	380.13	250.817	433.319	309.424	261.587	352.718	32.1816	45.1736	48.7854	26.5238	37.9992	33.0401	5.22283	5.21563	14.4848
ENSBTAG00000007167	ZMYM5	zinc finger MYM-type containing 5	-3.41216	2.67e-07	-1.73089	1	1.57614	1	1	169.102	287.014	261.686	340.6	238.718	161.839	34.3886	19.0604	14.6884	23.9035	26.4025	14.617	68.7067	86.2663	55.3666
ENSBTAG00000021242	COQ7	coenzyme Q7, hydroxylase	3.12707	2.67e-07	3.69636	2.78e-11	0.548619	1	2	66.6487	103.232	41.8637	70.8675	70.617	97.2376	497.417	671.046	489.763	831.388	704.154	791.495	885.719	1129.88	951.808
ENSBTAG00000011266	ZBTB16	zinc finger and BTB domain containing 16	-4.57783	2.72e-07	-5.37729	2.58e-05	-0.595194	1	2	253.78	145.095	203.913	136.178	69.525	195.726	2.28577	1.72765	14.6449	5.10591	10.5371	5.47035	0	10.4529	0
ENSBTAG00000010361	DLL4	delta like canonical Notch ligand 4	-4.12142	2.81e-07	-3.35254	0.0208182	0.526867	1	2	133.283	60.4006	52.9107	68.1733	72.8786	70.55	4.57704	2.59451	3.6656	4.26158	6.40074	3.64537	7.06975	1.7667	11.0961
ENSBTAG00000017860	HIPK2	homeodomain interacting protein kinase 2	-3.04465	2.9e-07	-4.76249	7.02e-14	-1.65454	1	2	476.492	507.453	547.6	402.2	739.347	581.648	53.5017	76.449	53.0851	48.3401	77.6729	81.2943	14.5506	16.8914	26.7977
ENSBTAG00000003289	-	-	4.64769	2.91e-07	14.5439	4.22e-113	9.803	2.74e-65	3	5.3829	4.93585	0.834265	3.48587	0.827339	2.81829	115.573	63.7743	34.2476	105.727	114.094	48.1903	72440.9	120788	27964.3
ENSBTAG00000001805	TWSG1	twisted gastrulation BMP signaling modulator 1	-2.81787	2.93e-07	-3.2411	3.26e-10	-0.41558	1	2	2395.01	1964.08	2365.14	2531.76	2772.72	2235.67	422.875	359.995	308.101	303.623	267.953	342.821	166.448	309.767	268.416
ENSBTAG00000010742	PKD2L1	polycystin 2 like 1, transient receptor potential cation channel	3.19996	2.93e-07	2.31495	0.497951	-0.828803	1	1	17.0175	20.6317	25.8345	24.3587	14.8598	14.0404	216.858	166.561	195.367	163.23	151.643	199.211	126.055	61.985	111.394
ENSBTAG00000001882	CD79A	CD79a molecule	-3.47841	2.94e-07	-7.16501	1.26e-26	-3.60289	0.00282754	3	870.916	1775.72	1104.84	996.564	608.168	991.555	56.0717	146.869	92.1311	84.5511	60.3295	116.349	6.37935	6.37284	8.96635
ENSBTAG00000009438	EPHA5	EPH receptor A5	-3.03093	3.15e-07	-3.61594	1.74e-07	-0.563257	1	2	387.153	271.407	284.055	299.116	241.998	381.343	25.9823	38.9868	33.0486	50.3678	38.7234	38.3694	26.4252	26.4076	21.1692
ENSBTAG00000019951	PCYOX1L	prenylcysteine oxidase 1 like	2.65702	3.22e-07	1.17687	1	-1.45773	1	1	164.815	186.718	147.541	160.087	169.989	201.151	1035	953.134	1193.73	973.192	1207.6	1167.76	473.513	367.942	335.578
ENSBTAG00000006240	TLR4	toll like receptor 4	-4.79732	3.68e-07	-1.88465	1	2.56047	0.838293	1	90.6746	101.364	59.5596	60.441	122.078	131.883	3.05307	6.05724	0.916914	2.5585	2.63536	3.64667	49.5932	1.77058	14.7339
ENSBTAG00000006118	RSRC2	arginine and serine rich coiled-coil 2	-3.95674	3.69e-07	-1.60278	1	2.15174	1	1	464.534	376.137	659.198	1503.14	435.789	392.474	70.808	36.2378	22.9489	25.9464	38.1843	42.221	200.292	118.143	254.705
ENSBTAG00000008888	MIPEP	mitochondrial intermediate peptidase	2.50249	3.87e-07	0.480067	1	-2.01257	1	1	986.858	871.804	754.734	823.469	840.666	834.145	4046.31	4695.11	5125.7	4941.34	5201.53	5040.13	1307.94	1189.45	1081.38
ENSBTAG00000001168	BRAP	BRCA1 associated protein	-3.39697	3.89e-07	-1.09304	1	2.21119	1	1	290.241	302.773	518.563	562.093	315.941	229.832	44.3382	26.0004	25.7135	41.8432	25.5358	42.0487	200.53	128.312	169.102
ENSBTAG00000009459	MTCL1	microtubule crosslinking factor 1	-3.42481	3.93e-07	-10.6066	3.16e-09	-6.46208	0.0053474	3	174.45	245.455	186.209	191.892	270.838	411.282	16.6814	23.2322	20.0913	24.669	19.2187	30.7843	0	0	0
ENSBTAG00000048619	-	-	-6.13143	3.93e-07	-4.43033	0.00990511	0.762893	1	2	40.5629	63.2685	44.7611	41.976	35.3725	49.3801	0	0.873168	2.77548	0	0	0	0	0	4.7772
ENSBTAG00000006609	ERRFI1	ERBB receptor feedback inhibitor 1	-2.72831	4.04e-07	-3.16108	8.68e-10	-0.420073	1	2	1247.53	1348.77	1022.53	927.377	1393.44	1432	194.827	164.576	170.716	166.441	190.035	211.868	119.911	153.323	133.658
ENSBTAG00000012640	S100A8	S100 calcium binding protein A8	-4.71111	4.06e-07	-9.02296	5.89e-06	-2.63601	1	2	69.6392	114.212	44.6277	54.8715	176.766	136.649	0.76452	1.73442	3.67439	2.55222	4.46462	8.38093	0	0	0
ENSBTAG00000038062	FUT4	fucosyltransferase 4	3.28605	4.2e-07	-0.0160171	1	-3.26892	0.00130844	2	17.0208	16.7473	13.3301	12.1824	28.9115	15.9409	193.1	176.201	221.81	135.641	169.848	142.337	23.9383	10.2343	17.3908
ENSBTAG00000014724	EIF4A2	eukaryotic translation initiation factor 4A2	-3.19523	4.24e-07	-2.90069	0.00219103	0.26406	1	2	9798.71	7511.06	11979.7	14433.8	8146.39	8657.16	1534.36	975.041	835.689	1331.47	875.058	933.026	1446.57	794.843	1697.48
ENSBTAG00000051328	-	-	3.15055	4.28e-07	3.31323	6.08e-07	0.163366	1	2	20.6354	18.7575	13.3488	33.9888	30.6131	21.6082	190.32	186.09	208.272	266.478	207.703	198.339	305.634	201.484	200.969
ENSBTAG00000015504	ZNF131	zinc finger protein 131	-3.76669	4.43e-07	-2.15567	1	1.44073	1	1	276.958	245.644	461.238	738.436	263.532	198.476	31.7303	23.0993	17.7292	36.8433	18.952	26.3496	81.0093	47.6682	99.1977
ENSBTAG00000014235	SMIM12	small integral membrane protein 12	2.65819	4.46e-07	4.20615	2.18e-50	1.53592	1	2	244.112	286.923	275.498	319.386	347.321	285.154	1606.97	1827.44	1923.08	1876.88	1952.34	1982.98	6169.38	5995.92	4171.72
ENSBTAG00000035907	DDX3X	DEAD-box helicase 3 X-linked	-3.84545	4.47e-07	-2.36467	0.681837	1.30319	1	1	1151.63	1420.02	2181.72	4467.09	1532.8	685.397	179.428	118.169	76.9171	152.212	142.307	96.1017	362.788	348.885	316.266
ENSBTAG00000007214	ELL2	elongation factor for RNA polymerase II 2	-3.33858	4.47e-07	-1.69303	1	1.54893	1	1	1146.72	964.74	1675.12	1334.47	1077.21	504.249	149.357	97.6196	87.8798	113.271	102.523	96.3668	363.95	214.111	412.223
ENSBTAG00000004891	OXNAD1	oxidoreductase NAD binding domain containing 1	2.87948	4.76e-07	4.28957	7.43e-31	1.38639	1	2	101.159	150.58	102.41	69.5655	118.863	100.247	716.503	745.265	797.949	751.594	868.732	892.659	1620.96	2485	2236.18
ENSBTAG00000008330	RNF19B	ring finger protein 19B	-2.95531	4.85e-07	-4.58606	2.55e-30	-1.59878	1	2	9822.8	10380.9	8460.34	5722.46	9658.7	11798.3	1033.45	1193.31	1253.42	1114.31	1324.16	1194.54	480.409	242.666	422.924
ENSBTAG00000003711	EPAS1	endothelial PAS domain protein 1	-3.42158	4.86e-07	-3.12023	0.0018104	0.250854	1	2	1180.83	612.134	1058.74	670.847	556.824	604.445	50.4317	41.1985	102.457	57.2008	108.316	67.1778	102.382	71.1519	85.0019
ENSBTAG00000011516	LRP12	LDL receptor related protein 12	-3.68324	4.87e-07	-3.68293	0.000100351	-0.0288169	1	2	377.967	325.875	453.222	365.408	308.72	183.307	32.8538	22.2585	20.8104	26.6299	35.9215	14.2233	26.23	4.62829	42.7825
ENSBTAG00000017056	PKLR	pyruvate kinase L/R	3.3945	4.92e-07	5.20855	2.03e-24	1.75626	1	2	38.439	34.3178	24.1214	37.3358	32.1339	26.1573	298.579	514.296	245.269	325.837	274.899	412.889	1927.79	974.773	741.247
ENSBTAG00000000879	C14H8orf33	chromosome 14 C8orf33 homolog	2.61043	5.04e-07	3.2654	1.65e-19	0.647711	1	2	534.843	398.965	463.13	499.484	439.441	618.351	2833.09	2983.36	3177.56	3237.02	2822.36	3081.03	5412.79	4800.04	4084.41
ENSBTAG00000011322	HIPK1	homeodomain interacting protein kinase 1	-2.96097	5.14e-07	-4.2834	8.36e-20	-1.2879	1	2	1400.33	1252.56	2174.59	1669.07	1306.13	1470.26	215.897	187.679	177.792	235.283	192.234	168.513	99.4079	40.82	93.5212
ENSBTAG00000013142	MYNN	myoneurin	-3.14264	5.18e-07	-1.01931	1	2.05965	1	1	846.417	625.851	1001.89	1064.78	727.66	661.391	96.1859	84.814	92.6219	104.058	83.4719	87.5421	511.54	196.399	471.182
ENSBTAG00000018474	IL6R	interleukin 6 receptor	-3.05624	5.2e-07	-5.58553	3.13e-44	-2.48907	0.187402	2	7990.97	8320.61	7616.64	5324.96	10714.7	8526.37	951.479	772.708	1183.31	846.056	1033.9	958.121	92.5667	160.207	243.502
ENSBTAG00000003329	FST	follistatin	-4.07481	5.28e-07	-5.25914	1.19e-08	-1.017	1	2	248.889	541.272	857.632	381.615	647.275	277.798	25.1869	17.3062	54.0961	14.4931	30.7763	25.5611	17.5272	0	17.8219
ENSBTAG00000048159	TAB3	TGF-beta activated kinase 1 (MAP3K7) binding protein 3	-4.25306	5.37e-07	-4.97651	0.000170221	-0.569258	1	2	67.5655	80.8084	121.691	212.8	108.423	61.5792	8.18175	6.7462	0.977745	6.05005	5.14377	4.87264	5.56273	3.55893	0
ENSBTAG00000004021	CDK2	cyclin dependent kinase 2	2.68503	5.42e-07	5.00218	3.05e-83	2.30434	0.189339	2	655.676	469.122	409.14	391.654	480.257	542.886	2995.87	3050.07	3321.98	3141.89	3060.68	3509.7	18067.8	15744.5	13697.3
ENSBTAG00000005093	CES2	carboxylesterase 2	4.10388	5.49e-07	4.77418	2.69e-09	0.6099	1	2	5.35424	4.89915	1.66031	6.06747	9.04914	1.86636	114.175	96.4337	81.9273	56.4726	90.1456	84.4443	236.708	112.975	70.7969
ENSBTAG00000016355	UVRAG	UV radiation resistance associated	-2.91631	5.51e-07	-3.51513	5.03e-10	-0.583146	1	2	664.153	818.93	962.564	606.123	891.666	609.229	109.324	71.37	83.7738	110.785	112.721	108.619	79.6531	57.5224	58.053
ENSBTAG00000015385	CTDSPL2	CTD small phosphatase like 2	-3.27424	5.73e-07	-1.64813	1	1.53905	1	1	515.333	511.773	733.667	905.269	482.351	324.438	86.0592	57.8497	44.8299	62.9571	48.2428	50.9897	203.279	170.072	158.938
ENSBTAG00000009427	PPM1D	protein phosphatase, Mg2+/Mn2+ dependent 1D	-2.80552	5.74e-07	-3.70886	7.6e-16	-0.882943	1	2	1461.32	1051.33	1500.48	1310.46	1346.1	1371.82	250.641	178.464	174.415	200.61	185.682	148.897	135.685	95.0937	73.2971
ENSBTAG00000009126	YBX2	Y-box binding protein 2	3.73695	6.03e-07	-0.557518	1	-4.38309	0.000410643	2	4.49639	5.94348	8.94435	6.98844	4.97667	7.53839	114.257	105.692	94.0754	64.5956	57.8263	100.93	0	3.34276	7.75566
ENSBTAG00000018706	PCTP	phosphatidylcholine transfer protein	2.80146	6.09e-07	1.9143	1	-0.856661	1	1	218.991	253.327	217.413	212.747	220.896	232.829	1469.46	1911.48	1093.53	1738.97	1605.06	1709.75	717.393	1109.49	767.304
ENSBTAG00000019911	COA3	cytochrome c oxidase assembly factor 3	2.66567	6.16e-07	6.17138	3.59e-166	3.48555	3.72e-22	3	1105.01	880.689	738.577	698.252	844.024	974.675	4846.32	5922.5	5584.02	5448.96	5642.66	6023.27	68772.8	68586.1	52164.2
ENSBTAG00000016804	LYST	lysosomal trafficking regulator	-4.40537	6.16e-07	-2.34739	0.82912	1.7377	1	1	76.5766	94.4669	99.9455	228.69	60.8307	58.8119	3.77837	3.6814	2.72335	8.44757	5.20987	3.60254	30.3115	7.13568	16.4783
ENSBTAG00000010381	PRMT9	protein arginine methyltransferase 9	-3.37403	6.47e-07	-2.88527	0.0189208	0.412618	1	2	252.488	236.869	343.323	412.762	291.702	184.842	37.4035	27.6927	21.0909	28.1456	24.6001	22.7952	49.5737	14.1588	47.4575
ENSBTAG00000015663	STIP1	stress induced phosphoprotein 1	2.63704	6.47e-07	4.0041	1.66e-42	1.354	1	2	1796.05	1716.44	1725.78	1231.44	1620.2	1757.44	8890.46	10268.5	10100.8	10226	12045.6	10065.7	29675.7	28366.1	21459.1
ENSBTAG00000016948	PTH1R	parathyroid hormone 1 receptor	-3.66472	6.47e-07	-5.77477	1.7e-11	-1.95881	1	2	539.243	274.649	396.483	203.97	347.091	325.071	11.1704	41.6106	29.7136	22.2842	38.5893	16.2131	3.0395	10.6345	4.21412
ENSBTAG00000019790	MSH5	mutS homolog 5	3.42458	6.47e-07	2.67662	0.0762327	-0.675535	1	1	17.1129	15.6934	12.0645	14.1963	20.9142	16.0119	212.379	130.735	184.83	170.661	132.849	225.717	154.8	54.5391	111.266
ENSBTAG00000003741	NEURL1	neuralized E3 ubiquitin protein ligase 1	-3.00567	6.55e-07	-6.55975	1.55e-07	-3.40201	0.214786	2	210.731	153.112	202.731	184.783	171.036	242.421	28.7781	23.5631	20.1664	25.0098	23.9196	21.0046	3.71176	1.85529	0
ENSBTAG00000013857	SH2D3A	SH2 domain containing 3A	4.80103	6.62e-07	2.94666	0.195292	-1.62947	1	1	1.00634	0.928885	0.787546	0	2.79483	2.65456	37.3396	49.3482	39.8022	37.0821	35.0158	43.7939	11.6556	9.98074	14.3813
ENSBTAG00000018427	NCK1	NCK adaptor protein 1	-3.30014	6.62e-07	-1.18177	1	2.02913	1	1	812.201	1023.78	1097.1	1405.13	1023.94	730.907	138.877	104.391	96.7827	92.5109	86.7862	85.5568	183.42	571.757	532.716
ENSBTAG00000009337	PNMA8A	PNMA family member 8A	8.67474	6.77e-07	6.95794	0.0015312	-1.09526	1	2	0	0	0	0	0	0	16.8072	25.1171	21.1082	26.462	20.2225	22.812	8.86546	0	16.3886
ENSBTAG00000054777	PPP1R3G	protein phosphatase 1 regulatory subunit 3G	8.7128	6.94e-07	-0.00880599	1	-6.24671	0.0112398	2	0	0	0	0	0	0	22.7083	18.027	15.4606	26.1523	22.8542	17.3864	0	0	0
ENSBTAG00000012394	CCDC85A	coiled-coil domain containing 85A	9.20686	6.98e-07	7.85172	0.000342211	-0.722673	1	2	0	0	0	0	0	0	41.5552	33.4082	29.2978	27.8465	28.7409	32.0372	1.53052	41.3112	2.82929
ENSBTAG00000024715	PTPRJ	protein tyrosine phosphatase receptor type J	-3.68874	7.06e-07	-3.47923	0.000506087	0.154123	1	2	617.544	1154.5	874.54	518.208	1155.94	906.722	74.1118	81.8433	47.0738	61.0867	76.0623	51.4335	151.119	23.9944	47.0455
ENSBTAG00000049163	TSPAN9	tetraspanin 9	3.33429	7.46e-07	0.127192	1	-3.16284	0.0012722	2	61.872	110.143	55.3858	78.1904	41.9867	80.8458	391.998	737.589	696.655	905.109	747.787	928.14	87.6229	100.574	49.1396
ENSBTAG00000005696	DBF4B	DBF4 zinc finger B	2.97775	7.71e-07	1.30368	1	-1.61923	1	1	56.9271	64.3791	47.1769	57.8848	83.6218	51.1186	442.961	434.655	513.781	503.425	469.526	519.274	125.42	104.17	226.958
ENSBTAG00000017450	KLHL24	kelch like family member 24	-4.34464	8.04e-07	1.33632	1	5.83991	3.19e-12	2	119.09	78.3705	198.214	438.051	116.579	74.1446	13.7018	6.04116	3.6578	5.95102	7.96145	10.022	692.246	328.391	430.852
ENSBTAG00000021819	IFNAR1	interferon alpha and beta receptor subunit 1	-3.15559	8.11e-07	-4.92039	1.1e-20	-1.70914	1	2	1482.75	1145.14	1679.31	1758.98	1680.61	798.364	164.962	177.496	144.04	160.411	154.746	139.625	19.4326	74.1602	44.0884
ENSBTAG00000011659	PIGZ	phosphatidylinositol glycan anchor biosynthesis class Z	6.44556	8.21e-07	5.39868	0.000232783	-0.884141	1	2	0.912671	0	0	0.886496	0	0.954339	50.4084	50.8504	37.8062	37.2233	48.4342	46.6269	12.4805	17.8058	37.909
ENSBTAG00000004303	SLC27A2	solute carrier family 27 member 2	6.46295	8.36e-07	2.21373	0.954592	-3.53402	0.0613295	1	0	1.93199	0	0	0	1.02409	53.6819	32.5733	55.4055	36.3176	44.4162	54.2456	0	6.95393	3.2164
ENSBTAG00000012787	SDE2	SDE2 telomere maintenance homolog	-2.93159	8.53e-07	-0.121065	1	2.79516	0.00109347	2	1734.07	2221.38	2189.79	1973.1	2307.99	2012.51	285.225	217.048	262.295	292.579	278.929	275.103	1521.3	2905.66	1270.2
ENSBTAG00000018566	SFRP5	secreted frizzled related protein 5	8.97768	8.6e-07	5.94885	0.0344247	-1.91384	1	2	0	0	0	0	0	0	42.4414	19.2474	38.9342	21.5425	8.00885	30.4971	12.2864	1.75287	1.62258
ENSBTAG00000021338	OAF	out at first homolog	-3.73414	8.91e-07	-8.81968	3.62e-06	-4.00218	0.304345	2	82.2101	94.666	88.7187	121.075	60.3566	65.8604	3.03724	10.3327	7.29844	5.07576	6.17826	5.51557	0	0	0
ENSBTAG00000016742	WFDC3	WAP four-disulfide core domain 3	3.81923	8.99e-07	5.44408	2.01e-19	1.57207	1	2	1.62146	4.3337	4.52162	2.53228	8.22725	1.7005	52.8777	62.9341	61.9097	66.9171	42.2643	60.6881	223.865	141.991	166.888
ENSBTAG00000005869	SENP6	SUMO specific peptidase 6	-3.77336	9.06e-07	-1.79637	1	1.79686	1	1	392.453	388.265	560.454	1058.75	449.76	363.893	43.5239	38.8268	42.1468	39.9665	30.8461	30.9091	170.464	39.0493	216.645
ENSBTAG00000008429	LRP4	LDL receptor related protein 4	3.2524	9.34e-07	-0.474786	1	-3.75334	3.01e-05	2	7.94568	32.8899	21.3625	13.7199	21.1535	22.1282	165.241	197.642	240.971	177.903	189.727	182.662	10.651	17.7538	12.3577
ENSBTAG00000001510	CDK17	cyclin dependent kinase 17	-3.05707	9.44e-07	-3.57225	3e-08	-0.496199	1	2	676.206	612.823	848.863	898.136	447.196	580.427	103.281	60.6892	71.1788	93.6333	71.1385	80.2511	62.3116	37.0299	66.9364
ENSBTAG00000012090	GGTA1	alpha-galactosyltransferase 1 (glycoprotein)	-3.08752	9.52e-07	-0.820583	1	2.21212	1	1	529.141	601.286	580.555	514.023	447.243	463.652	66.2588	77.3537	56.4924	62.4984	60.2033	39.8974	423.709	164.077	277.509
ENSBTAG00000011131	NMUR2	neuromedin U receptor 2	7.08628	9.6e-07	5.29422	0.00371464	-1.32465	1	2	0	0	0	0.87025	0	0	50.0067	18.317	46.2104	16.3232	17.7428	25.7964	10.505	8.74278	9.71127
ENSBTAG00000007953	FBXW7	F-box and WD repeat domain containing 7	-3.03268	9.63e-07	-1.02964	1	1.94834	1	1	402.419	449.933	541.246	487.303	410.474	333.249	66.0879	33.8945	62.533	58.8935	55.5788	38.7563	278.65	185.639	163.138
ENSBTAG00000017243	GATA3	GATA binding protein 3	-3.37148	9.85e-07	-3.27662	0.000175927	0.0645276	1	2	5273.1	2645.53	4864.29	3773.54	3652.99	4277.54	268.42	322.669	519.051	305.773	516.118	382.972	182.006	645.106	388.915
ENSBTAG00000046814	ACOT2	acyl-CoA thioesterase 2	3.00071	9.85e-07	0.4421	1	-2.51998	0.108877	1	98.2582	166.801	134.608	85.0296	97.1749	142.019	832.251	1143.61	1293.74	853.805	732.923	1008.69	154.204	152.217	192.217
ENSBTAG00000032527	ERCC6	ERCC excision repair 6, chromatin remodeling factor	-2.58999	1e-06	-1.75667	1	0.8135	1	1	512.71	473.303	576.097	540.368	508.543	604.891	106.149	83.1765	78.7701	89.8358	85.3063	86.6565	161.813	161.788	147.878
ENSBTAG00000004126	MLF1	myeloid leukemia factor 1	-4.13292	1.03e-06	-2.77889	0.202102	1.07287	1	1	101.378	62.7862	114.472	111.265	61.434	104.335	6.70664	4.40738	5.6035	8.67048	1.80034	2.69091	3.39751	27.0921	6.28362
ENSBTAG00000044173	EHBP1	EH domain binding protein 1	-3.51054	1.03e-06	-0.619039	1	2.80295	0.0757984	1	403.096	367.852	456.949	545.02	405.837	360.707	38.8742	32.8373	21.9762	31.5376	42.0866	49.1204	315.183	83.7244	393.362
ENSBTAG00000021168	SIRT4	sirtuin 4	3.48736	1.06e-06	4.85308	7.71e-17	1.30407	1	2	23.2722	23.3394	4.80964	7.53522	27.0227	15.1489	179.368	212.57	158.43	200.904	201.831	207.655	527.733	619.576	352.364
ENSBTAG00000024942	RPRML	reprimo like	7.01585	1.07e-06	0.860903	1	-4.29366	0.0834903	1	0.91477	0	0	0	0	0	31.2523	28.3846	40.7567	22.6411	14.0526	28.5292	0	0	2.45663
ENSBTAG00000019338	IL13RA1	interleukin 13 receptor subunit alpha 1	-5.23963	1.14e-06	-3.40501	0.0754593	1.19581	1	1	31.965	54.5114	31.3976	41.3962	98.2	95.5435	3.81181	0	0.915825	1.7037	0.877301	0.910431	8.85681	0	4.91175
ENSBTAG00000013616	AP4E1	adaptor related protein complex 4 subunit epsilon 1	-3.65365	1.14e-06	-2.75119	0.118995	0.750484	1	1	160.073	140.421	206.047	355.87	138.518	134.731	16.7982	12.1191	8.25534	21.3276	20.2161	8.21032	24.7552	22.9768	31.0535
ENSBTAG00000017284	RHBDL1	rhomboid like 1	5.34074	1.14e-06	1.55036	1	-3.18276	0.193736	1	5.41684	0	0	0	0.832666	0.945842	59.7052	35.1682	92.219	60.5315	27.8408	43.9037	5.06966	5.05262	4.6882
ENSBTAG00000016835	IL17F	interleukin 17F	-4.58793	1.14e-06	-5.47597	0.00232953	-0.589609	1	2	57.7869	46.9374	66.1418	56.9957	127.069	40.951	4.58097	4.32839	2.75162	2.55572	0	0.917643	0	0	3.12877
ENSBTAG00000003740	KDM6A	lysine demethylase 6A	-2.91769	1.16e-06	-2.42737	0.126823	0.456503	1	1	636.764	899.162	768.28	894.488	887.509	561.458	139.845	118.479	83.114	96.3356	90.4351	78.8754	161.309	124.077	137.866
ENSBTAG00000000163	DDIT4	DNA damage inducible transcript 4	2.77917	1.23e-06	0.832062	1	-1.91575	1	1	2035.57	1428.12	1425.82	1270.96	1659.92	1664.75	10959.8	11054.7	13280.6	10210.3	9030.65	11086.2	2151.79	2776.78	3620.48
ENSBTAG00000004672	RDX	radixin	-4.13902	1.24e-06	-0.468659	1	3.58081	0.00288506	2	76.0437	64.2775	67.1043	45.455	64.7178	28.5599	3.54376	3.79685	3.5476	5.60722	2.03857	1.41025	31.6365	37.1325	50.8533
ENSBTAG00000013790	MAP3K1	mitogen-activated protein kinase kinase kinase 1	-3.19701	1.3e-06	-2.51467	0.155389	0.616135	1	1	468.428	674.532	874.383	911.664	698.196	467.851	84.5475	81.1696	59.4758	92.7969	58.6704	60.8654	84.0147	87.6095	173.467
ENSBTAG00000025165	-	-	-4.76587	1.3e-06	-4.45818	0.00382987	0.0847444	1	2	59.5447	65.384	80.1952	133.802	55.7121	64.1285	1.52629	1.73046	3.6671	0.852134	7.92217	0	0	8.64782	0
ENSBTAG00000006702	EIF3E	eukaryotic translation initiation factor 3 subunit E	-3.17225	1.31e-06	-2.21684	0.809607	0.87926	1	1	9378.39	8986.95	10194.8	15362.8	8847.26	6583.03	1767.18	1080.6	677.609	1160.22	945.403	815.034	1891.81	1953.72	2270.55
ENSBTAG00000011961	-	-	-6.80718	1.34e-06	-7.44751	0.000604182	-0.247673	1	2	30.7968	15.4973	56.0117	37.6079	33.2711	69.1204	0	0	0	0	0	1.8193	0	0	0
ENSBTAG00000000417	MRPL12	mitochondrial ribosomal protein L12	2.69128	1.35e-06	3.7951	9.32e-28	1.09078	1	2	1260.86	1035.02	926.892	1284.97	856.383	1095.82	5897.24	6954.3	7074.34	6971.07	7706.68	7435.77	15135.1	18207.7	11869.7
ENSBTAG00000016684	ZNF202	zinc finger protein 202	2.90622	1.39e-06	2.133	1	-0.735291	1	1	131.476	163.586	82.6687	75.0672	157.193	107.643	806.965	873.346	901.602	887.27	977.536	990.688	488.613	550.72	564.923
ENSBTAG00000018059	CD80	CD80 molecule	-2.94868	1.42e-06	-0.729575	1	2.17955	1	1	528.011	261.276	481.8	447.579	384.956	467.162	49.3507	45.9746	47.4293	70.2831	59.16	56.6913	267	223.153	271.443
ENSBTAG00000025462	GADD45B	growth arrest and DNA damage inducible beta	-2.94407	1.47e-06	-3.12036	1.88e-06	-0.172932	1	2	8736.33	11559.1	10509	9561.7	9396.7	10120.2	1077.82	1131.4	1202.45	1627.58	1321.73	1327.43	1718.79	682.889	984.909
ENSBTAG00000015509	NAMPT	nicotinamide phosphoribosyltransferase	-3.10619	1.49e-06	-1.53686	1	1.49948	1	1	603.787	610.212	924.01	970.414	597.317	521.35	103.487	79.3836	65.9249	109.211	63.2269	61.2944	227.01	182.94	294.974
ENSBTAG00000039523	-	-	-3.44032	1.51e-06	-2.4341	0.414113	0.877942	1	1	160.771	121.614	180.389	190.196	146.615	99.7207	10.028	20.9915	19.4604	6.88318	11.6088	12.0723	16.8954	37.0537	24.9977
ENSBTAG00000017739	TNK1	tyrosine kinase non receptor 1	3.44576	1.54e-06	1.26862	1	-2.05263	1	1	29.4384	67.5767	29.0464	23.3952	78.9461	39.1771	521.651	464.63	547.526	439.675	472.57	547.641	67.9842	170.61	103.134
ENSBTAG00000050336	-	-	-8.99929	1.55e-06	-6.44783	0.00699582	-0.00847024	1	2	13.9348	38.9745	26.7632	37.7158	9.7411	16.7789	0	0	0	0	0	0	0	0	0
ENSBTAG00000008734	PM20D1	peptidase M20 domain containing 1	2.96683	1.55e-06	4.34846	1.72e-24	1.34996	1	2	152.473	170.301	121.942	110.858	134.799	137.04	1105.59	1243.04	1257.33	837.1	1153.63	952.307	3792.53	3050	1702.08
ENSBTAG00000021456	MUS81	MUS81 structure-specific endonuclease subunit	2.87965	1.55e-06	3.45902	7.02e-12	0.565372	1	2	265.254	294.215	227.275	223.086	276.403	295.61	1741.5	2042.73	2099.71	2089.34	1883.49	1911.23	1660.47	3753.06	3410.43
ENSBTAG00000021191	EHD2	EH domain containing 2	6.53663	1.57e-06	7.58118	4.5e-09	0.909443	1	2	0	0	1.66079	0	0	0	34.4822	39.0932	36.821	22.2575	33.53	37.5516	24.7632	93.6899	88.2881
ENSBTAG00000016873	OSER1	oxidative stress responsive serine rich 1	-2.73867	1.61e-06	-1.09797	1	1.6114	1	1	5041.66	5547.85	4679.08	3533.48	5202.63	5402.2	707.269	758.13	762.62	659.539	818.666	663.579	2631.17	2542.87	1599.18
ENSBTAG00000003079	TIGD3	tigger transposable element derived 3	3.17849	1.61e-06	1.34788	1	-1.74322	1	1	29.5608	26.5965	19.161	16.5324	8.25994	21.5656	152.317	193.635	177.438	194.009	180.502	217.181	46.1787	42.6544	71.1624
ENSBTAG00000002280	KIF5B	kinesin family member 5B	-4.34134	1.61e-06	-1.47893	1	2.55985	0.760883	1	149.254	185.022	221.567	615.642	174.398	117.86	19.8323	12.9714	13.7449	6.81906	8.77574	5.46382	60.4079	26.6465	139.583
ENSBTAG00000013231	C8H9orf40	chromosome 8 C9orf40 homolog	2.66987	1.66e-06	-2.44502	0.182407	-5.14092	7.42e-34	2	151.916	139.191	97.7122	133.384	154.64	132.967	956.374	983.042	798.486	819.374	816.426	810.669	34.0465	21.4951	17.187
ENSBTAG00000009854	MPHOSPH10	M-phase phosphoprotein 10	-2.85319	1.74e-06	-0.808201	1	2.01112	1	1	637.627	606.941	652.935	938.103	711.917	589.287	94.1879	63.377	76.3524	117.157	116.537	98.0974	377.081	378.367	406.682
ENSBTAG00000016457	FXR1	FMR1 autosomal homolog 1	-3.53156	1.75e-06	-1.22923	1	2.16973	1	1	605.722	596.909	878.093	1412.33	548.536	355.935	91.4698	61.6522	49.0684	59.8861	65.8994	40.262	347.136	188.326	344.531
ENSBTAG00000021164	SLMAP	sarcolemma associated protein	-3.58278	1.76e-06	-2.68237	0.151143	0.761583	1	1	167.375	162.867	290.784	395.399	190.146	163.62	24.5294	21.5436	9.84652	23.7359	15.4194	15.2244	52.2798	23.1649	25.1803
ENSBTAG00000018812	NOP56	NOP56 ribonucleoprotein	2.52849	1.77e-06	4.44482	2.8e-80	1.89119	1	2	3863.84	3174.58	3184.08	3198.07	3084.69	3642.28	18869.3	17776.1	19361.8	20377.9	22160.8	19334.2	78388	83911.8	58078.9
ENSBTAG00000000246	ME3	malic enzyme 3	4.12	1.79e-06	1.73977	1	-2.10633	1	1	34.8062	15.6796	8.30235	12.1362	33.7324	37.332	162.467	426.613	421.649	919.046	386.276	282.757	50.4505	140.713	77.1965
ENSBTAG00000014649	CPT2	carnitine palmitoyltransferase 2	2.74225	1.8e-06	4.28439	6.18e-39	1.52259	1	2	168.441	161.382	109.449	118.594	134.729	157.454	824.181	1022.91	958.838	953.841	969.287	997.267	2242.8	3566.21	2524.8
ENSBTAG00000015133	CCR7	C-C motif chemokine receptor 7	-3.61148	1.84e-06	-1.92717	1	1.52473	1	1	29959.9	31721.1	29435.5	35309.5	32349.4	35614.5	2526.13	2790.73	2936.85	1729.46	2870.34	2537.81	16598.4	2245.37	4958.62
ENSBTAG00000049571	CNOT6L	CCR4-NOT transcription complex subunit 6 like	-3.59467	1.89e-06	-1.95391	1	1.48619	1	1	1150.07	1203.39	1595.26	3495.77	1665.28	730.495	183.47	145.855	90.5382	165.088	104.122	99.8384	417.473	279.614	488.491
ENSBTAG00000016533	FOXP1	forkhead box P1	-3.36314	1.91e-06	-5.22113	2.71e-20	-1.78212	1	2	2751.52	3611.4	3515.94	3419.34	4024.6	3435.21	330.255	324.683	355.696	266.239	381.604	308.574	28.8331	186.055	56.4306
ENSBTAG00000047293	NRIP1	nuclear receptor interacting protein 1	-6.41855	1.94e-06	-1.36133	1	4.42718	0.0310731	2	47.1339	35.1057	112.544	162.392	43.4417	32.5218	0.763578	0	1.83457	0	1.75792	0	37.145	0	24.524
ENSBTAG00000032613	SCG5	secretogranin V	-5.12362	1.96e-06	-5.98558	0.00181505	-0.475362	1	2	53.7687	101.647	38.983	29.5643	63.6026	36.1558	2.2169	2.07643	3.29976	0	1.06301	0	0	0	1.48557
ENSBTAG00000009717	FGL2	fibrinogen like 2	-4.52218	1.99e-06	-2.1929	1	1.97119	1	1	80.3231	83.2755	38.1934	48.5453	108.598	49.4569	1.5327	0	4.60312	0.855822	7.95209	1.83508	8.73355	15.7011	14.5324
ENSBTAG00000051412	HBA	hemoglobin, alpha 2	3.86695	2e-06	2.31726	0.836641	-1.37336	1	1	6.39637	3.04051	4.24169	9.76356	3.37508	12.4989	120.114	114.873	101.898	93.4402	63.4007	102.6	37.4253	13.93	54.839
ENSBTAG00000047877	TRIM67	tripartite motif containing 67	9.57376	2.02e-06	-0.00846218	1	-7.05568	0.00825769	2	0	0	0	0	0	0	11.3886	4.30382	28.2744	68.7078	30.5946	72.5834	0	0	0
ENSBTAG00000046467	PTP4A3	protein tyrosine phosphatase 4A3	3.08996	2.07e-06	5.05887	3.01e-32	1.92653	1	2	48.2663	78.5302	29.9329	62.5099	63.4489	64.5024	377.623	520.38	477.993	512.468	554.32	555.234	1320.95	1914.16	2631.99
ENSBTAG00000012860	PDZD11	PDZ domain containing 11	2.59127	2.1e-06	4.85192	3.03e-91	2.24862	0.279919	2	900.641	642.29	619.837	587.333	780.093	762.76	3927.25	4479.4	4472.87	4233.47	4492.86	4403.78	21275.5	23234.7	17787.7
ENSBTAG00000030425	ID3	inhibitor of DNA binding 3, HLH protein	-3.22403	2.12e-06	-5.13578	5.64e-14	-1.82455	1	2	421.381	349.343	509.112	454.898	338.797	631.189	37.9777	50.9773	68.9057	31.9615	33.2918	60.8802	3.30725	18.1109	15.2945
ENSBTAG00000004964	PCGF5	polycomb group ring finger 5	-4.47483	2.13e-06	-2.88477	0.217422	1.1877	1	1	136.775	90.4992	165.112	357.937	110.285	62.1981	15.5139	3.14133	3.12858	9.92621	4.20484	3.1622	26.8633	7.90177	19.8821
ENSBTAG00000014814	BICRAL	BICRA like chromatin remodeling complex associated protein	-2.73848	2.13e-06	-3.56739	2.78e-15	-0.812794	1	2	1584.17	1594.44	2079.54	1887.79	1597.95	1510.42	295.013	241	204.835	273.857	294.916	213.183	187.541	106.933	132.832
ENSBTAG00000015186	ILVBL	ilvB acetolactate synthase like	2.82142	2.21e-06	3.68711	2.85e-17	0.845609	1	2	213.054	276.508	195.293	186.017	222.817	190.615	1029.78	1490.45	1711.63	1713.68	1679.95	1542.97	2601.63	3530.22	2230.75
ENSBTAG00000013670	SLC46A2	solute carrier family 46 member 2	-5.27406	2.23e-06	-8.026	0.000140822	-0.937506	1	2	31.8212	63.0617	37.0059	26.6156	92.0734	85.9431	0	0.860511	2.73536	0	3.49962	0.908479	0	0	0
ENSBTAG00000016525	ITGA1	integrin subunit alpha 1	-4.67209	2.23e-06	-3.27109	0.0798167	0.934149	1	1	96.8811	58.454	117.451	89.7825	36.0422	29.7103	1.52625	5.19091	3.66697	0.852772	4.38979	0	3.55555	7.11006	8.21569
ENSBTAG00000016456	CDC42BPB	CDC42 binding protein kinase beta	3.9643	2.29e-06	0.0329456	1	-3.84721	0.00249411	2	12.2643	10.7517	3.42406	7.14724	24.8654	4.94558	270.693	126.125	179.527	139.608	197.549	101.775	7.38553	17.2335	7.58649
ENSBTAG00000043964	ARL5B	ADP ribosylation factor like GTPase 5B	-3.79666	2.31e-06	-5.57351	0.00101669	-1.36936	1	2	65.6106	70.4596	69.3216	85.3569	37.3183	64.138	4.63215	5.25287	4.63792	5.1605	4.48769	2.80446	0	1.61702	1.50319
ENSBTAG00000017354	MPP7	MAGUK p55 scaffold protein 7	-3.04701	2.36e-06	-1.38195	1	1.5978	1	1	233.052	239.968	239.202	245.37	181.186	131.984	27.495	27.7079	23.8548	26.4518	28.1377	17.3404	83.0131	67.0828	86.5264
ENSBTAG00000040144	-	-	-5.83071	2.37e-06	-8.71309	6.73e-05	-0.864618	1	2	138.414	44.1583	188.768	36.7307	9.82648	94.4857	0.762337	0.864583	1.83183	0	3.55246	0.925664	0	0	0
ENSBTAG00000012024	SLC29A2	solute carrier family 29 member 2	2.71364	2.37e-06	3.09883	4.01e-10	0.380494	1	2	244.579	262.35	196.962	203.004	205.749	276.928	1384.47	1646.63	1445.75	1596.29	1399.52	1706.21	2584	1549.32	1878.73
ENSBTAG00000018806	PSRC1	proline and serine rich coiled-coil 1	3.50355	2.37e-06	4.92888	2.85e-16	1.35599	1	2	20.7997	22.3062	7.73856	9.09163	22.0538	18.4981	206.26	196.473	198.481	165.424	220.318	180.092	617.261	726.046	227.436
ENSBTAG00000046699	STAT4	signal transducer and activator of transcription 4	-3.20398	2.38e-06	-2.89741	0.00600111	0.262969	1	2	789.185	916.732	1129.57	1512.32	752.892	659.177	140.727	110.99	87.2846	66.6346	111.031	95.146	175.525	85.9308	111.954
ENSBTAG00000021752	DNAJB4	DnaJ heat shock protein family (Hsp40) member B4	-3.7432	2.49e-06	-2.76187	0.146621	0.798209	1	1	129.196	87.864	183.546	255.352	84.3928	102.404	13.8695	10.484	10.1822	12.0345	6.24	7.41453	11.8858	20.3177	25.1212
ENSBTAG00000052826	-	-	9.75323	2.52e-06	18.5861	1.71e-24	7.71013	4.13e-07	3	0	0	0	0	0	0	87.135	16.6228	62.5942	57.0315	25.7898	52.8367	28797.8	331.821	8889.89
ENSBTAG00000003063	SYNJ1	synaptojanin 1	-2.97211	2.64e-06	-2.60609	0.0316145	0.330845	1	2	569.831	567.426	778.513	1053.21	736.972	550.786	91.4285	92.1553	85.1547	88.1325	92.3071	85.6224	80.4504	162.051	98.6176
ENSBTAG00000024822	SETX	senataxin	-2.94807	2.65e-06	-2.36586	0.26004	0.540935	1	1	753.776	737.212	1021.77	1171.51	623.527	823.155	111.139	114.792	74.1004	129.366	117.254	108.932	170.127	116.449	198.654
ENSBTAG00000021497	CDH23	cadherin related 23	-3.00302	2.67e-06	-5.31182	1.23e-27	-2.26119	1	2	929.103	1435.15	1528.14	1426.8	1700.89	1791.1	213.88	130.294	150.867	176.122	195.061	215.942	19.7262	59.2036	29.8318
ENSBTAG00000014402	GIMAP8	GTPase, IMAP family member 8	-2.89626	2.67e-06	-1.56093	1	1.28749	1	1	3747.75	3449.72	3995.85	4272.89	3533.45	2435.76	579.949	610.67	344.672	437.532	510.505	358.856	1256.45	1351.5	941.153
ENSBTAG00000007003	TYMS	thymidylate synthetase	2.47357	2.67e-06	0.912776	1	-1.54942	1	1	1076.51	1039.48	973.869	839.83	995.825	1023.39	6328.29	5274.6	5411.62	5460.46	5153.4	5523.73	2187.31	1656.27	1787.81
ENSBTAG00000047424	TRIP10	thyroid hormone receptor interactor 10	3.83815	2.7e-06	5.72287	6.95e-18	1.78777	1	2	5.80031	3.8522	9.32159	1.87802	14.4085	9.87582	142.742	122.772	81.123	106.063	116.672	113.592	709.022	207.698	342.526
ENSBTAG00000015581	COL9A3	collagen type IX alpha 3 chain	-5.52912	2.73e-06	-7.35116	0.000403567	-0.570224	1	2	26.4119	34.0799	32.717	53.0187	34.9389	41.6179	0.756432	1.71577	0	0	0.881258	0.918526	0	0	0
ENSBTAG00000017665	DHRS4	dehydrogenase/reductase (SDR family) member 4	2.52878	2.83e-06	3.45603	4.96e-30	0.91896	1	2	466.415	424.194	443.784	430.444	378.883	505.932	2131.86	2703.05	2633.09	2543.96	2657.79	2679.9	4949.97	5551.43	4107.28
ENSBTAG00000031609	THAP12	THAP domain containing 12	-3.37571	2.87e-06	-4.54302	1.88e-10	-1.08563	1	2	550.803	503.745	722.235	914.177	565.237	378.287	84.948	61.6033	31.2581	81.1998	35.2818	45.7924	15.7536	27.9769	30.7436
ENSBTAG00000018375	ATCAY	ATCAY kinesin light chain interacting caytaxin	6.44609	2.88e-06	7.16184	7.97e-08	0.606964	1	2	0.897259	0.985562	0	0	0	0	34.672	34.069	20.3632	33.5484	28.4517	42.485	69.6323	71.2552	17.7031
ENSBTAG00000000785	PASK	PAS domain containing serine/threonine kinase	2.62491	2.91e-06	-1.72309	1	-4.36962	3.82e-34	2	255.535	293.574	241.12	237.852	281.274	269.631	1282.83	1517.36	1818.34	1765.02	1661.45	1759.09	53.5989	105.432	75.9567
ENSBTAG00000003066	NSA2	NSA2 ribosome biosis homolog (S. cerevisiae)	-3.40122	2.92e-06	-2.16444	1	1.12119	1	1	2496.48	1940.41	3757.08	5536.16	2860.25	2001.35	407.976	207.645	219.067	437.692	233.687	204.912	575.153	556.398	834.283
ENSBTAG00000053015	GZMB	granzyme B (granzyme 2, cytotoxic T-lymphocyte-associated serine esterase 1)	-6.66126	3.06e-06	5.03596	8.11e-08	11.9057	2.42e-22	3	30.5437	56.2458	16.713	59.3361	14.9077	41.3447	0	1.74924	0	0	0	0	489.64	2630.27	753.915
ENSBTAG00000008078	TRIM59	tripartite motif containing 59	-4.684	3.21e-06	0.0302663	1	4.67836	8.31e-05	2	80.9033	62.3301	112.008	194.723	60.5177	33.8917	7.72027	4.37686	0	3.44478	2.68037	0.929029	128.891	40.5808	109.776
ENSBTAG00000001749	SENP2	SUMO specific peptidase 2	-3.08813	3.26e-06	-1.37009	1	1.64561	1	1	1150.47	1396.99	1794.54	1629.48	1250.86	1020.96	237.785	167.298	121.241	183.624	118.905	122.526	676.715	342.476	521.549
ENSBTAG00000054383	NUDT10	nudix (nucleoside diphosphate linked moiety X)-type motif 10	6.46556	3.28e-06	9.399	1.83e-14	2.73232	0.308971	2	0	0.984273	0	0	0.826157	0	58.4832	33.1535	32.3551	35.2252	25.75	11.9903	264.456	107.696	340.996
ENSBTAG00000006040	UHRF1BP1L	UHRF1 binding protein 1 like	-3.56684	3.29e-06	-1.13559	1	2.29559	1	1	122.525	189.733	266.884	379.44	176.739	157.646	26.6804	19.8767	14.6519	17.0384	11.3977	15.4646	117.56	51.6557	107.008
ENSBTAG00000049010	RNF150	ring finger protein 150	-3.49656	3.37e-06	-5.18315	1.28e-05	-1.47699	1	2	133.383	84.8982	144.779	91.5534	107.377	142.224	18.3249	12.9848	8.2552	6.82235	7.03951	6.39543	5.2439	0	3.23164
ENSBTAG00000015466	NSUN2	NOP2/Sun RNA methyltransferase 2	2.54939	3.54e-06	-4.80851	5.49e-36	-7.37609	2.43e-128	3	1082.99	1247.29	1102.1	881.361	1046.78	1050.19	5121.84	5855.46	6656.76	6723.86	6959.44	6413.8	41.9924	43.6949	27.4962
ENSBTAG00000011785	WDR26	WD repeat domain 26	-2.68613	3.56e-06	-4.163	8.89e-34	-1.45405	1	2	5796.22	5651.77	7941.51	6352.12	5861.39	5471.8	1095.69	908.477	965.381	1032.6	863.218	846.769	284.693	280.949	459.721
ENSBTAG00000033298	LYRM9	LYR motif containing 9	2.63238	3.57e-06	4.10006	9.05e-43	1.45403	1	2	195.48	166.723	203.602	158.599	224.495	228.369	1162.32	1186.88	1280.17	1145.59	1313.82	1264.88	4172.36	3231.04	2759.73
ENSBTAG00000001335	GHR	growth hormone receptor	-6.87934	3.59e-06	-3.27325	0.231769	1.9962	1	1	26.8201	24.9231	40.2413	22.0582	15.7288	16.9158	0	0	0.83393	0	0	0	0	0	5.5647
ENSBTAG00000018360	MRPL1	mitochondrial ribosomal protein L1	-3.18686	3.81e-06	-0.91535	1	2.19621	1	1	454.16	438.327	458.903	750.879	414.116	360.237	71.2382	60.2639	28.518	46.3666	43.2914	60.0723	179.894	333.453	223.584
ENSBTAG00000013317	RNF168	ring finger protein 168	-3.82877	3.94e-06	-0.246519	1	3.50385	0.00285561	2	232.439	166.759	245.016	587.872	173.844	155.132	22.3879	15.7597	17.6271	21.6807	16.3179	11.0695	266.598	86.6083	285.153
ENSBTAG00000004139	BACH1	BTB domain and CNC homolog 1	-3.28832	3.97e-06	-3.80385	4.76e-06	-0.483982	1	2	201.001	289.66	364.962	413.785	295.92	213.738	28.2546	25.1066	23.8513	30.7144	33.406	36.497	19.4413	37.0978	4.9009
ENSBTAG00000005002	GALE	UDP-galactose-4-epimerase	2.8129	3.99e-06	4.96022	6.38e-51	2.12451	1	2	142.311	74.7776	117.376	133.887	117.188	121.766	840.107	853.176	755.313	851.835	800.084	926.487	5008.04	3189.73	2931.85
ENSBTAG00000000290	ATP11B	ATPase phospholipid transporting 11B (putative)	-3.2108	4.15e-06	-3.37052	4.54e-05	-0.165132	1	2	529.789	593.274	893.519	1130.96	573.28	406.464	99.2433	76.7953	47.074	68.9084	71.6173	72.3816	70.7899	64.5414	57.4079
ENSBTAG00000004051	SBDS	SBDS ribosome maturation factor	-3.04378	4.18e-06	-1.2077	1	1.76964	1	1	1320.5	1305.33	1464.83	1834.78	1123.58	848.53	197.392	182.155	107.535	180.307	136.658	137.311	380.309	555.022	720.932
ENSBTAG00000008950	TRMT9B	tRNA methyltransferase 9B (putative)	-4.93178	4.23e-06	-9.05424	1.22e-05	-2.20237	1	2	55.7584	236.056	60.7154	25.1102	177.952	68.4529	6.06611	4.24934	1.82157	0.837526	1.76542	3.63761	0	0	0
ENSBTAG00000048965	TVP23B	trans-golgi network vesicle B	-2.60147	4.32e-06	-1.37596	1	1.20171	1	1	1651.84	1408.33	1828.04	1613.01	1402.85	1490.62	294.922	225.49	271.896	303.208	198.055	244.581	654.565	565.437	570.354
ENSBTAG00000002631	SCNN1A	sodium channel epithelial 1 subunit alpha	6.30556	4.47e-06	6.5414	1.69e-06	0.213401	1	2	0.89126	0	0.829341	0	0	0	19.8963	39.0402	22.0628	30.7805	40.5174	21.9395	44.349	21.2792	37.7126
ENSBTAG00000013629	GET1	guided entry of tail-anchored proteins factor 1	2.92739	4.54e-06	3.775	8.32e-15	0.824953	1	2	50.1956	53.2404	82.5242	48.7582	36.3683	53.4877	342.553	444.259	492.896	459.519	352.472	411.731	895.3	789.223	573.962
ENSBTAG00000009778	KRAS	KRAS proto-onco, GTPase	-3.60169	4.62e-06	-1.36153	1	2.08229	1	1	268.823	271.793	479.153	618.278	305.015	201.802	30.9529	35.8323	22.8212	27.8106	28.8117	24.4281	137.975	47.7503	201.267
ENSBTAG00000018394	SDR42E1	short chain dehydrogenase/reductase family 42E, member 1	3.25418	4.75e-06	2.57181	0.134086	-0.616956	1	1	12.5289	12.7885	29.1321	14.7777	26.4047	18.7301	166.769	151.616	267.739	189.561	179.336	168.831	166.637	92.5661	96.8883
ENSBTAG00000021846	CELSR3	cadherin EGF LAG seven-pass G-type receptor 3	6.1882	4.79e-06	-0.359655	1	-7.35884	0.000687916	2	0	0.969208	0.82369	0.859556	0	0	31.1515	37.8992	33.7711	40.7692	30.5568	48.8999	0	0	0
ENSBTAG00000046944	-	-	-9.60133	4.97e-06	-6.9968	0.00670212	-0.00854621	1	2	54.9562	12.9601	20.2499	2.56406	32.5912	92.4001	0	0	0	0	0	0	0	0	0
ENSBTAG00000008366	STAC2	SH3 and cysteine rich domain 2	3.87648	5.02e-06	0.59928	1	-3.10981	0.0528968	1	72.1472	279.505	68.7836	79.5936	59.9342	124.756	1417.94	1512.19	1185.2	1870	1788.77	2736.24	140.436	77.1718	340.768
ENSBTAG00000014089	PPCDC	phosphopantothenoylcysteine decarboxylase	2.76298	5.02e-06	4.09307	3.44e-28	1.31106	1	2	168.368	133.833	100.667	119.052	159.138	187.494	923.435	1006.6	951.162	956.254	1009.42	1143.44	3181.14	2094.56	2266.93
ENSBTAG00000005443	MIER1	MIER1 transcriptional regulator	-3.57576	5.02e-06	0.0747036	1	3.64057	0.000101697	2	172.586	167.679	253.468	403.336	190.336	123.585	27.4818	15.6937	18.4843	11.7418	15.7991	16.8494	256.295	123.901	316.784
ENSBTAG00000017776	CHD2	chromodomain helicase DNA binding protein 2	-3.36203	5.13e-06	-0.15945	1	3.16647	0.00220807	2	265.489	300.12	426.048	634.294	301.383	227.229	48.1934	31.2221	18.3794	44.4305	29.0886	32.0314	399.841	299.598	254.511
ENSBTAG00000002981	PIMREG	PICALM interacting mitotic regulator	3.4371	5.16e-06	7.13772	2.7e-52	3.64869	1.12e-07	3	14.6585	16.3202	8.5207	6.2294	11.8266	7.67081	119.855	131.835	126.036	100.336	145.241	100.987	2020.42	1900.86	747.454
ENSBTAG00000018499	ANXA8L1	annexin A8-like 1	-6.28019	5.18e-06	-2.15758	1	3.56428	0.21835	1	53.6772	49.3094	24.6492	21.7262	53.6412	29.6989	0	0.644903	0.683324	0	0	1.5459	11.0116	10.9675	0
ENSBTAG00000015355	PHKA2	phosphorylase kinase regulatory subunit alpha 2	2.72994	5.27e-06	3.09229	3.76e-09	0.3566	1	2	141.152	110.246	106.304	78.3435	145.341	142.362	795.907	642.065	864.431	783.561	914.545	842.887	1091.66	1060.26	970.526
ENSBTAG00000040042	GRIN2C	glutamate ionotropic receptor NMDA type subunit 2C	-3.42618	5.47e-06	-5.85399	0.000340503	-2.08973	1	2	66.4672	91.3083	79.1728	80.0523	79.2248	108.31	6.84812	12.9394	4.57035	5.95208	5.25215	9.99151	0	0	3.27823
ENSBTAG00000001763	NR2C2AP	nuclear receptor 2C2 associated protein	2.63456	5.47e-06	3.99198	4e-37	1.34335	1	2	213.405	153.966	174.388	227.039	207.52	244.164	1087.04	1186.93	1334.25	1388.36	1341.42	1292.87	3804.44	3234.6	2744.62
ENSBTAG00000016230	BRWD3	bromodomain and WD repeat domain containing 3	-3.75214	5.49e-06	-2.20931	1	1.3307	1	1	127.379	106.461	142.806	160.433	86.9192	148.681	10.9717	6.01749	16.7242	12.0197	2.68664	6.50531	45.9779	8.91753	22.0378
ENSBTAG00000051016	-	-	9.14306	5.52e-06	8.06122	0.000544554	-0.472855	1	2	0	0	0	0	0	0	55.9412	8.74411	49.2859	25.5954	4.73863	42.6541	40.1824	2.08788	10.0438
ENSBTAG00000012441	SMAD7	SMAD family member 7	-3.10591	5.67e-06	-5.4918	9.6e-29	-2.33243	0.821593	2	1804.54	2285	3538.55	3816.56	1911.18	2192.98	248.956	263.856	328.042	336.583	254.966	339.535	66.4635	26.1213	75.7224
ENSBTAG00000053086	PHLDA3	pleckstrin homology like domain family A member 3	4.05514	5.8e-06	-0.372405	1	-4.49144	9.55e-05	2	8.29622	15.5365	7.68087	4.48156	22.2089	7.80022	204.041	169.903	183.292	129.838	244.349	228.755	0	21.2063	1.24612
ENSBTAG00000017135	CTSS	cathepsin S	-2.68104	6.21e-06	-1.10299	1	1.55005	1	1	1468.75	1315.21	1436.84	1562.11	1293.98	1143.78	275.589	239.35	148.474	221.947	196.749	187.835	656.088	654.86	577.84
ENSBTAG00000017418	RRP1B	ribosomal RNA processing 1B	2.93899	6.28e-06	3.89066	3e-15	0.922413	1	2	490.279	632.561	492.59	491.26	311.53	426.766	3152.15	3711.32	3618.72	3883.46	4028.66	3727.48	4028.1	8832.9	8597.9
ENSBTAG00000014102	WDR77	WD repeat domain 77	2.65302	6.28e-06	3.83592	5.66e-29	1.16764	1	2	904.942	705.574	719.144	538.648	678.857	658.086	3830.11	4365.82	5175.94	4123.58	4875.02	4265.84	10206.6	11778.2	8288.07
ENSBTAG00000005040	PPP4R3A	protein phosphatase 4 regulatory subunit 3A	-2.69708	6.28e-06	-2.73355	0.000106445	-0.0412019	1	2	3732.02	3541.1	4667.32	4781.93	3637.89	3342.74	740.399	547.769	514.408	617.471	591.235	612.681	711.896	433.715	613.81
ENSBTAG00000001026	BCO1	beta-carotene oxygenase 1	3.93517	6.43e-06	0.302025	1	-3.45117	0.026444	2	1.78109	4.8913	6.62708	5.19009	7.38921	9.3153	109.356	96.2407	91.8677	66.593	79.4307	122.853	1.72594	0	20.7433
ENSBTAG00000020089	USP32	ubiquitin specific peptidase 32	-3.70765	6.5e-06	-3.81946	0.000910078	-0.138243	1	2	76.2931	152.638	156.034	227.475	129.175	102.85	9.13999	14.6793	12.8098	6.80959	8.76061	9.99885	0	7.11539	19.7296
ENSBTAG00000008614	KASH5	KASH domain containing 5	3.14061	6.53e-06	1.86755	1	-1.1954	1	1	8.90683	9.77258	10.7731	11.2466	6.56795	9.30982	76.4782	82.3707	91.8737	89.6965	75.7773	92.3931	35.1131	36.8365	35.7035
ENSBTAG00000049842	-	-	-2.9675	6.56e-06	-2.93821	0.0024197	0.00662729	1	2	217.711	184.329	249.246	283.144	173.424	252.643	28.5892	28.9127	34.3453	28.4328	30.442	20.4912	26.8293	18.3795	40.3185
ENSBTAG00000020887	CACNA1E	calcium voltage-gated channel subunit alpha1 E	-5.06921	6.59e-06	-7.59532	0.000318707	-0.865049	1	2	31.6915	74.8543	38.7645	29.0221	55.0715	31.2028	0	2.64394	1.86776	2.60676	0	0	0	0	0
ENSBTAG00000008414	ZFR	zinc finger RNA binding protein	-2.84389	6.98e-06	1.56671	1	4.43986	4.78e-30	2	912.384	1105.4	1252.1	1418.74	986.325	783.29	184.509	136.503	112.061	132.597	175.989	146.591	3833.03	2599.41	3325.38
ENSBTAG00000004377	PHLDB3	pleckstrin homology like domain family B member 3	3.62456	7.05e-06	0.743047	1	-2.6837	0.331951	1	2.67506	6.85151	8.29565	6.92889	7.39781	4.66144	84.9892	53.8209	102.098	93.2039	47.6661	91.6618	12.2264	12.2119	9.68775
ENSBTAG00000021569	DDB1	damage specific DNA binding protein 1	2.58548	7.12e-06	2.46396	0.0043744	-0.11465	1	2	2491.54	2415.22	2196.37	1776.61	2184.87	2421.49	12088	13017.7	14842.7	13944.3	14588.2	12952	15831.2	10802.7	10907.7
ENSBTAG00000002356	RBM47	RNA binding motif protein 47	-4.04362	7.14e-06	-9.15476	2.59e-06	-3.87353	0.365625	2	69.5741	105.213	78.4945	79.4653	166.984	138.011	13.661	6.77223	7.91441	1.60479	2.84254	3.05687	0	0	0
ENSBTAG00000011409	CD72	CD72 molecule	2.94281	7.3e-06	3.07571	1.58e-05	0.135263	1	2	270.632	338.874	182.229	172.073	259.296	190.733	1875.05	2037.4	1605.12	1696.67	2047.89	1757.57	2875.31	1480.55	1724.16
ENSBTAG00000016061	RSAD2	radical S-adenosyl methionine domain containing 2	-3.91205	7.35e-06	-1.61805	1	2.05089	1	1	449.837	217.957	605.003	394.535	136.299	309.122	33.6537	32.9515	9.18826	21.358	18.5065	17.3838	133.372	142.019	32.4439
ENSBTAG00000018313	MBNL2	muscleblind like splicing regulator 2	-3.31822	7.4e-06	-0.0526389	1	3.24549	0.000598237	2	159.343	123.882	181.839	182.231	165.474	183.63	20.5242	21.2276	18.2726	17.1988	12.3617	8.28765	108.946	113.649	257.744
ENSBTAG00000008482	SON	SON DNA and RNA binding protein	-2.8719	7.42e-06	0.718231	1	3.62197	1.96e-12	2	4273.25	4680.37	6635.08	9004.14	5817.98	4562.78	855.09	697.888	608.932	841.126	869.444	821.469	9886.04	8380.99	11093.5
ENSBTAG00000005326	CSNK1A1	casein kinase 1 alpha 1	-2.67224	7.47e-06	-1.05124	1	1.59391	1	1	6018.16	5323.66	6508.1	5859.85	5602.61	5258.26	1184.18	909.407	744.512	912.148	803.004	826.021	2082.17	2724.95	3423.64
ENSBTAG00000003342	AMD1	adenosylmethionine decarboxylase 1	-2.42819	7.55e-06	-1.46605	1	0.951289	1	1	3529.31	3312.69	3774.94	3392.04	3235.89	3450.76	722.39	688.576	529.709	673.316	644.71	572.138	1260.34	1166.23	1297.83
ENSBTAG00000020350	DUSP2	dual specificity phosphatase 2	-2.88957	7.55e-06	-4.20539	1.68e-21	-1.28083	1	2	10070.1	14597.5	10789.4	11780.3	11835.2	12168.6	1380.99	1137.54	1756.39	1788.54	1709.51	1714.19	383.736	928.04	588.459
ENSBTAG00000054986	ACAP2	ArfGAP with coiled-coil, ankyrin repeat and PH domains 2	-3.82509	7.62e-06	-2.00819	1	1.58889	1	1	148.072	170.695	201.588	333.471	160.42	107.057	19.2486	8.87827	13.7575	19.8323	7.93223	5.49392	30.9301	18.867	76.2551
ENSBTAG00000039340	SCN4B	sodium voltage-gated channel beta subunit 4	4.17173	7.83e-06	0.802569	1	-3.06503	0.153954	1	2.66462	25.3112	1.65312	2.5881	9.82285	4.63887	135.743	165.994	145.661	149.988	163.174	121.98	7.11237	21.3349	18.0776
ENSBTAG00000011593	QKI	QKI, KH domain containing RNA binding	-2.82506	7.83e-06	-3.73155	6.79e-12	-0.880567	1	2	619.804	641.086	843.53	867.927	666.54	539.694	129.406	95.1563	84.4458	94.9092	69.9956	108.791	54.2763	43.7033	56.117
ENSBTAG00000034885	RGCC	regulator of cell cycle	-2.59326	8.07e-06	-3.92781	8.39e-33	-1.32046	1	2	4432.91	3871.45	4318.32	5003.61	5072.55	4851.41	798.515	832.924	639.21	781.817	802.358	684.129	379.755	220.79	297.604
ENSBTAG00000054998	-	-	-2.84793	8.33e-06	0.382482	1	3.23916	4.2e-08	2	1229.54	926.439	1351.96	1161.22	897.183	960.537	204.256	136.336	185.191	115.218	142.701	111.282	1676.84	1440.33	1180.56
ENSBTAG00000021746	ANXA5	annexin A5	2.79076	8.42e-06	2.96086	4.76e-06	0.170875	1	2	1232.72	1609.88	1195.89	780.618	1390.89	1087.13	8623.64	7594.36	8940.47	8939.11	7846.01	9070.59	11221.3	10627.8	6961.89
ENSBTAG00000020233	CCDC186	coiled-coil domain containing 186	-4.38188	8.59e-06	-2.92087	0.199218	1.05683	1	1	49.8	54.6076	95.9891	259.127	53.2756	64.1126	5.34485	4.32822	4.58626	5.11858	3.5158	2.73673	19.4512	5.30255	8.17228
ENSBTAG00000011814	CENPP	centromere protein P	2.70109	8.69e-06	4.41356	6.4e-48	1.69798	1	2	45.4865	47.9626	31.0128	47.2652	36.7663	32.3521	286.381	272.324	233.932	260.315	262.506	256.645	968.745	876.712	731.002
ENSBTAG00000052791	JUND	JunD proto-onco, AP-1 transcription factor subunit	-2.57901	8.7e-06	-3.7927	9.98e-35	-1.21307	1	2	71501.8	77406.2	58346.1	64075.3	84356.4	79635.5	12106.2	12687	12491.4	10501.5	11729.8	13386.2	5341.69	6017.83	4190.02
ENSBTAG00000012604	NCMAP	non-compact myelin associated protein	-4.64868	9.08e-06	-7.59802	0.000264017	-1.1944	1	2	29.1416	35.1053	59.9036	39.4596	62.7415	31.5108	0.758545	3.44078	0.911389	0.845034	3.52794	0	0	0	0
ENSBTAG00000010760	REV3L	REV3 like, DNA directed polymerase zeta catalytic subunit	-3.76801	9.16e-06	-2.37255	0.709241	1.17876	1	1	156.408	179.352	231.789	475.088	157.756	131.416	22.7798	14.6339	11.8582	11.8834	15.707	16.2923	34.0006	14.3223	68.6992
ENSBTAG00000012594	MRPS6	mitochondrial ribosomal protein S6	2.59609	9.16e-06	3.17452	2.34e-14	0.567615	1	2	539.856	574.233	524.485	542.773	522.375	606.182	3180.41	3281.64	3238.34	3352.28	3638.57	3441.49	3463.95	6234.18	5362.12
ENSBTAG00000003825	PTPN12	protein tyrosine phosphatase non-receptor type 12	-3.25857	9.27e-06	-0.853044	1	2.319	0.919425	1	229.678	233.115	317.294	298.882	334.594	209.687	40.0771	38.2613	15.2035	25.9269	35.0376	10.9143	112.831	155.312	163.233
ENSBTAG00000011765	GABARAPL1	GABA type A receptor associated protein like 1	-2.69421	9.44e-06	-1.02183	1	1.6418	1	1	4430.81	3524.03	4670.79	4103.86	3965.33	4106.99	597.588	694.697	678.39	546.385	595.474	690.309	2750.93	1855	1417.45
ENSBTAG00000031217	MYL6B	myosin light chain 6B	2.83993	9.44e-06	0.990634	1	-1.80335	1	1	171.473	160.527	97.7767	96.9406	118.06	154.384	971.264	1055.56	1034.88	735.996	1000.59	981.376	344.898	213.124	251.982
ENSBTAG00000019900	LNPEP	leucyl and cystinyl aminopeptidase	-3.66108	9.51e-06	-2.6966	0.192775	0.79449	1	1	278.849	222.249	457.838	605.126	231.117	178.305	29.4934	15.2203	30.6557	31.8004	26.607	16.0326	17.8616	52.0556	70.4892
ENSBTAG00000013055	-	-	-6.6897	9.51e-06	5.56664	1.03e-11	12.514	1.82e-24	3	30.402	32.5977	13.695	29.5312	5.10134	18.3851	0.791536	0	0	0	0	0	473.605	1908.11	870.227
ENSBTAG00000019234	BMP6	bone morphotic protein 6	6.44492	9.83e-06	4.0442	0.0602656	-1.80726	1	1	0.898871	0	0.836004	0	0	0	46.0637	16.187	31.529	19.8143	42.8107	39.5914	15.5029	6.87469	0
ENSBTAG00000010531	CYP1B1	cytochrome P450, family 1, subfamily B, polypeptide 1	6.82606	9.85e-06	7.79087	4.86e-07	0.669557	1	2	0	1.02674	0.870231	0	0	0	30.1262	33.6529	65.2987	47.7386	46.2657	46.2352	1.83291	214.297	48.2327
ENSBTAG00000039803	MYO7B	myosin VIIB	-6.17183	1.04e-05	-7.31172	0.000565498	-0.359	1	2	27.4302	49.4392	28.8225	23.2044	53.0019	38.8082	0	0	1.82522	0	0	0.906055	0	0	0
ENSBTAG00000017644	KIF17	kinesin family member 17	4.49152	1.05e-05	1.25776	1	-2.74654	0.500878	1	3.4851	0	1.68655	0.880333	0.835421	1.89465	45.6348	29.6854	28.9814	34.2628	38.7794	37.574	7.15019	3.57207	3.30473
ENSBTAG00000019509	NUDT5	nudix hydrolase 5	2.57652	1.06e-05	3.50283	3.82e-24	0.915727	1	2	665.399	511.635	437.766	476.305	443.065	554.615	2688.51	3176.22	3201.28	3055.47	3346.99	3057.02	6716.17	5949.12	4959.97
ENSBTAG00000019302	BCL2	BCL2 apoptosis regulator	-3.4159	1.1e-05	-2.3268	0.686801	0.96164	1	1	1266.7	1166.46	930.085	798.759	1209.01	1014.37	102.768	109.52	80.7592	70.6521	113.713	102.459	378.934	55.1339	165.913
ENSBTAG00000020911	FNBP4	formin binding protein 4	-2.97839	1.12e-05	-3.04937	0.000104614	-0.0781052	1	2	2588.79	2824.24	3387.78	3680.95	2685.66	2650.69	428.819	344.907	354.447	485.003	296.703	312.574	492.728	172.328	383.884
ENSBTAG00000025782	TNFSF8	TNF superfamily member 8	-3.44563	1.16e-05	-1.87076	1	1.42932	1	1	1228.2	1302.94	1298.57	1200.76	1724.46	978.364	182.146	177.006	86.4222	64.9615	96.1473	79.6829	262.528	575.2	152.081
ENSBTAG00000001527	TMEM213	transmembrane protein 213	-6.63029	1.16e-05	-5.76667	0.00555263	0.0962261	1	2	86.3371	17.6099	69.5396	40.6348	9.84802	86.619	0.764353	0	0	0	1.76578	0	0	1.7069	0
ENSBTAG00000015022	KIF2A	kinesin family member 2A	-3.22258	1.17e-05	-2.14723	1	0.976093	1	1	446.422	437.045	703.952	1152.73	563.384	397.052	68.9408	69.5924	48.5954	63.061	65.4316	71.2167	138.318	90.88	169.586
ENSBTAG00000020160	RNF138	ring finger protein 138	-2.6547	1.17e-05	-1.47375	1	1.15071	1	1	476.279	407.664	497.148	516.773	380.421	416.095	85.6703	70.0106	58.4132	80.9141	66.1376	62.2791	141.574	176.389	160.532
ENSBTAG00000012371	CPD	carboxypeptidase D	-3.51582	1.18e-05	-4.09295	4.14e-06	-0.522247	1	2	639.364	368.844	423.111	376.051	279.065	452.626	67.0932	31.1165	28.3927	28.1172	32.4477	26.3881	49.8381	12.4591	8.22552
ENSBTAG00000055208	-	-	3.82983	1.2e-05	5.93345	3.47e-21	2.04401	1	2	1.81297	4.00769	1.68433	1.76104	5.01897	2.85549	37.3812	45.9245	47.7187	50.3008	45.3298	28.3404	210.418	188.335	143.753
ENSBTAG00000027854	ARHGDIG	Rho GDP dissociation inhibitor gamma	8.38459	1.2e-05	-0.0081811	1	-5.85447	0.0299791	2	0	0	0	0	0	0	16.1258	12.3541	21.9008	12.9702	10.6452	29.217	0	0	0
ENSBTAG00000017196	PDIA3	protein disulfide isomerase family A member 3	-2.9122	1.23e-05	-3.11892	4.76e-06	-0.21394	1	2	18933.6	14927.9	17125.6	13353.6	14520.8	15945.4	2122.65	2158.9	1908.1	2175.77	2195.77	1942.64	1087.63	2904.1	1357.24
ENSBTAG00000039593	FAM98C	family with sequence similarity 98 member C	2.78908	1.28e-05	0.849607	1	-1.89869	1	1	106.721	121.214	81.7845	88.3004	97.8895	83.2597	607.531	638.27	676.179	668.774	669.33	782.338	133.3	262.902	135.846
ENSBTAG00000033545	EBD	enteric beta-defensin	8.80965	1.28e-05	15.0162	3.94e-18	5.24544	0.00070936	3	0	0	0	0	0	0	42.7933	12.5817	27.6113	29.123	12.9149	36.5267	2054.75	78.6588	1544.21
ENSBTAG00000054545	RNF11	ring finger protein 11	-2.45641	1.33e-05	-3.62175	2.75e-31	-1.15551	1	2	2216.05	2291.03	2345.29	1956.87	2726.9	2383.61	469.011	425.043	406.255	399.079	395.888	430.265	210.279	185.563	166.844
ENSBTAG00000004949	FDXACB1	ferredoxin-fold anticodon binding domain containing 1	2.81094	1.33e-05	4.26706	8.16e-29	1.43308	1	2	53.8713	41.2542	34.5851	43.2864	29.9619	46.5632	268.331	272.935	338.507	278.687	290.22	318.296	854.631	983.091	587.3
ENSBTAG00000018127	PPM1A	protein phosphatase, Mg2+/Mn2+ dependent 1A	-2.88934	1.33e-05	-2.70364	0.00673364	0.165006	1	2	1378.95	1441.26	2202.1	2132.16	1676.92	1489.43	343.55	192.662	185.132	244.287	210.18	196.27	276.788	192.968	304.155
ENSBTAG00000018339	ATP5MC1	ATP synthase membrane subunit c locus 1	2.55914	1.33e-05	4.56667	1.66e-70	1.99958	1	2	1614.05	1218.25	1198.06	1379.6	1209.63	1453.39	6471.65	8034.21	8579.9	8399.21	8460.55	7961.35	28946.9	38998.1	28336.7
ENSBTAG00000011305	-	-	6.08827	1.35e-05	0.0903204	1	-5.31469	0.0136224	2	0	0	0	2.62499	0	0	41.781	21.9358	33.4662	41.3807	27.8725	44.9423	1.636	0	0
ENSBTAG00000010818	AEBP2	AE binding protein 2	-2.94089	1.37e-05	0.763036	1	3.72994	4.51e-12	2	380.133	411.977	598.657	729.688	430.271	358.31	71.1871	78.2922	51.4848	61.9192	57.7146	52.9615	858.602	946.916	716.133
ENSBTAG00000000820	GNG11	G protein subunit gamma 11	-6.62258	1.39e-05	-4.4335	0.0545876	0.363707	1	1	22.6595	31.0747	13.4731	16.7272	12.5476	28.5635	0	0.883202	0	0	0	0	0	1.59897	0
ENSBTAG00000013528	CHMP7	charged multivesicular body protein 7	2.872	1.44e-05	3.10365	3.07e-06	0.232847	1	2	495.803	654.2	387.608	416.729	722.819	569.322	3745.81	3926.98	4079.34	3846.35	4228.8	4264.6	2876.89	5806.03	5533.34
ENSBTAG00000024199	KMT2C	lysine methyltransferase 2C	-2.78291	1.45e-05	-3.31483	5.24e-09	-0.518774	1	2	1153.88	1185.19	1986.89	1877.25	1304.53	1127.11	210.626	206.883	200.371	221.013	206.174	195.717	123.952	129.414	172.657
ENSBTAG00000016567	HBQ1	hemoglobin, theta 1	2.99517	1.46e-05	3.3114	3.42e-07	0.309954	1	2	19.2833	24.4951	15.3351	18.7362	24.5953	18.3723	149.975	221.962	158.347	135.119	139.017	173.138	156.997	205.481	248.292
ENSBTAG00000002037	ATXN7L1	ataxin 7 like 1	-3.35363	1.46e-05	-1.36553	1	1.85984	1	1	383.201	495.841	772.734	818.856	584.884	369.848	57.3905	51.1853	65.2666	61.5348	43.2123	46.6987	141.857	376.149	108.468
ENSBTAG00000011256	MYO1B	myosin IB	4.9016	1.47e-05	4.1177	0.00411967	-0.589809	1	2	0	0.923797	2.04414	0.818694	3.03692	0.880418	39.5792	22.1521	38.8444	63.6947	33.0394	48.7332	7.0369	32.0859	35.4222
ENSBTAG00000021107	STXBP5	syntaxin binding protein 5	-3.32143	1.53e-05	-2.05347	1	1.14197	1	1	255.805	176.247	338.043	301.934	192.238	215.948	22.8185	21.1634	19.2655	39.8924	29.1994	11.6841	58.8524	29.8416	79.8017
ENSBTAG00000020227	FAM72A	family with sequence similarity 72 member A	2.84678	1.53e-05	3.86128	2.89e-18	0.992395	1	2	34.7939	36.2412	37.3484	19.931	23.8505	27.9867	274.255	221.479	176.697	218.999	208.49	208.265	367.665	488.99	467.143
ENSBTAG00000011643	SOS1	SOS Ras/Rac guanine nucleotide exchange factor 1	-3.5424	1.54e-05	-3.40432	0.00375588	0.0622681	1	2	144.856	129.573	203.436	339.225	162.17	144.829	16.0235	13.8406	11.916	14.4942	17.5604	19.1344	15.9636	1.77328	31.1492
ENSBTAG00000007917	TSHZ2	teashirt zinc finger homeobox 2	-4.63967	1.56e-05	-4.88529	0.0121193	-0.243756	1	2	37.2419	27.2292	35.4781	49.953	93.1694	35.2098	3.0454	0.863154	0.91461	3.40231	0.876622	0.909901	3.51801	0	0
ENSBTAG00000005102	PHTF2	putative homeodomain transcription factor 2	-3.19076	1.56e-05	-2.548	0.210726	0.545933	1	1	159.75	131.663	195.546	190.291	134.974	96.4984	19.4001	15.2265	13.2017	17.6064	19.7457	11.6177	37.2539	14.189	22.7258
ENSBTAG00000000900	LRRC8C	leucine rich repeat containing 8 VRAC subunit C	-2.63952	1.56e-05	-4.70708	2.69e-34	-2.04421	1	2	1570.49	1153.87	1502.08	1141.19	1288.55	1634.7	208.49	277.214	200.736	192.654	226.023	215.489	54.6832	59.9301	42.3942
ENSBTAG00000001146	HIVEP2	HIVEP zinc finger 2	-3.2451	1.57e-05	-2.62144	0.123516	0.542359	1	1	435.487	728.695	770.159	927.788	755.213	413.982	92.1393	80.2839	42.0791	46.8134	74.4018	78.0895	114.541	55.4975	142.248
ENSBTAG00000049782	-	-	-5.72276	1.6e-05	-5.56603	0.00678538	-0.0918009	1	2	52.6841	12.7687	53.9769	56.3797	18.1152	70.1124	0.766864	2.6085	0.921253	0	0	0	0	1.69405	0
ENSBTAG00000017788	AKT3	AKT serine/threonine kinase 3	-3.1813	1.61e-05	-4.81371	5.28e-07	-1.50007	1	2	124.189	164.888	164.554	194.396	177.097	97.1967	19.1805	18.2671	19.3552	15.4176	17.7095	9.19853	1.73092	10.3676	3.20049
ENSBTAG00000015957	IL4	interleukin 4	-6.74471	1.73e-05	-4.41881	0.0406676	0.91353	1	2	232.099	51.9788	153.288	125.696	19.49	139.136	0	0	0	0.87673	4.62318	0	9.23929	1.52723	0
ENSBTAG00000032183	NELL2	neural EGFL like 2	-4.8845	1.79e-05	-0.0335474	1	4.76559	0.000717958	2	106.648	242.498	78.04	66.2272	252.177	143.393	11.2584	5.95642	4.82911	0	3.70224	0.960645	323.624	83.6827	20.9068
ENSBTAG00000019123	MEFV	MEFV innate immuity regulator, pyrin	-3.64848	1.8e-05	-5.2776	2.73e-08	-1.4501	1	2	205.423	578.535	159.171	219.767	639.197	324.316	32.4621	37.5964	24.9254	22.5167	24.6739	20.1008	3.19415	6.79137	15.751
ENSBTAG00000011087	ARID2	AT-rich interaction domain 2	-3.03258	1.82e-05	-1.306	1	1.65037	1	1	187.411	205.654	232.413	328.052	189.217	170	26.0362	20.7653	21.5751	27.622	28.6597	32.8979	106.766	57.3945	92.3884
ENSBTAG00000012225	KPNA2	karyopherin subunit alpha 2	2.72545	1.83e-05	3.89833	9.11e-23	1.14742	1	2	714.604	668.002	605.867	480.937	571.583	383.412	4114.54	3746.86	3344.31	4013.79	4432.97	3284.45	8407.97	10391.2	7026.86
ENSBTAG00000013065	HFE	homeostatic iron regulator	3.56419	1.84e-05	2.85376	0.0666893	-0.618142	1	1	3.55741	4.8762	4.96531	4.31911	4.91815	8.36331	52.6891	64.9284	67.882	70.8117	68.5664	54.7421	19.4444	63.607	35.9456
ENSBTAG00000019343	MDFI	MyoD family inhibitor	5.38302	1.89e-05	0.714577	1	-3.8213	0.0926343	1	0	0	2.47099	1.72046	0	0.972772	19.013	51.3099	45.8275	22.917	44.3625	67.6567	0	0	6.56922
ENSBTAG00000011070	RTCB	RNA 2',3'-cyclic phosphate and 5'-OH ligase	2.67765	1.97e-05	4.80512	2.77e-56	2.10937	1	2	345.617	303.966	362.172	330.509	302.155	275.602	2032.22	2019.58	1945.15	2102.48	2323.88	1967.1	9702.94	11521.2	5849.71
ENSBTAG00000006529	PDSS1	decaprenyl diphosphate synthase subunit 1	2.8367	2.04e-05	1.06064	1	-1.72634	1	1	135.987	137.897	99.4958	95.2082	92.0014	91.4749	748.592	773.617	713.288	814.493	932.182	724.451	297.209	133.89	263.312
ENSBTAG00000008915	SF3B1	splicing factor 3b subunit 1	-3.23593	2.04e-05	-0.558104	1	2.60136	0.210814	1	2791.64	3394.05	4689.89	7939.54	3374.01	2295.38	566.057	416.301	280.054	422.345	451.999	397.135	3250.22	1916.52	2861.97
ENSBTAG00000020998	RUVBL1	RuvB like AAA ATPase 1	2.76073	2.09e-05	3.23859	2.16e-09	0.467593	1	2	2769.05	2114.27	1776.1	2182.34	1764.71	2200.11	11629.9	14080.3	14382.7	15763.4	16603.2	15233.1	13136	24821.7	23310.4
ENSBTAG00000003097	DENND4C	DENN domain containing 4C	-3.36005	2.2e-05	-2.62824	0.198793	0.600202	1	1	127.391	91.7836	145.505	209.111	99.5703	107.895	17.4945	15.2141	4.94449	12.2874	12.6806	10.5242	17.2467	15.5251	26.4791
ENSBTAG00000022242	DPP3	dipeptidyl peptidase 3	2.56983	2.21e-05	3.86087	8.84e-35	1.27724	1	2	1697.49	1396.32	1333.26	1190.3	1258.46	1471.72	6535.98	8554.47	8566.42	8552.96	9037.34	8600.31	23289.7	21487	16256.7
ENSBTAG00000006186	KCTD3	potassium channel tetramerization domain containing 3	-3.17257	2.28e-05	-2.03276	1	1.04013	1	1	396.546	283.789	657.201	637.614	321.283	343.686	60.9319	53.5345	45.7481	44.2681	42.0291	39.0594	144.825	64.3823	99.1474
ENSBTAG00000045880	-	-	-6.36731	2.36e-05	-7.54842	0.00074701	-0.347723	1	2	55.4978	20.7673	31.0542	11.6834	66.198	77.8656	0	0.876545	0	0	0	1.85346	0	0	0
ENSBTAG00000046984	ZNF672	zinc finger protein 672	2.88245	2.39e-05	1.21053	1	-1.60991	1	1	18.8146	25.6175	21.6637	24.3676	34.698	26.2593	166.963	225.947	160.831	178.583	171.657	230.19	47.8517	66.4861	66.367
ENSBTAG00000015963	DMAC1	distal membrane arm assembly component 1	2.81172	2.42e-05	3.79052	1.83e-16	0.953536	1	2	119.069	127.636	99.8276	105.374	185.714	189.395	881.689	1004.52	1011.89	977.879	1000.99	1001.8	2518.38	1615.56	1666.39
ENSBTAG00000001737	TUT7	terminal uridylyl transferase 7	-3.67354	2.48e-05	0.223389	1	3.90829	6.39e-05	2	117.644	109.425	189.241	410.825	125.709	109.213	16.5951	12.0613	4.49594	16.7276	16.7373	12.6991	199.917	209.365	225.172
ENSBTAG00000000152	RANBP2	RAN binding protein 2	-3.68659	2.49e-05	-1.18844	1	2.2956	1	1	1091.93	1088.97	1742.61	3630.75	1028.77	739.076	153.403	130.861	73.8953	149.825	96.0022	87.0804	637.145	248.796	963.938
ENSBTAG00000049599	FAM163A	family with sequence similarity 163 member A	6.09842	2.55e-05	-0.254172	1	-6.63159	0.00522738	2	0.884372	0.969692	0	0	0	0	41.0037	16.3563	24.6289	22.9068	23.5985	22.6774	0	0	0
ENSBTAG00000007501	LIME1	Lck interacting transmembrane adaptor 1	2.54323	2.57e-05	4.78954	1.52e-88	2.23378	0.29094	2	121.219	148.253	122.734	151.766	153.197	152.351	814.351	800.949	815.254	912.67	824.753	810.298	3999.1	4678.34	3127.04
ENSBTAG00000048135	-	-	-4.0765	2.59e-05	-11.3375	1.57e-09	-6.33559	0.0118868	3	171.509	87.3777	343.721	529.116	566.822	670.273	28.7961	40.5508	8.89295	16.9411	12.066	23.8023	0	0	0
ENSBTAG00000048591	THBD	thrombomodulin	-8.48142	2.59e-05	-5.8647	0.022197	-0.00807999	1	2	8.84604	34.9445	11.5224	9.45145	16.3081	26.8158	0	0	0	0	0	0	0	0	0
ENSBTAG00000001231	CDHR1	cadherin related family member 1	3.38231	2.64e-05	2.93861	0.020631	-0.386134	1	2	8.3801	10.5078	3.34155	8.13963	5.51741	6.25648	65.2604	80.413	80.2659	78.0779	58.0286	84.8332	33.0525	56.6132	78.5645
ENSBTAG00000015094	VNN1	vanin 1	-8.42621	2.67e-05	-5.81241	0.0231916	-0.00799894	1	2	10.6675	22.4592	8.26917	9.49825	29.5041	23.2464	0	0	0	0	0	0	0	0	0
ENSBTAG00000006049	BZW1	basic leucine zipper and W2 domains 1	-2.971	2.73e-05	-0.610656	1	2.29153	0.792273	1	5233.93	4613.67	6252.82	8410.28	4420.12	3780.96	922.815	705.802	437.57	755.428	727.305	564.569	4137.16	2779.8	3446.1
ENSBTAG00000020472	KDM5A	lysine demethylase 5A	-2.90598	2.83e-05	-0.669909	1	2.18995	1	1	2837.27	2810.81	4524.43	4090.24	3001.52	2795.47	500.709	368.662	394.035	499.809	427.611	444.459	2570.08	1133.91	2467.26
ENSBTAG00000015602	MRNIP	MRN complex interacting protein	3.04188	2.84e-05	5.63898	2.83e-39	2.55331	0.134383	2	51.0672	92.6148	49.9922	46.1236	44.6108	106.91	463.178	594.954	539.789	539.175	592.333	545.412	3804.55	3941.79	2141.31
ENSBTAG00000007430	MYBBP1A	MYB binding protein 1a	2.76678	2.85e-05	1.41634	1	-1.29532	1	1	2437.39	2286.16	1958.9	2136.96	2020.33	2329.01	11169.3	14380.4	15225.1	16488.5	17688.1	15732.6	3856.32	5548.12	8527.78
ENSBTAG00000050510	-	-	-4.93841	2.85e-05	-7.88678	0.000251349	-1.07405	1	2	60.1283	70.8389	29.6161	29.2016	48.0899	77.6472	6.07409	0	0.912105	0	0	1.81711	0	0	0
ENSBTAG00000047679	DNTTIP2	deoxynucleotidyltransferase terminal interacting protein 2	-3.76009	2.88e-05	0.487013	1	4.30994	3.67e-06	2	164.816	147.615	206.392	501.895	114.147	102.439	16.8294	13.8764	16.5413	17.0886	11.459	10.9821	396.343	141.919	379.344
ENSBTAG00000017266	ITGA6	integrin subunit alpha 6	-3.50317	2.95e-05	-2.26953	0.89599	1.06599	1	1	493.495	722.593	731.685	945.82	686.888	498	91.3127	63.6922	35.668	69.7345	51.6321	33.5949	259.824	53.3836	78.9393
ENSBTAG00000010632	FABP6	fatty acid binding protein 6	6.41212	3.02e-05	7.27799	7.92e-07	0.679979	1	2	0.930088	0	0	0	0	0	27.1687	18.1268	23.0471	13.3328	15.8973	16.5883	11.1227	63.0879	27.9392
ENSBTAG00000019634	PIDD1	p53-induced death domain protein 1	2.70745	3.07e-05	-1.24542	1	-3.97633	1.93e-21	2	467.929	385.366	346.832	532.262	422.265	579.125	2525.21	2944.27	3365.7	3337.47	2750	3090.78	128.878	238.209	197.455
ENSBTAG00000040098	H2AC20	H2A clustered histone 20	8.53372	3.08e-05	13.5958	1.38e-14	4.14604	0.0297557	3	0	0	0	0	0	0	24.9351	0.943764	26.0979	24.0682	14.8499	44.6062	192.886	601.655	689.998
ENSBTAG00000000995	TENT5A	terminal nucleotidyltransferase 5A	-5.81604	3.09e-05	-1.57404	1	3.69765	0.1536	1	33.1848	42.3346	64.2486	45.3004	19.8426	26.2568	0	0	3.70068	0	0	0	19.3161	1.75389	9.73985
ENSBTAG00000001301	LRRC32	leucine rich repeat containing 32	2.98874	3.25e-05	-1.96488	1	-5.05343	3.01e-09	2	20.5064	21.5297	38.9852	32.9082	15.6156	33.5574	234.265	196.161	229.922	172.709	245.345	240.102	8.73796	1.74558	8.07754
ENSBTAG00000012504	GAS2L1	growth arrest specific 2 like 1	-4.15611	3.26e-05	-3.97018	0.0225421	0.00161778	1	2	30.1763	47.7091	37.1609	39.6552	44.9941	63.0771	3.0483	1.72797	4.57741	3.40514	0.877813	0	0	0	6.48323
ENSBTAG00000019633	SHROOM3	shroom family member 3	5.05925	3.27e-05	2.80256	0.42399	-1.7705	1	1	0	0	0	0	2.45507	3.70941	51.0829	44.0817	56.786	23.0085	28.05	28.1904	17.8862	3.57797	6.61227
ENSBTAG00000003438	ZBTB43	zinc finger and BTB domain containing 43	-3.4657	3.4e-05	0.154171	1	3.61894	0.000141103	2	129.067	120.096	202.083	246.402	140.295	88.3731	22.9284	7.79835	11.9357	18.7832	7.92218	10.965	110.93	209.388	201.821
ENSBTAG00000013938	PHC3	polyhomeotic homolog 3	-3.03914	3.4e-05	-0.994327	1	1.97138	1	1	246.278	200.173	347.969	497.285	279.062	271.488	48.1856	29.027	41.628	32.9513	31.7844	35.851	176.195	144.72	126.465
ENSBTAG00000025477	KIF3A	kinesin family member 3A	-4.34376	3.4e-05	0.0273278	1	4.34646	0.000204657	2	31.2547	37.2542	32.3994	58.9818	20.58	28.9461	0.766796	2.60808	0.92116	2.56885	0	2.75475	36.6494	33.116	37.107
ENSBTAG00000011455	POLA2	DNA polymerase alpha 2, accessory subunit	2.57364	3.4e-05	2.98367	5.46e-10	0.404687	1	2	489.497	453.073	325.414	307.776	395.65	389.165	1951.38	2339.79	2797.57	2325.1	2277.87	2446.43	3025.9	3222.78	3164.09
ENSBTAG00000017624	RAB17	RAB17, member RAS onco family	-3.42556	3.4e-05	-5.18133	6e-10	-1.61901	1	2	406.081	551.47	277.038	261.515	440.384	406.178	19.9708	59.2199	41.5233	14.5751	52.3367	23.0426	8.61016	15.4669	6.36844
ENSBTAG00000054505	-	-	3.78047	3.51e-05	5.32441	5.04e-14	1.47061	1	2	2.72935	5.03544	3.37972	3.53421	0.839661	3.82483	40.6445	46.1002	59.1572	40.0171	32.8352	57.0615	149.639	167.657	82.482
ENSBTAG00000005104	MGAT5B	alpha-1,6-mannosylglycoprotein 6-beta-N-acetylglucosaminyltransferase B	7.83126	3.52e-05	6.31825	0.00939081	-0.855961	1	2	0	0	0	0	0	0	13.5002	11.7751	12.7349	15.009	11.0677	16.2737	2.92955	14.6098	3.82857
ENSBTAG00000018169	ITGB4	integrin subunit beta 4	3.90008	3.52e-05	1.10532	1	-2.47144	0.87905	1	3.7521	1.02791	4.82632	0.911082	3.18613	6.31873	46.8152	75.9705	39.6683	47.0357	36.6934	74.9574	12.1624	7.53341	6.25119
ENSBTAG00000003440	FRRS1	ferric chelate reductase 1	6.26449	3.59e-05	6.5466	1.48e-05	0.237786	1	2	0	0	0.832145	0	0	0	24.5744	9.57712	17.5283	13.725	22.1172	13.7767	28.2356	19.396	14.6813
ENSBTAG00000015413	RASA2	RAS p21 protein activator 2	-3.68943	3.61e-05	0.100389	1	3.77992	0.000291742	2	84.5403	84.9177	134.967	221.275	73	53.9378	7.6409	10.3952	8.26113	10.2432	4.39952	7.30684	98.7136	88.0816	166.196
ENSBTAG00000012741	CCPG1	cell cycle progression 1	-3.66657	3.61e-05	-1.28836	1	2.17621	1	1	101.738	87.8434	151.844	321.362	128.241	85.856	12.9724	12.1531	10.0518	11.1293	13.1662	6.39552	42.1789	36.8518	84.4754
ENSBTAG00000053050	SAMD9	sterile alpha motif domain containing 9	-4.12185	3.66e-05	0.721027	1	4.97541	7.03e-07	2	120.722	56.4159	83.4354	372.456	55.6267	101.051	10.6697	10.368	3.66213	8.51755	6.13505	2.72796	288.855	171.185	263.674
ENSBTAG00000046010	BHLHA15	basic helix-loop-helix family member a15	-3.56643	3.66e-05	-8.77148	5.23e-06	-4.1542	0.258814	2	109.946	76.2373	84.1078	91.4638	66.6242	75.0368	0.756188	6.00274	4.54093	11.7686	10.6435	7.40578	0	0	0
ENSBTAG00000008554	NINJ2	ninjurin 2	3.6612	3.66e-05	4.65568	3.45e-10	0.935799	1	2	2.6871	2.95479	3.33207	6.0903	1.65183	6.56268	40.768	40.1187	59.1402	41.2023	46.2303	79.4659	82.1302	107.537	115.49
ENSBTAG00000008134	BDNF	brain derived neurotrophic factor	6.29265	3.75e-05	5.15823	0.00473563	-0.771443	1	2	0	0.99851	0	0	0	0	22.5912	15.8993	17.7811	18.247	16.2326	13.1294	1.70625	13.6073	11.0446
ENSBTAG00000050228	-	-	6.77125	3.84e-05	5.97385	0.00138267	-0.4193	1	2	0.898384	0	0	0	0	0	41.6639	19.2462	22.2453	18.936	20.5319	25.9884	39.0735	0	7.85448
ENSBTAG00000001640	EPB41L1	erythrocyte membrane protein band 4.1 like 1	2.97382	3.94e-05	2.70854	0.0161039	-0.238208	1	2	18.8439	24.9956	23.1611	21.5994	19.8505	24.3843	219.134	185.794	190.71	110.408	185.961	168.046	191.102	108.644	145.756
ENSBTAG00000027013	INSM2	INSM transcriptional repressor 2	5.14347	4.12e-05	-0.108525	1	-5.01214	0.0253147	2	0	2.92865	0.826369	0	0	0.929485	33.5686	19.03	28.4119	33.2138	32.5915	30.2006	0	0	1.58532
ENSBTAG00000051298	PVR	PVR cell adhesion molecule	-2.96783	4.13e-05	-4.70543	8.71e-15	-1.67533	1	2	536.876	589.575	678.248	499.014	578.367	745.688	116.767	67.4872	96.265	47.7541	73.7773	52.8664	14.1767	33.6592	19.6551
ENSBTAG00000001852	BREH1	retinyl ester hydrolase type 1	-2.93765	4.36e-05	0.704117	1	3.66607	1.77e-10	2	287.458	227.446	316.405	193.369	205.749	259.552	20.6978	37.3726	44.2035	22.2544	33.6047	33.9853	338.784	381.644	517.177
ENSBTAG00000018232	STOML3	stomatin like 3	6.40661	4.39e-05	-0.244862	1	-6.95677	0.00550345	2	0	0	0.82506	0.861699	0	0	27.4257	6.91016	70.4701	41.6601	26.4086	18.2968	0	0	0
ENSBTAG00000010096	SLC5A2	solute carrier family 5 member 2	2.72373	4.4e-05	0.838499	1	-1.84325	1	1	41.9074	59.7022	54.749	53.6964	71.5087	64.3243	336.113	355.895	470.918	417.264	361	367.534	120.542	73.2875	121.122
ENSBTAG00000020166	ZNFX1	zinc finger NFX1-type containing 1	-2.94591	4.44e-05	-2.38492	0.286503	0.515548	1	1	6085.89	6236.82	6544.95	4846.02	6130.75	6472.86	750.248	798.726	620.365	643.608	866.018	947.469	1456.98	1425.13	490.71
ENSBTAG00000009172	BCAT2	branched chain amino acid transaminase 2	2.95259	4.45e-05	3.80401	9.61e-12	0.81976	1	2	76.9798	163.218	59.2563	56.5148	103.19	70.2333	641.424	732.736	713.816	668.495	653.124	750.46	1136.07	1403.2	1227.78
ENSBTAG00000020308	EIF4G2	eukaryotic translation initiation factor 4 gamma 2	-2.59306	4.45e-05	-1.05107	1	1.51479	1	1	23749.9	21960.1	29528	25251.6	23085.3	20134.4	4652.59	3834.62	2988.4	4377.74	4057.99	3715.25	13588.4	10917.8	9682.56
ENSBTAG00000021809	DEPDC7	DEP domain containing 7	-3.49397	4.57e-05	-2.69113	0.186084	0.648769	1	1	82.2816	229.557	304.137	347.716	126.934	194.002	27.2084	16.6598	18.7342	16.4249	17.9616	12.2588	23.892	25.8029	42.2399
ENSBTAG00000015044	CARD10	caspase recruitment domain family member 10	4.11281	4.61e-05	1.20042	1	-2.51186	0.862599	1	3.55839	0	4.13925	3.4562	3.27942	2.75148	51.1742	58.6699	70.2862	30.727	52.7213	59.6786	19.581	5.3396	0
ENSBTAG00000002827	ACAT2	acetyl-CoA acetyltransferase 2	2.47809	4.82e-05	3.5942	5.78e-34	1.1065	1	2	1334.69	1345.59	1239.29	916.162	1132.1	1144.35	6130.69	7066.21	6301.39	6217.77	7563.19	6502.56	13900.8	15954.2	13310.1
ENSBTAG00000007835	GPT	glutamic--pyruvic transaminase	3.70733	4.96e-05	0.789515	1	-2.65446	0.486614	1	1.78201	10.7552	2.48693	3.46177	6.57048	2.7942	54.3197	71.1257	85.4743	58.9618	51.1348	56.753	7.01103	3.5021	16.2024
ENSBTAG00000006259	MOB1A	MOB kinase activator 1A	-2.91792	4.97e-05	-2.27429	0.574464	0.594607	1	1	1592.9	1387.77	2545.7	2662.15	1569.55	1341.69	299.687	237.96	234.044	255.659	210.05	206.89	255.317	461.621	398.041
ENSBTAG00000001032	PYGM	glycogen phosphorylase, muscle associated	-3.20509	4.99e-05	-4.85743	5.6e-06	-1.49301	1	2	121.707	113.995	118.205	90.6014	165.399	159.672	9.91606	12.1068	11.9122	20.4518	7.90469	19.1448	0	5.28159	6.51303
ENSBTAG00000053662	-	-	6.0389	5.01e-05	3.6079	0.146621	-1.91423	1	1	0	0	0	0.740956	2.7791	0	26.0031	22.3004	29.9242	17.5135	24.7662	46.1769	8.10277	9.39758	1.2494
ENSBTAG00000012330	B2M	beta-2-microglobulin	-2.47363	5.14e-05	-1.80072	1	0.663711	1	1	240288	229388	188881	208925	215058	225752	38077.2	48292.8	33217.1	38808	37448.3	37863.9	71698.8	60735.6	53808.2
ENSBTAG00000016185	ENAH	ENAH actin regulator	-4.47856	5.16e-05	-1.89583	1	2.12942	1	1	25.9767	73.3591	41.879	75.6585	61.1669	20.2289	1.59323	5.41893	2.87093	2.4004	0	0	7.29196	12.7478	13.4814
ENSBTAG00000013943	ZNF703	zinc finger protein 703	-2.79776	5.43e-05	-11.4558	3.06e-11	-8.15813	4.56e-05	3	401.694	441.052	375.335	301.654	429.85	504.253	65.3392	50.8218	78.4927	45.8125	62.2129	45.5014	0	0	0
ENSBTAG00000016469	TNKS1BP1	tankyrase 1 binding protein 1	3.18188	5.55e-05	-0.367328	1	-3.56974	3.39e-05	2	40.029	126.948	77.2072	55.7159	115.025	53.0069	598.09	544.613	874.962	785.18	801.798	754.179	32.2341	76.0279	67.6201
ENSBTAG00000018349	IFI30	IFI30 lysosomal thiol reductase	2.74404	5.63e-05	3.97541	2.55e-21	1.20641	1	2	532.898	683.602	650.754	429.199	543.186	879.225	4094.46	4642.72	3844.88	3689.35	4115.97	4803.47	10786.5	7321.2	11510.4
ENSBTAG00000050482	ZNF148	zinc finger protein 148	-4.07337	6.02e-05	-0.440471	1	3.46123	0.0296904	2	52.5812	77.2663	88.7191	226.798	87.0798	52.1731	9.18293	7.80832	2.75788	2.56406	7.93756	1.83148	103.305	31.4843	64.743
ENSBTAG00000001844	MOGS	mannosyl-oligosaccharide glucosidase	2.72366	6.08e-05	1.6961	1	-0.990032	1	1	446.187	379.052	306.678	355.321	387.216	369.758	1856.19	2392.69	2788.58	2716.04	2680.42	2545.01	1759.79	920.726	1022.13
ENSBTAG00000025814	TMEM202	transmembrane protein 202	3.76109	6.12e-05	4.06625	1.54e-05	0.287263	1	2	9.0102	1.98637	0.837584	5.25158	2.49344	1.88907	40.2432	48.2654	52.0648	34.5092	55.6512	76.5929	78.251	59.6995	53.8928
ENSBTAG00000017835	C7H5orf63	chromosome 7 C5orf63 homolog	3.12385	6.23e-05	5.84678	1.18e-39	2.68073	0.0232414	3	12.6324	23.8867	9.22609	1.75298	12.4864	14.1946	114.708	99.3178	119.188	95.0208	125.969	99.2816	828.466	712.911	604.132
ENSBTAG00000005723	NEPRO	nucleolus and neural progenitor protein	-3.30346	6.23e-05	-1.87241	1	1.28716	1	1	283.891	178.431	289.834	393.682	150.61	159.655	32.9636	26.9434	11.051	31.67	18.5715	21.1265	64.278	46.8349	75.4837
ENSBTAG00000013341	GYG2	glycogenin 2	2.73171	6.24e-05	-0.732466	1	-3.4827	1.11e-10	2	228.593	216.809	211.755	195.759	228.293	258.596	1255.83	1277.81	1394.04	1398.14	1781.96	1884.71	72.7102	172.877	148.442
ENSBTAG00000009171	-	-	-3.82702	6.29e-05	-4.78886	0.0109268	-0.6912	1	2	32.9663	41.1129	47.2397	43.2721	34.5007	48.4676	0.765108	4.33735	1.83827	2.56239	1.76637	5.50516	1.72327	0	1.59319
ENSBTAG00000047700	-	-	-3.77986	6.37e-05	-12.1599	1.88e-11	-7.63489	0.000574471	3	1269.63	219.209	408.482	475.242	515.167	993.96	35.5502	57.2592	15.6259	39.2727	38.1996	81.1072	0	0	0
ENSBTAG00000021076	TNRC6B	trinucleotide repeat containing adaptor 6B	-2.68912	6.53e-05	-1.08929	1	1.56411	1	1	1127.32	1629.5	1730.18	1757.83	1577.54	1500.35	255.094	236.637	232.303	242.237	252.688	211.601	798.496	460.011	893.41
ENSBTAG00000004742	RUNX1	RUNX family transcription factor 1	-2.79838	6.59e-05	-4.86805	7.8e-17	-2.01843	1	2	474.369	440.63	634.588	463.802	449.755	475.792	67.5674	49.7482	100.353	58.3857	78.5053	62.882	15.3184	26.3897	7.86649
ENSBTAG00000002719	ORC1	origin recognition complex subunit 1	2.51948	6.73e-05	2.66816	1.09e-05	0.150966	1	2	447.814	404.336	342.94	287.958	355.322	339.621	1899.62	2047.05	2120.39	1829.96	2372.98	2287.9	2570.23	2334.5	2074.98
ENSBTAG00000006780	NAPSA	napsin A aspartic peptidase	-3.50438	6.91e-05	-7.28103	2.02e-06	-3.48184	0.311625	2	120.189	366.588	188.003	212.73	160.863	258.822	12.2317	37.27	22.0411	9.38999	12.3446	17.3999	1.73568	1.73322	0
ENSBTAG00000000480	IFRD2	interferon related developmental regulator 2	2.71944	7.06e-05	0.129086	1	-2.59011	0.0162401	2	2137.54	1239.79	1472.26	2060.17	1326.44	1982.05	9422.67	10520.5	11761.3	12667.3	11602.5	12315.3	1381.99	2196.7	1998.78
ENSBTAG00000006059	TSN	translin	2.74458	7.11e-05	4.38134	1.26e-29	1.60866	1	2	1318.12	1188.94	1306.05	1122.68	1183.52	1120.88	8003.96	7204.23	8060.83	8773.3	9097.78	7961.64	15336.6	38350.7	22703.9
ENSBTAG00000002363	SESN2	sestrin 2	2.60028	7.11e-05	2.9386	5.64e-08	0.335278	1	2	167.938	197.73	176.123	165.705	198.178	210.708	1104.7	1127.84	1255.58	1004.24	1191.21	1135.94	1054.28	1893.39	1374.72
ENSBTAG00000021993	SPDEF	SAM pointed domain containing ETS transcription factor	-4.31532	7.13e-05	-5.00732	0.0161985	-0.457273	1	2	31.7167	57.7684	43.1772	33.6054	22.871	26.9439	2.94318	1.50626	1.76789	0.741696	3.06529	0	3.15636	0	0
ENSBTAG00000039366	-	-	-7.92902	7.29e-05	-3.4657	0.231598	0.593746	1	1	11.0912	20.0263	14.9848	9.20305	9.15932	12.6932	0	0	0	0	0	0	0	1.89458	0
ENSBTAG00000007434	CD300LG	CD300 molecule like family member g	-2.87666	7.31e-05	-2.62974	0.0528774	0.207388	1	1	225.973	224.412	214.404	258.373	247.637	224.976	26.7358	25.9807	22.9412	46.9373	34.3018	30.1264	15.8841	38.8062	53.8346
ENSBTAG00000031752	TMEM256	transmembrane protein 256	2.38082	7.39e-05	3.71476	5.25e-58	1.32486	1	2	1635.42	1740.44	1366.5	1496.49	1479.83	1586.16	7518.68	8891.84	9250.91	7470.62	7340.88	8229.12	19960.3	19988.2	21373.3
ENSBTAG00000014412	ELAVL3	ELAV like RNA binding protein 3	7.97262	7.44e-05	0.595205	1	-3.4997	0.339283	1	0	0	0	0	0	0	17.794	4.84202	16.246	11.4644	13.159	23.547	2.23139	0	0
ENSBTAG00000005585	ANXA13	annexin A13	7.57574	7.44e-05	12.9887	6.79e-19	4.60616	4.09e-06	3	0	0	0	0	0	0	9.41474	4.44819	20.7356	15.742	10.0115	12.3133	96.0239	474.821	380.164
ENSBTAG00000049490	-	-	-3.57786	7.61e-05	-2.49026	0.48023	0.888783	1	1	149.184	197.235	275.881	353.156	219.071	129.883	31.4512	19.134	8.29379	23.1234	15.0495	8.27645	13.8569	58.7927	35.2294
ENSBTAG00000005586	GATM	glycine amidinotransferase	4.87476	7.67e-05	8.46938	1.39e-15	3.30629	0.162336	2	0.891413	7.82694	0.829328	3.46336	2.46513	0.93193	81.1351	77.2341	140.685	121.389	75.8755	42.1413	269.361	2521.17	388.053
ENSBTAG00000016498	PHACTR2	phosphatase and actin regulator 2	-3.44887	7.82e-05	-4.5477	0.00155546	-0.896482	1	2	57.5202	44.697	72.4438	80.7977	75.0525	49.9718	6.93757	3.4461	4.56426	6.88579	6.13501	5.46148	6.99717	0	0
ENSBTAG00000047948	-	-	2.54324	7.83e-05	2.38413	0.0295418	-0.151014	1	2	219.059	223.307	169.715	163.326	201.325	163.332	910.614	1147.04	1128.68	1177.85	1168.53	1151.66	818.292	1113.43	1070.57
ENSBTAG00000021374	FARSA	phenylalanyl-tRNA synthetase subunit alpha	3.08159	8.32e-05	3.89721	1.77e-09	0.771672	1	2	658.49	590.928	427.411	539.881	520.722	644.839	3875.94	4625.81	5321.04	5405.33	5102.03	4959.15	3010.5	13439.6	9481.05
ENSBTAG00000050846	-	-	-3.70483	8.38e-05	-3.75775	0.000628512	-0.0733018	1	2	10629.9	5742.75	5921.35	4533.38	11696.7	9126.62	837.747	430.757	401.709	347.301	778.987	663.659	1210.15	134.537	282
ENSBTAG00000008619	SAMD8	sterile alpha motif domain containing 8	-3.7077	8.4e-05	-0.879825	1	2.64891	0.470523	1	88.4579	73.3116	73.8188	122.274	53.0927	59.8408	1.56091	10.1312	6.56299	9.58734	3.5993	2.80327	60.4838	19.5443	37.8236
ENSBTAG00000026080	LAIR1	leukocyte associated immunoglobulin like receptor 1	-6.34527	8.4e-05	-0.95974	1	4.68273	0.0365665	2	33.7179	19.4618	21.6009	20.6842	19.7507	72.3198	0	0	0.920958	0	0	0.916159	0	29.9275	4.88422
ENSBTAG00000032292	CCDC159	coiled-coil domain containing 159	4.62438	8.54e-05	4.45084	0.000507703	-0.117672	1	2	1.05626	1.82514	0.771095	0.805503	0	2.2143	37.951	29.8695	31.6467	17.4782	26.7801	29.132	13.6934	36.7381	28.2777
ENSBTAG00000014598	BPTF	bromodomain PHD finger transcription factor	-3.2085	8.76e-05	-1.39728	1	1.70355	1	1	561.903	503.518	714.993	1262.24	576.624	591.298	93.6641	70.571	55.6036	85.0878	66.2862	70.8273	269.39	107.023	378.731
ENSBTAG00000055140	-	-	-3.2804	8.76e-05	0.133248	1	3.40999	0.000300995	2	160.044	65.0253	145.519	122.737	105.842	79.9755	16.1595	15.2888	10.6765	6.13762	11.3651	8.23273	121.756	150.854	102.501
ENSBTAG00000007338	TYROBP	transmembrane immune signaling adaptor TYROBP	-4.09571	8.76e-05	-2.69735	0.356499	1.03993	1	1	190.506	214.698	133.137	150.976	267.435	406.157	9.36762	7.67877	8.33778	8.71732	14.3733	26.6749	76.467	11.4754	5.31574
ENSBTAG00000018329	EXOSC7	exosome component 7	2.47037	8.84e-05	4.14261	1.97e-59	1.66171	1	2	508.695	515.554	399.699	459.031	440.159	475.866	2223.52	2378.1	2637.02	2981.78	2759.45	2604.72	8971.15	8997.8	6875.18
ENSBTAG00000050347	MAML1	mastermind like transcriptional coactivator 1	-2.44832	8.97e-05	-5.11805	2.39e-101	-2.66329	3.21e-05	3	6857.4	7078.12	7389.71	5715.23	7647.72	8084.15	1211.37	1225.52	1348.06	1243.02	1381.88	1421.98	242.179	201.22	169.521
ENSBTAG00000004318	ARL3	ADP ribosylation factor like GTPase 3	3.00464	9e-05	5.36653	7.79e-32	2.31337	0.788142	2	128.542	168.975	89.1607	71.2226	152.016	137.776	1205.25	1207.17	789.415	1004.74	998.506	912.972	6749.07	2869.21	6087.84
ENSBTAG00000024560	STUM	stum, mechanosensory transduction mediator homolog	5.8108	9.03e-05	7.43821	2.03e-08	1.42466	1	2	0	0	0.762828	0.797501	0	0	23.0819	10.3977	22.8791	19.7773	27.463	19.9059	64.8565	25.1094	92.7201
ENSBTAG00000014955	AMH	anti-Mullerian hormone	3.66277	9.25e-05	-0.951086	1	-4.90365	0.00346639	2	5.3253	4.87455	0	8.62105	4.09127	5.57017	60.9721	71.7213	84.2336	57.8614	41.3372	60.2989	0	0	4.77487
ENSBTAG00000005055	TXK	TXK tyrosine kinase	-2.60803	9.37e-05	-0.199959	1	2.39647	0.085959	1	558.695	661.816	775.591	809.524	727.16	697.023	150.499	118.466	115.77	120.112	97.1475	84.5132	652.127	593.231	589.375
ENSBTAG00000000137	FRYL	FRY like transcription coactivator	-3.33366	9.44e-05	-1.5787	1	1.60302	1	1	320.004	333.97	481.819	774.87	357.777	269.317	44.1404	50.0402	23.77	55.298	32.3582	37.1921	127.395	61.034	207.281
ENSBTAG00000013961	MYSM1	Myb like, SWIRM and MPN domains 1	-3.76642	9.92e-05	-0.773696	1	2.7851	0.314677	1	158.775	155.986	227.274	413.191	163.014	153.183	18.5213	13.2244	10.0091	19.0456	12.7751	14.1363	198.319	17.4009	120.584
ENSBTAG00000012375	KLHL9	kelch like family member 9	-3.02898	9.93e-05	-4.35175	3.1e-10	-1.25236	1	2	402.688	387.126	565.301	609.199	426.207	367.85	65.0229	57.2406	34.0019	68.3546	65.229	40.268	40.3348	7.00814	17.832
ENSBTAG00000018517	VLDLR	very low density lipoprotein receptor	4.19466	9.94e-05	5.16423	8.25e-08	0.863488	1	2	1.2609	4.1507	4.69255	0	2.32439	1.38941	77.4958	38.5098	30.1622	29.8498	26.198	51.8087	114.453	72.8927	61.3622
ENSBTAG00000040296	GPR21	G protein-coupled receptor 21	-6.22805	0.000101023	-5.77271	0.0189162	-0.134049	1	2	19.4572	11.6589	15.6309	24.0539	9.7846	16.6527	0	0	0.912362	0	0	0	0	0	0
ENSBTAG00000038616	-	-	-4.87222	0.00010116	-6.84387	0.0016693	-0.661864	1	2	20.3044	43.8263	23.7966	29.1562	21.99	31.4821	0.758263	2.57978	0	0.845095	0	0.916672	0	0	0
ENSBTAG00000016367	RBM18	RNA binding motif protein 18	-2.54587	0.00010415	0.447555	1	3.00003	6.98e-10	2	1735.73	1650.73	2058.05	1805.91	1812.79	1542.71	319.353	316.524	235.95	336.229	315.531	280.726	2936.44	2437.59	1910.39
ENSBTAG00000010100	MED20	mediator complex subunit 20	2.71863	0.000105217	2.4892	0.0392651	-0.213328	1	2	37.1591	47.0747	75.7784	47.5369	56.8675	49.4831	324.671	291.373	430.3	370.243	353.439	325.807	312.708	331.954	254.818
ENSBTAG00000003399	SMARCA5	SWI/SNF related, matrix associated, actin dependent regulator of chromatin, subfamily a, member 5	-3.55222	0.000105666	-1.4268	1	1.90585	1	1	991.959	1252.11	1583.45	4047.65	1240.59	805.837	193.08	144.781	66.9312	168.175	133.658	100.284	432.364	351.074	886.017
ENSBTAG00000047904	-	-	-4.89801	0.000105797	-7.16938	0.00111244	-0.75002	1	2	33.6919	40.0401	23.0811	15.5028	49.0663	44.5925	0	1.72694	3.65931	0	0	0.917749	0	0	0
ENSBTAG00000012882	CUL5	cullin 5	-4.19785	0.000107074	-0.124229	1	3.98661	0.00374059	2	45.9586	45.2655	60.4428	147.452	58.0232	23.9822	2.3622	3.30473	3.78364	3.5175	3.63069	2.61581	48.543	19.7543	101.833
ENSBTAG00000050467	BBS10	Bardet-Biedl syndrome 10	3.3865	0.000107884	3.45258	0.000302523	0.0776048	1	2	2.66699	9.74702	3.30898	7.77127	9.01279	2.78639	70.9866	70.959	50.4321	80.1688	46.5607	62.9091	72.6067	49.5677	80.205
ENSBTAG00000033170	LRRC58	leucine rich repeat containing 58	-3.2179	0.000111657	-6.14518	2.6e-07	-2.73198	0.732067	2	165.886	119.595	257.979	243.431	165.285	130.655	26.0401	20.8408	9.20073	23.9353	18.5778	13.789	0	1.7104	4.75417
ENSBTAG00000002668	ZNF711	zinc finger protein 711	-4.22414	0.000112748	-0.485109	1	3.51265	0.0448304	2	59.8656	50.4588	91.1688	240.676	46.6803	52.905	4.96675	2.53616	6.27058	3.33303	6.86405	2.6711	83.276	13.8764	76.9701
ENSBTAG00000053845	-	-	-2.8331	0.000113445	-5.9444	4.13e-36	-3.06869	0.00258543	3	1251.1	1753.1	1414.94	1805.18	2511.81	2170.95	249.484	233.044	229.784	262.86	216.239	316.358	17.6243	19.3584	48.8791
ENSBTAG00000011083	POLD1	DNA polymerase delta 1, catalytic subunit	2.95616	0.000117732	1.37401	1	-1.50523	1	1	1476.96	1459.58	1094.67	1232.46	1384.2	1414.95	8947.89	9798.94	11332.4	11135.4	11199.6	11266.1	1367.5	4594.2	4841.78
ENSBTAG00000049380	-	-	4.8308	0.000118237	3.42132	0.100798	-0.968594	1	1	0.894346	1.96967	0.831538	1.73752	2.47456	0.936944	27.6524	70.5478	58.1346	40.2625	64.9406	24.0567	0	45.0843	13.9436
ENSBTAG00000027205	PGBD5	piggyBac transposable element derived 5	5.95542	0.000118314	2.83379	0.477521	-2.30292	1	1	0.969753	0	0.901755	0	0	1.01554	23.3403	21.3902	53.4193	41.8123	43.9359	27.9522	0	16.4425	0
ENSBTAG00000050453	-	-	2.55992	0.000118728	-0.971061	1	-3.54882	1.26e-13	2	139.649	92.6664	119.184	165.878	135.27	117.108	669.022	763.674	822.046	798.652	745.611	779.363	68.8934	72.3902	52.25
ENSBTAG00000054976	MCTP1	multiple C2 and transmembrane domain containing 1	-6.13113	0.000119463	-4.6947	0.0445526	0.208778	1	2	43.7905	10.5392	8.00468	33.0929	44.4728	16.2153	0	0.794734	0.842094	0	0	0	0	0	1.48205
ENSBTAG00000050056	-	-	3.72879	0.000119544	4.48706	4.71e-07	0.677986	1	2	5.49526	2.03457	5.95163	3.5603	9.30562	6.75149	99.1894	75.8881	67.1507	74.4006	73.8277	77.046	245.073	41.279	112.688
ENSBTAG00000007814	WWTR1	WW domain containing transcription regulator 1	5.82554	0.000121455	7.44958	5.69e-08	1.37899	1	2	0.98779	0	0	0.959494	0	0	25.4486	30.7373	21.4004	25.1887	25.1236	7.13179	95.759	21.2288	84.2466
ENSBTAG00000020713	BACH2	BTB domain and CNC homolog 2	-2.96117	0.000123235	-4.27263	3.5e-11	-1.25489	1	2	907.962	1019.19	972.432	1464.05	1149.54	814.096	160.435	122.467	134.088	122.217	113.722	144.162	110.876	13.2274	36.4309
ENSBTAG00000002042	RIC8A	RIC8 guanine nucleotide exchange factor A	2.58367	0.000124105	3.33094	6.56e-15	0.735582	1	2	655.486	569.905	473.113	453.291	579.607	618.85	2794.35	3163.55	3646.57	3623.43	3310.36	3696.17	4688.75	7274.32	5053.76
ENSBTAG00000040350	XIAP	X-linked inhibitor of apoptosis	-3.96159	0.000125037	-1.19968	1	2.46587	0.969056	1	43.7631	45.8957	81.4242	177.84	71.9126	82.9454	6.90224	7.8255	8.29173	1.71275	4.42241	0.918587	15.6848	34.8072	45.1106
ENSBTAG00000016104	BTAF1	B-TFIID TATA-box binding protein associated factor 1	-3.85078	0.000126204	-1.59024	1	1.95394	1	1	188.268	176.164	299.995	377.798	148.135	135.427	22.8741	12.966	3.6638	19.5979	14.0327	12.7404	81.8547	8.89677	100.325
ENSBTAG00000001887	STAM2	signal transducing adaptor molecule 2	-3.25833	0.000128831	-0.469921	1	2.71133	0.160557	1	180.746	183.531	334.899	283.197	154.4	147.607	25.1205	20.2114	6.21305	24.8275	31.8885	21.6759	166.824	111.584	169.652
ENSBTAG00000007927	SLAMF1	signaling lymphocytic activation molecule family member 1	2.83479	0.000136103	4.57684	5.24e-26	1.70513	1	2	341.391	376.049	290.121	179.692	252.951	358.068	1238.64	2242.28	2647.8	2082.72	2403.35	2402.91	8005.82	7183.84	6597.6
ENSBTAG00000015197	KLHDC8A	kelch domain containing 8A	-4.32215	0.000140582	-8.66261	3.16e-05	-2.66672	0.997314	2	25.6467	219.266	79.8158	75.5911	61.1367	30.5021	3.03741	2.5827	5.47329	5.93765	3.49886	1.81613	0	0	0
ENSBTAG00000003857	SUSD6	sushi domain containing 6	-2.64922	0.000141135	-2.49953	0.020419	0.138006	1	2	9758.15	8976.96	12063.9	9723.82	9349.89	11118.7	1582.06	1457.39	1876.86	1577	1490.58	1651.07	2562.25	1459.62	1291.6
ENSBTAG00000027405	FNDC11	fibronectin type III domain containing 11	4.43695	0.000142301	4.06912	0.00249236	-0.278566	1	2	2.9316	1.07629	2.72562	0	0.901301	0	37.3075	28.3097	23.1903	23.2132	40.426	27.3075	12.7787	28.3013	30.3876
ENSBTAG00000003682	DNAJB13	DnaJ heat shock protein family (Hsp40) member B13	-2.96211	0.000142301	-3.07154	0.00339523	-0.125962	1	2	213.365	154.826	176.744	155.006	164.511	181.143	14.6282	16.586	36.9963	19.7577	29.3801	14.808	23.8575	13.5969	22.0597
ENSBTAG00000016515	EFNA5	ephrin A5	6.04943	0.000143548	10.6524	8.08e-16	4.29145	0.00142621	3	0	0	0	0.576489	0	0.620108	29.4173	29.6115	1.22438	35.4827	20.4098	14.2876	854.565	205.588	353.709
ENSBTAG00000004288	GSTA4	glutathione S-transferase alpha 4	3.33687	0.000144664	4.27445	1.71e-08	0.865667	1	2	160.981	88.9708	133.819	113.051	103.644	152.69	1256.06	687.387	1706.62	1351.38	1529.76	1360.22	1042.21	5092.36	1471.24
ENSBTAG00000016297	CCNYL1	cyclin Y like 1	-3.27136	0.000145774	-5.13522	1.98e-05	-1.65151	1	2	101.116	103.277	152.305	109.518	115.508	84.2748	9.22127	14.8115	4.61571	19.7263	5.32596	12.9137	5.15611	1.71503	1.58906
ENSBTAG00000006155	CCRL2	C-C motif chemokine receptor like 2	-3.82686	0.000146566	-0.63824	1	3.02293	0.138787	1	63.6455	48.3157	57.5207	56.5985	34.7179	70.3849	1.53968	5.23724	3.69931	2.5769	4.45093	4.62679	17.0477	66.3121	15.763
ENSBTAG00000018697	WDR44	WD repeat domain 44	-3.17531	0.000147726	-0.243545	1	2.88466	0.0338762	2	155.507	229.892	276.188	327.113	185.086	129.962	30.5182	23.354	11.915	23.8711	21.9476	28.2418	253.74	164.982	123.004
ENSBTAG00000034366	-	-	-4.43772	0.000148043	-0.474735	1	3.77987	0.0228502	2	49.4451	30.6578	25.9168	18.3385	24.8704	60.2382	0	3.5016	0	0.861422	3.57145	0.928181	17.0776	25.5481	26.8444
ENSBTAG00000007494	SMARCA2	SWI/SNF related, matrix associated, actin dependent regulator of chromatin, subfamily a, member 2	-2.73544	0.000148526	-1.07282	1	1.61751	1	1	1442.31	1718.69	1821.55	1595.9	1667.37	1378.63	319.182	214.955	181.629	278.61	293.701	141.46	728.332	737.723	773.125
ENSBTAG00000011916	USP8	ubiquitin specific peptidase 8	-3.08232	0.00015088	-0.356301	1	2.67423	0.111307	1	317.046	329.368	326.729	662.543	311.517	327.559	41.9945	56.9609	35.0335	39.3835	38.8306	49.2507	346.985	148.174	373.896
ENSBTAG00000038080	-	-	-6.45826	0.000150919	5.4609	5.19e-06	12.299	2.36e-18	3	19.41	14.3038	10.3042	18.8541	4.26468	49.4998	0	0	0	0.884255	0	0	352.733	1131	1424.21
ENSBTAG00000019267	MMP2	matrix metallopeptidase 2	7.77585	0.000151726	2.15188	1	-2.3935	1	1	0	0	0	0	0	0	4.66223	13.2148	13.7734	15.8231	14.7544	15.3639	0	5.27106	0
ENSBTAG00000004266	DDX25	DEAD-box helicase 25	3.11138	0.000152776	3.96286	2.16e-10	0.820768	1	2	9.12395	7.01783	5.94065	13.2937	10.0945	4.77278	77.1071	80.8934	74.2574	70.7425	59.1905	85.9422	162.502	98.1701	144.4
ENSBTAG00000018223	CHI3L1	chitinase 3 like 1	-5.07393	0.000157065	-2.99087	0.306554	1.13411	1	1	28.3556	53.439	14.6659	22.4691	39.2136	49.9574	0	1.1816	1.25189	0	1.47921	1.53669	0	0	10.5227
ENSBTAG00000022847	HEATR5A	HEAT repeat containing 5A	-3.33554	0.000158154	-2.3364	0.736747	0.83001	1	1	105.511	108.161	136.175	174.015	136.465	86.0487	22.929	7.72143	13.6366	9.50013	7.03	9.92927	39.0449	18.1197	11.7205
ENSBTAG00000035226	TOR1AIP1	torsin 1A interacting protein 1	-2.83508	0.000158154	-0.627681	1	2.16114	1	1	1335.02	1092.84	1768.7	1562.3	982.596	894.239	242.41	173.068	138.231	201.021	152.395	145.27	993.711	674.091	752.372
ENSBTAG00000011310	NALF2	NALCN channel auxiliary factor 2	3.19265	0.000159409	1.11071	1	-1.95774	1	1	88.8767	130.563	142.252	126.034	135.154	111.42	1311.76	1282.97	1627.15	1016.38	1079.24	603.286	441.476	95.7153	303.171
ENSBTAG00000002219	ATAD3A	ATPase family, AAA domain containing 3A	2.54553	0.0001609	0.962877	1	-1.55706	1	1	1723.89	1327.11	1284.58	1714.65	1346.31	1679.7	7182.12	7841.5	9418.54	9722.02	9663.04	9449.98	3558.69	2476.19	2907.76
ENSBTAG00000034159	FCRLA	Fc receptor like A	-4.33693	0.000164527	-7.63795	0.000335443	-1.48712	1	2	36.3376	61.4587	51.0948	52.516	36.7813	28.7756	0.761174	6.90455	0	3.39623	0.881004	0	0	0	0
ENSBTAG00000005650	SKAP2	src kinase associated phosphoprotein 2	-4.50938	0.000165617	-1.57634	1	2.50255	1	1	29.7485	51.2245	28.8134	30.107	42.8818	33.471	0.654927	3.01847	1.57353	0	1.50755	2.34684	4.55844	1.51895	23.8757
ENSBTAG00000016507	SERHL2	serine hydrolase like 2	6.0755	0.000168076	3.92912	0.124663	-1.39775	1	1	0	0	0.851622	0	0	0	9.44193	20.5205	20.343	12.6625	13.9411	14.2377	0	5.07649	7.85462
ENSBTAG00000011939	LY6H	lymphocyte antigen 6 family member H	5.08817	0.00016936	-0.563662	1	-6.84561	0.00368404	2	0.883715	1.94207	0.821988	0	0.814765	0	50.0859	26.6727	29.1729	16.9424	16.6472	31.8606	0	0	0
ENSBTAG00000010945	SEC24B	SEC24 homolog B, COPII coat complex component	-2.74862	0.000169393	-2.57814	0.0309455	0.149151	1	2	547.13	574.762	802.279	932.708	616.008	519.21	123.624	93.282	68.9436	94.0692	99.3685	106.514	110.605	113.338	103.11
ENSBTAG00000014530	NTNG1	netrin G1	4.61231	0.000170656	2.90452	0.313561	-1.31707	1	1	0	3.16247	1.78835	0	0.755212	1.71233	55.8287	17.7744	47.1277	23.9598	19.7442	29.7749	6.51305	11.3925	15.0503
ENSBTAG00000013527	PGD	phosphogluconate dehydrogenase	2.4534	0.000171213	3.93874	4.44e-49	1.47752	1	2	1127.59	1107.21	1007.68	979.305	918.675	1223.28	4979.41	5691.28	6608.36	6056.56	5928.09	5675.14	18809.8	16600.6	13646.3
ENSBTAG00000020282	DCTD	dCMP deaminase	2.47863	0.000180069	3.66085	3.85e-33	1.17167	1	2	177.593	154.168	174.767	132.141	191.065	123.216	835.987	869.184	922	904.186	923.773	892.895	1781.85	2245.24	2043.94
ENSBTAG00000012622	TRA2A	transformer 2 alpha homolog	-2.50212	0.000180666	-1.64201	1	0.839555	1	1	5200.18	4884.46	6133.98	5885.42	4735.61	4406.85	993.679	848.432	791.207	1071.8	929.707	845.315	1940.74	1396.96	1616.04
ENSBTAG00000008160	MBOAT2	membrane bound O-acyltransferase domain containing 2	4.10746	0.000186311	1.85183	1	-1.85656	1	1	4.46918	3.92827	1.66283	1.73643	1.64817	1.87018	91.3399	46.1235	31.3509	47.9836	33.6713	32.2198	19.0024	1.72431	12.7769
ENSBTAG00000022775	C21H14orf180	chromosome 21 C14orf180 homolog	-3.61526	0.000190252	-5.52506	0.00375987	-1.31938	1	2	40.7884	40.8599	37.9502	50.8144	41.6834	31.5113	3.04546	4.31592	2.74389	5.10269	2.63144	0.910628	1.74877	0	0
ENSBTAG00000014149	LCN2	lipocalin 2	-5.08157	0.000191694	-7.11128	0.00161712	-0.632153	1	2	16.8366	74.4062	45.2825	21.5188	17.1711	26.9801	1.52247	1.72653	0.914585	0	0	0.922848	0	0	0
ENSBTAG00000047702	NAA10	N-alpha-acetyltransferase 10, NatA catalytic subunit	2.48203	0.000194233	2.42961	0.00671982	-0.0476058	1	2	1394.05	1188.49	1212.81	1176.27	1183.79	1435.51	6110.37	7395.97	7140.53	7195.43	7500.36	7283.12	5232.81	8461.74	6914.32
ENSBTAG00000051879	SHISA8	shisa family member 8	-4.31526	0.000194569	-6.18098	0.00146765	-1.07515	1	2	40.0271	110.662	81.0511	88.1319	22.9699	42.8605	0	6.92972	4.58874	1.70411	0.884524	3.67959	0	1.66509	0
ENSBTAG00000021671	METTL18	methyltransferase like 18	-2.70006	0.000194569	-0.0889709	1	2.60045	0.0144407	2	208.627	189.017	204.026	267.012	216.311	187.426	43.0607	33.1299	29.5598	31.7509	31.0997	24.01	210.785	220.557	166.37
ENSBTAG00000030255	PDXP	pyridoxal phosphatase	2.62845	0.000199302	0.757679	1	-1.8398	1	1	245.135	251.436	180.791	140.264	244.866	283.302	1227.73	1432.72	1565.91	1266.88	1500.72	1397.96	416.31	363.435	373.523
ENSBTAG00000023632	FBXL8	F-box and leucine rich repeat protein 8	3.11808	0.000201022	1.0361	1	-1.96681	1	1	51.7596	54.8735	34.8678	41.6072	55.9425	49.4609	310.353	561.249	332.325	484.312	418.054	464.476	73.0881	192.89	46.6534
ENSBTAG00000014496	CCR6	C-C motif chemokine receptor 6	-3.59643	0.000201213	-2.76646	0.198472	0.636056	1	1	246.188	274.965	310.925	256.388	311.3	293.538	35.8671	22.4947	23.8355	13.6391	18.461	18.2525	75.4423	0	37.3009
ENSBTAG00000037523	B3GALT6	beta-1,3-galactosyltransferase 6	2.63564	0.000205549	-1.22062	1	-3.89699	9.25e-09	2	27.0328	41.7186	34.3436	36.7641	42.3922	32.1175	229.87	249.247	207.347	214.835	219.044	224.208	13.3142	23.2071	7.69604
ENSBTAG00000019672	-	-	-3.46825	0.000205564	-0.270805	1	3.12314	0.0299063	2	87.7377	71.8531	185.683	111.313	80.0739	70.2735	5.38188	6.97379	4.61812	9.43843	12.4373	13.8487	44.5823	112.913	87.197
ENSBTAG00000016541	CAMK1G	calcium/calmodulin dependent protein kinase IG	7.60846	0.000207013	8.38683	2.85e-05	0.484628	1	2	0	0	0	0	0	0	19.9643	8.61103	19.5221	4.28834	12.3864	8.26702	8.80674	36.9546	13.1636
ENSBTAG00000002922	GAB2	GRB2 associated binding protein 2	-2.96914	0.000207202	-9.35766	3.86e-07	-5.67587	0.0241495	3	135.979	126.079	111.924	81.6521	101.65	141.293	14.9686	15.8387	13.4864	17.3404	15.1967	10.2076	0	0	0
ENSBTAG00000008022	PTGFRN	prostaglandin F2 receptor inhibitor	-3.23932	0.000216271	-3.75475	0.000235435	-0.47292	1	2	249.678	240.578	182.733	81.1239	188.345	158.722	19.0722	27.6763	14.6633	13.6396	16.6779	20.9504	5.32533	23.0717	9.84417
ENSBTAG00000004231	GPM6A	glycoprotein M6A	-4.96533	0.000218189	-6.98003	0.00186812	-0.644267	1	2	31.0058	28.1869	30.4967	34.4184	10.6153	52.7789	0	1.72476	2.74134	0	0.876343	0	0	0	0
ENSBTAG00000008112	SHPRH	SNF2 histone linker PHD RING helicase	-3.25173	0.000221122	-0.1121	1	3.10063	0.0118326	2	79.901	95.413	152.972	223.245	105.145	92.7192	15.3839	10.2342	8.32241	16.8107	8.76508	16.7647	139.005	99.8322	105.14
ENSBTAG00000006654	TANK	TRAF family member associated NFKB activator	-3.01241	0.000221945	-1.1183	1	1.80361	1	1	714.047	517.613	740.55	1180.65	597.512	484.319	102.311	62.8868	52.2573	117.709	94.9518	82.167	404.06	288.048	242.84
ENSBTAG00000046612	ZNF292	zinc finger protein 292	-3.54121	0.000221945	-0.457292	1	2.9544	0.113604	1	172.915	197.174	242.637	502.117	120.936	124.068	27.4071	18.9875	13.7183	20.4237	15.7502	14.5227	222.147	60.9333	183.782
ENSBTAG00000018898	ARID4A	AT-rich interaction domain 4A	-3.47912	0.000225558	-0.38189	1	2.98907	0.0789277	1	294.683	326.789	412.192	1159.53	296.107	312.394	46.4858	39.741	30.2102	51.102	40.3113	31.822	445.915	139.138	440.154
ENSBTAG00000021422	PDZD4	PDZ domain containing 4	4.98494	0.000229851	2.59609	0.629584	-1.83681	1	1	0	0	2.68221	0	0	2.00821	21.6607	18.3894	28.3033	32.1268	32.7699	32.593	3.41468	1.70658	14.0847
ENSBTAG00000003174	NDUFAF4	NADH:ubiquinone oxidoreductase complex assembly factor 4	2.498	0.000233478	4.27059	2.87e-56	1.7603	1	2	159.676	113.427	102.305	105.156	119.01	108.796	637.729	689.796	614.428	646.887	710.574	725.59	2539.19	2348.65	1987.18
ENSBTAG00000015520	SLC11A1	solute carrier family 11 member 1	-3.85789	0.000233478	-8.15546	6.09e-05	-2.8621	0.889526	2	57.9765	78.169	34.6275	31.6856	88.5633	70.856	0.819532	3.71661	4.27169	7.32133	1.63925	5.8886	0	0	0
ENSBTAG00000017339	RUNX1T1	RUNX1 partner transcriptional co-repressor 1	-4.5267	0.000233936	-3.42793	0.0974016	0.559156	1	1	23.4694	36.0907	58.9345	20.5169	17.2732	27.5313	2.26473	0	0.54412	2.25005	2.06181	0.540147	0	4.25701	1.96664
ENSBTAG00000015562	PLBD1	phospholipase B domain containing 1	-4.39215	0.00023527	-4.06872	0.0289719	0.0608352	1	2	30.1175	83.0556	29.5497	15.5478	51.4153	88.1409	0.896325	1.80964	4.12821	2.63511	2.0712	1.03116	0	5.29848	1.63905
ENSBTAG00000004216	MAP3K2	mitogen-activated protein kinase kinase kinase 2	-3.07369	0.000237106	-2.07609	1	0.884916	1	1	124.986	130.396	218.418	254.945	130.038	145.655	17.6321	16.5141	16.577	13.6954	31.838	20.2088	34.7411	41.6263	36.9348
ENSBTAG00000047650	NXPH4	neurexophilin 4	3.1168	0.00023895	-0.839685	1	-4.02709	1.73e-06	2	48.2551	30.4336	54.8608	53.8159	26.3637	17.7612	451.212	328.002	397.317	227.874	300.265	362.542	27.6712	8.63194	23.9835
ENSBTAG00000001810	SCAF11	SR-related CTD associated factor 11	-3.60892	0.000242596	-0.509297	1	2.94399	0.149091	1	281.718	279.735	488.247	1018.48	328.975	221.831	44.5687	44.726	28.7743	34.3657	31.4547	19.0217	319.172	86.6028	448.36
ENSBTAG00000011876	MORC3	MORC family CW-type zinc finger 3	-4.02644	0.000242679	-0.735892	1	3.02486	0.22558	1	81.055	40.0695	68.7843	180.818	44.3353	45.6201	9.94253	6.93674	0.91877	4.27139	1.76236	1.82968	33.352	35.0764	53.5467
ENSBTAG00000026953	TRIP11	thyroid hormone receptor interactor 11	-3.56142	0.000247118	-0.988198	1	2.37479	1	1	75.2643	70.0022	104.252	246.53	96.7817	75.895	16.1758	8.51833	6.47732	3.44354	11.515	7.35191	48.6839	45.082	59.9936
ENSBTAG00000017780	DPYSL4	dihydropyrimidinase like 4	5.87567	0.000253264	3.84514	0.10568	-1.35073	1	1	0.890264	0	0	0.864719	0.820611	0	35.1635	32.9329	30.3041	17.9307	47.5608	28.3467	1.75406	26.2873	0
ENSBTAG00000018616	IPO11	importin 11	-2.88177	0.000253459	-1.11402	1	1.69885	1	1	387.271	282.249	355.362	326.867	251.923	317.285	72.6203	49.399	29.3858	32.4489	39.6224	31.0775	116.115	174.042	139.856
ENSBTAG00000000286	PFKM	phosphofructokinase, muscle	2.75811	0.000263838	3.01849	1.21e-05	0.258935	1	2	25.4006	26.0922	31.7849	23.6072	25.6276	22.2256	176.175	179.461	209.228	168.271	157.544	172.446	274.487	146.472	218.22
ENSBTAG00000007256	DYRK2	dual specificity tyrosine phosphorylation regulated kinase 2	-2.43507	0.000265513	-4.95611	1.67e-88	-2.50925	0.00305477	3	6533.15	7144.76	7591.08	6688.72	6993.11	7734.83	1373.56	1180.54	1457.83	1181.68	1289.55	1372.08	242.824	282.671	159.876
ENSBTAG00000008726	NCS1	neuronal calcium sensor 1	2.91353	0.000271061	-4.07157	0.0596658	-7.16641	2.51e-06	2	28.9	25.0036	20.9674	19.2958	14.1708	36.0763	131.119	195.373	182.713	171.81	213.838	208.829	1.56967	1.55915	0
ENSBTAG00000013128	ACBD3	acyl-CoA binding domain containing 3	-2.77029	0.000273551	-2.27875	0.500738	0.453913	1	1	1186.53	999.711	1403.52	1554.74	1091.09	833.809	193.066	149.668	116.423	216.581	176.512	168.597	310.249	184.324	216.299
ENSBTAG00000001034	IL18R1	interleukin 18 receptor 1	-3.37281	0.000278238	-3.6693	0.000810807	-0.284249	1	2	293.525	157.042	374.927	261.773	96.7372	194.246	27.4937	19.0483	21.1013	20.478	14.0678	25.5523	33.5656	8.82866	8.16457
ENSBTAG00000032477	HECTD1	HECT domain E3 ubiquitin protein ligase 1	-3.34329	0.000279098	0.0244439	1	3.34722	0.00344468	2	227.998	200.68	321.831	630.363	219.203	211.569	33.921	30.5786	21.6967	32.8056	26.5763	25.7313	420.173	121.379	382.565
ENSBTAG00000014933	TRAK2	trafficking kinesin protein 2	-3.0434	0.000282741	-2.19099	1	0.762077	1	1	595.397	855.574	976.497	906.168	855.133	452.836	144.381	114.544	69.1392	70.0356	82.047	67.9968	243.989	103.27	138.166
ENSBTAG00000013260	SPIN2	spindlin family, member 2	4.0353	0.000283189	4.96122	5.88e-07	0.814318	1	2	0.897751	0.988099	2.50434	0.872056	2.48379	5.64133	39.322	37.5919	50.9437	37.8427	32.1237	39.8982	120.211	21.9442	84.5435
ENSBTAG00000015145	S100A11	S100 calcium binding protein A11	-4.05678	0.000288963	-1.06705	1	2.59547	0.784877	1	13180.5	5895	9013.29	5983.78	4891.18	9559.87	187.802	401.02	503.226	366.746	578.269	638.552	425.053	7879.7	1208.28
ENSBTAG00000046900	GGT1	gamma-glutamyltransferase 1	-3.3361	0.000289181	-8.31559	2.01e-05	-3.9447	0.324989	2	65.4764	62.1638	60.0908	65.3172	50.5705	78.6372	1.51954	10.3367	8.21448	3.39388	7.88393	5.45807	0	0	0
ENSBTAG00000039978	TSSK5	testis specific serine kinase 5	3.57312	0.000289617	-1.54237	1	-5.54867	0.00261995	2	5.36658	5.9099	3.32643	3.47536	7.42446	6.55946	72.2105	35.7129	93.2089	90.8115	36.4801	72.1853	0	1.66858	1.54823
ENSBTAG00000014742	LRWD1	leucine rich repeats and WD repeat domain containing 1	2.702	0.000290662	2.61993	0.00865263	-0.0693959	1	2	549.051	434.33	446.134	556.675	423.953	573.06	2687.88	3286.85	3623.39	3413.97	3318.54	3304.71	1763.96	3609.8	3958.45
ENSBTAG00000017508	CYSLTR2	cysteinyl leukotriene receptor 2	-3.65601	0.000292683	-3.71316	0.0280588	-0.136295	1	2	51.6266	31.2733	59.6206	53.6044	32.0018	35.3697	4.58598	4.33284	1.83639	2.5605	4.40731	1.83087	0	3.47059	4.8191
ENSBTAG00000000081	CERT1	ceramide transporter 1	-2.97186	0.000293459	-1.24432	1	1.62787	1	1	287.414	241.05	307.428	401.029	261.628	259.426	58.8299	36.3799	21.11	44.3851	21.9933	35.6124	142.933	81.1253	132.118
ENSBTAG00000039212	CTU1	cytosolic thiouridylase subunit 1	2.56433	0.000294248	0.463781	1	-2.07624	1	1	111.545	101.901	85.505	115.281	96.2487	113.846	524.123	672.421	637.92	640.872	602.726	641.578	200.17	106.029	128.729
ENSBTAG00000017112	CDYL2	chromodomain Y like 2	2.59177	0.000296507	3.37933	3.25e-14	0.773869	1	2	304.497	440.735	275.004	274.143	457.967	376.06	1905.16	2198.11	2111.8	2196.69	2129.17	2389.94	4364.55	3283.66	3539.21
ENSBTAG00000016879	DENND11	DENN domain containing 11	3.49014	0.000302952	1.65696	1	-1.61009	1	1	7.48183	5.49732	7.8276	3.63379	4.31202	2.93725	70.6791	71.9426	74.7246	51.0816	41.4375	60.0048	33.8048	5.32374	16.4512
ENSBTAG00000024918	BIRC3	baculoviral IAP repeat containing 3	-3.30872	0.000304059	-2.12732	1	1.02178	1	1	2072.05	1788.76	2429.26	4027.79	1845.08	1428.4	279.955	235.878	151.616	273.397	197.422	183.922	529.834	131.461	781.686
ENSBTAG00000002248	SAC3D1	SAC3 domain containing 1	3.04149	0.000308333	0.91185	1	-2.02753	1	1	41.1782	44.2858	24.1445	33.9118	66.0321	31.8527	331.33	342.546	364.787	289.13	344.627	366.452	42.8906	138.654	57.1048
ENSBTAG00000013493	BNIP2	BCL2 interacting protein 2	-2.979	0.000310406	-1.15815	1	1.73278	1	1	442.046	388.037	444.962	524.176	365.358	244.962	64.5835	45.7922	29.1105	81.1051	39.7068	37.6376	193.365	131.176	193.78
ENSBTAG00000012847	NIBAN2	niban apoptosis regulator 2	-2.72811	0.00032894	-4.94589	2.7e-10	-2.14078	1	2	211.806	201.083	187.142	230.795	241.979	268.776	31.3293	35.5187	42.2257	21.341	36.0789	33.7971	7.04935	12.3284	1.62901
ENSBTAG00000013184	CEP120	centrosomal protein 120	-3.38298	0.000362574	-1.15679	1	2.05172	1	1	66.2692	88.7756	104.509	189.144	75.8996	80.9149	12.0718	5.23721	7.91946	15.5522	8.42718	6.12126	27.5208	37.5329	59.9288
ENSBTAG00000045896	NPTX2	neuronal pentraxin 2	4.26703	0.000364518	1.66005	1	-2.08383	1	1	0.891334	0.978085	0	6.06032	1.64322	1.86346	67.3506	21.6926	45.0514	23.9355	38.8049	46.6989	10.524	1.75232	11.3497
ENSBTAG00000020366	TBL3	transducin beta like 3	2.74111	0.000365337	0.953494	1	-1.73729	1	1	800.308	730.08	658.612	714.813	625.795	814.25	3651.26	4696.8	5217.79	5517.67	5232.03	5114.49	774.461	2042.16	1484.09
ENSBTAG00000005212	C1H3orf70	chromosome 1 C3orf70 homolog	-3.11527	0.000365945	-4.02774	1.08e-05	-0.832327	1	2	156.928	301.876	175.954	150.693	261.309	153.976	34.6554	24.4495	25.9046	16.3253	17.8138	14.8152	3.40399	15.2765	15.7376
ENSBTAG00000033648	INTS12	integrator complex subunit 12	-2.60643	0.000365945	-1.75806	1	0.816983	1	1	1058.77	950.251	1031.38	916.381	1057.8	1131.15	209.641	156.719	133.764	146.578	182.664	169.52	329.275	371.644	194.452
ENSBTAG00000015505	FADS2	fatty acid desaturase 2	5.10209	0.000368706	5.76558	0.000159417	0.415852	1	2	4.45126	8.78749	7.45526	3.4588	1.64109	0	246.898	306.778	137.74	101.622	119.702	135.212	130.625	8.82086	727.708
ENSBTAG00000016779	CLIP1	CAP-Gly domain containing linker protein 1	-2.61861	0.000368706	-0.384676	1	2.21357	0.845455	1	425.771	445.736	538.786	622.921	422.039	379.445	83.3403	72.8625	65.3301	94.7245	73.0891	67.1284	319.361	404	354.585
ENSBTAG00000021822	ARV1	ARV1 homolog, fatty acid homeostasis modulator	2.82174	0.000371944	2.50994	0.0933546	-0.28429	1	1	13.4334	27.5721	26.6528	12.1787	20.6444	27.183	162.277	132.545	125.653	179.378	161.766	152.422	111.296	116.158	144.067
ENSBTAG00000019953	CYBB	cytochrome b-245 beta chain	-3.54186	0.000371976	-3.88666	0.00505701	-0.318756	1	2	67.6247	134.518	142.863	69.9664	65.2624	57.3636	6.86962	7.78866	11.5535	3.06729	3.14618	11.5373	3.15587	3.08053	8.75123
ENSBTAG00000020042	KLHL28	kelch like family member 28	-3.57345	0.000372106	1.21637	1	4.90441	3.25e-09	2	60.9177	51.661	89.3078	164.606	46.5915	47.0952	8.09956	4.50356	6.61784	10.8085	5.42028	1.58349	189.729	207.872	183.616
ENSBTAG00000012380	HK1	hexokinase 1	2.45348	0.000380378	2.43602	0.00463669	-0.0129097	1	2	1982.31	1922.85	1925.54	1206.31	1765.18	1853.18	9084.85	9640.74	9418.83	9989.45	10394.3	10133.7	9190.53	10337.3	9529.26
ENSBTAG00000053187	FER1L4	fer-1 like family member 4	4.48031	0.000388897	1.66735	1	-2.2131	1	1	1.7746	0.972265	0	1.72363	0	1.85335	20.5688	23.3185	32.0305	18.7311	35.0418	25.4493	0	5.3495	8.23956
ENSBTAG00000015936	BRINP1	BMP/retinoic acid inducible neural specific 1	4.0725	0.00039509	0.0610042	1	-3.8282	0.0373773	2	1.77082	4.85367	0.823914	3.43996	11.4245	3.70011	103.389	32.7506	109.59	115.523	53.3696	64.4666	0	12.349	1.63112
ENSBTAG00000001425	FBXO11	F-box protein 11	-2.99574	0.000396764	-1.37692	1	1.5194	1	1	347.233	288.094	491.73	692.634	421.491	249.521	68.6226	51.8644	37.5542	55.3856	53.5003	37.3116	128.117	138.786	190.776
ENSBTAG00000008222	EEF2KMT	eukaryotic elongation factor 2 lysine methyltransferase	3.13966	0.000400942	4.17533	1.63e-09	0.970441	1	2	65.5649	70.1988	34.24	42.7499	53.8408	64.9114	389.542	637.609	550.443	400.941	525.062	500.523	376.792	1719.74	1003.1
ENSBTAG00000020459	TIMELESS	timeless circadian regulator	2.70419	0.000400942	4.75822	6.01e-37	2.02201	1	2	396.628	389.425	290.739	378.16	342.314	231.099	2285.33	2231.79	2571.88	1800.43	2598.89	1823.14	12461.7	8039.15	7075.28
ENSBTAG00000008545	ATF3	activating transcription factor 3	-3.01442	0.000401704	-2.78323	0.0289719	0.194033	1	2	4969.95	4217.5	3482.13	2869.58	3782.08	4907.83	586.13	513.383	502.551	401.259	488.642	428.559	1025.69	239.987	426.611
ENSBTAG00000007741	CRLF1	cytokine receptor like factor 1	7.67071	0.000406189	4.62344	0.286229	-1.43277	1	1	0	0	0	0	0	0	7.6806	3.42486	14.9943	19.8989	16.1102	13.6039	6.95087	0	1.60682
ENSBTAG00000048353	-	-	-3.7822	0.000414252	-5.46989	9.41e-08	-1.43194	1	2	147.859	753.344	600.681	302.701	244.935	773.702	9.0685	63.0522	29.9615	22.2244	13.1709	55.0771	7.1054	8.00597	13.8252
ENSBTAG00000017045	FABP2	fatty acid binding protein 2	-5.56558	0.000416795	-4.69282	0.0256776	0.225851	1	2	96.07	230.509	15.8467	211.036	78.7168	132.086	0.771425	5.24949	0	5.15187	1.79924	0	9.47463	0	0
ENSBTAG00000002578	ZMYND11	zinc finger MYND-type containing 11	-2.62908	0.000418537	-1.60385	1	0.987393	1	1	1382.72	1469.15	1796.13	2009.23	1645.32	1180.96	305.604	250.415	223.537	280.575	225.334	231.09	549.342	370.772	608.865
ENSBTAG00000020825	IRAK1BP1	interleukin 1 receptor associated kinase 1 binding protein 1	5.44811	0.000421677	6.63176	1.94e-06	1.00187	1	2	1.11127	0	1.03243	0	0	0	29.7596	9.76699	19.8288	15.1489	15.9204	16.4744	25.6454	30.5136	62.953
ENSBTAG00000002305	PCSK4	proprotein convertase subtilisin/kexin type 4	3.52742	0.000423254	1.47617	1	-1.79774	1	1	5.34259	4.88438	3.31393	9.51367	4.92449	8.3759	64.9876	90.1477	67.9668	84.5504	66.0553	66.7457	15.8213	1.75652	38.9991
ENSBTAG00000004492	SWT1	SWT1 RNA endoribonuclease homolog	-5.42517	0.000423918	-1.58579	1	3.29053	0.354899	1	22.1722	14.1756	32.9246	33.4569	18.0942	19.5881	0.91638	0	1.10087	0	0	0.837984	12.11	1.57984	5.66811
ENSBTAG00000000746	KAT2B	lysine acetyltransferase 2B	-2.77819	0.000424013	-4.71102	2.12e-17	-1.88217	1	2	776.209	851.39	1015.24	488.48	900.835	640.081	138.326	114.05	124.125	108.52	83.4135	101.953	43.3766	24.2168	19.1504
ENSBTAG00000005999	FSD1	fibronectin type III and SPRY domain containing 1	4.68725	0.000428701	6.83427	1.88e-09	1.87573	1	2	0.66371	3.69433	0	1.08807	3.09854	0	59.448	51.1342	39.015	34.4195	14.8836	29.6438	23.9821	240.607	233.441
ENSBTAG00000001183	KLHL33	kelch like family member 33	4.56282	0.00042958	-0.949334	1	-7.21337	0.00211483	2	1.77076	0.970468	0	0	0	5.54913	44.8503	32.7486	34.7014	49.2693	15.7422	36.3006	0	0	0
ENSBTAG00000006579	P4HA3	prolyl 4-hydroxylase subunit alpha 3	4.83739	0.00043295	3.42832	0.130993	-0.850804	1	1	3.56055	0	2.48437	0.864606	0.820552	1.86135	48.1533	64.1262	40.4011	60.605	36.1287	70.4587	62.7582	5.22361	0
ENSBTAG00000003557	CCDC117	coiled-coil domain containing 117	-2.79541	0.000435181	-2.99572	0.000213304	-0.2002	1	2	1964.93	1987.81	3441.09	2272	2662.46	2193.66	448.337	261.961	275.031	399.685	323.911	348.715	398.52	179.159	310.197
ENSBTAG00000004688	DHCR24	24-dehydrocholesterol reductase	2.95977	0.000436666	1.24818	1	-1.61942	1	1	2254.32	2810.46	1731.92	1976.26	2558.04	2276.36	15003.7	18353.4	17435.1	18346.3	19793.5	19270.8	2362.61	9843.96	4640.38
ENSBTAG00000009513	TGFBI	transforming growth factor beta induced	-4.96637	0.000442877	-1.43703	1	2.58176	0.968629	1	81.7188	234.892	125.616	113.885	229.252	339.823	2.02395	5.18817	10.9948	4.25947	4.39408	3.64991	1.74906	3.49489	126.111
ENSBTAG00000005145	PEAK1	pseudopodium enriched atypical kinase 1	-2.9233	0.000443905	-4.39512	1.44e-08	-1.38908	1	2	217.374	326.984	316.99	229.016	312.914	195.247	47.3143	33.5371	22.1883	30.6853	45.5901	26.2447	7.04093	7.14857	21.5883
ENSBTAG00000002272	KCTD18	potassium channel tetramerization domain containing 18	-2.50908	0.000444047	-1.90334	1	0.584591	1	1	881.81	1007.61	1044.2	970.708	933.508	1031.58	211.088	179.489	144.247	181.107	142.752	163.757	187.822	289.377	296.938
ENSBTAG00000001513	PDIK1L	PDLIM1 interacting kinase 1 like	-3.08299	0.000446763	-2.15551	1	0.808586	1	1	130.335	149.908	142.514	168.473	133.501	85.2453	13.9719	18.0296	9.43614	13.3431	12.2	26.1492	46.1526	17.1464	23.5897
ENSBTAG00000008626	KCNN1	potassium calcium-activated channel subfamily N member 1	4.11097	0.000449629	-0.0793883	1	-4.0536	0.0454242	2	0.88725	7.79116	1.65088	0.8618	4.08942	0	38.8547	30.2315	69.5571	42.5416	42.1577	62.0173	0	0	6.42821
ENSBTAG00000004368	NFATC3	nuclear factor of activated T cells 3	-2.67347	0.000453079	-2.65927	0.0064314	0.00327823	1	2	1067	903.431	1454.85	1198.69	1113.57	1046.6	222.144	185.789	142.8	163.541	196.979	139.674	233.026	119.41	174.786
ENSBTAG00000007288	CDK19	cyclin dependent kinase 19	-2.86304	0.000455827	-2.61773	0.0798167	0.202211	1	1	238.689	287.29	267.655	220.594	290.614	205.732	45.1194	30.3452	34.9099	23.0636	35.2419	34.7581	43.9033	14.037	60.0631
ENSBTAG00000018077	LYPD3	LY6/PLAUR domain containing 3	4.73232	0.000459259	2.93043	0.345193	-1.33503	1	1	0	1.00474	0.850398	0.888078	0.842961	1.9132	22.5536	22.2545	44.33	20.6157	21.3124	34.8544	8.80928	0	17.9181
ENSBTAG00000001774	SPRY2	sprouty RTK signaling antagonist 2	-3.82281	0.000468964	-1.76052	1	1.70483	1	1	92.8609	184.358	57.3116	29.4879	147.346	70.9732	12.2677	8.693	4.60542	5.13645	4.423	2.75649	10.4152	29.4638	33.7002
ENSBTAG00000037673	GSTM1	glutathione S-transferase mu 1	6.10858	0.000471554	6.94752	6.62e-05	0.518164	1	2	0	0	0.835843	0	0	0.941146	40.9123	24.507	31.5296	26.6974	24.109	21.3515	0	140.99	12.6007
ENSBTAG00000010919	USP47	ubiquitin specific peptidase 47	-3.01171	0.000473557	-0.833073	1	2.09079	1	1	362.01	404.803	421.461	723.375	384.578	304.224	60.917	53.7307	41.4332	69.5627	49.7939	38.5267	248.23	120.483	330.909
ENSBTAG00000019819	FUT8	fucosyltransferase 8	-2.84747	0.000481211	-2.71668	0.0200201	0.106043	1	2	847.935	989.011	1189.96	829.183	1129.06	956.573	168.747	100.857	133.403	157.988	115.568	133.385	64.8165	224.934	148.798
ENSBTAG00000012170	UBL3	ubiquitin like 3	-2.78245	0.000481818	-2.28233	0.52328	0.460384	1	1	2221.59	2264.48	2576.15	2492.97	2753.32	1863.14	423.8	367.925	275.195	292.63	281.295	385.927	664.668	243.835	509.79
ENSBTAG00000030426	-	-	-7.96163	0.000486421	-5.21928	0.0673641	-0.00791424	1	1	5.30343	34.046	16.4385	11.1618	8.96659	6.47955	0	0	0	0	0	0	0	0	0
ENSBTAG00000006081	PPM1J	protein phosphatase, Mg2+/Mn2+ dependent 1J	7.53215	0.000487294	6.98295	0.00434293	-0.221263	1	2	0	0	0	0	0	0	8.89083	9.43619	13.3509	9.28885	6.84248	22.2148	0	12.9986	13.8747
ENSBTAG00000008048	GCFC2	GC-rich sequence DNA-binding factor 2	-3.49184	0.000490037	-2.06738	1	1.16727	1	1	89.4667	41.1659	87.7073	129.652	54.6844	66.5737	6.40182	5.44353	3.59966	11.7139	6.04258	6.27373	29.1847	12.7923	8.45575
ENSBTAG00000010291	RBAK	RB associated KRAB zinc finger	-3.08255	0.000497553	-3.92641	8.02e-05	-0.766124	1	2	124.316	143.134	193.348	188.021	133.402	115.047	19.0606	17.2873	21.9816	24.7033	9.65418	10.0199	15.8914	0	11.4245
ENSBTAG00000026638	CATSPER4	cation channel sperm associated 4	5.73386	0.000502182	6.61621	3.14e-05	0.629624	1	2	0.900789	0.99128	0.837632	0	0	0	33.2657	26.3152	39.0336	58.6856	3.58049	18.6139	120.891	27.1641	18.8935
ENSBTAG00000001499	TRIM33	tripartite motif containing 33	-3.46845	0.000527302	-1.32973	1	1.91458	1	1	213.299	221.225	311.037	436.977	253.911	206.353	31.636	22.2027	23.0893	33.6649	18.4435	11.696	120.362	15.7247	157.929
ENSBTAG00000017285	FGF19	fibroblast growth factor 19	5.82089	0.000529033	0.351357	1	-3.65604	0.28995	1	0	0.995167	0	0	0	0	10.033	10.5069	14.837	9.4471	19.8384	13.1671	0	1.54615	0
ENSBTAG00000004222	SAT2	spermidine/spermine N1-acetyltransferase family member 2	5.8066	0.000541373	8.52888	1.03e-08	2.30325	1	2	0	0.999632	0.842988	0.880916	0	0	22.5883	49.4605	72.9874	11.2878	13.5517	21.6236	16.7489	116.775	472.452
ENSBTAG00000008091	SELENBP1	selenium binding protein 1	3.13818	0.000541373	3.09385	0.00366682	-0.0221891	1	2	11.1544	3.77046	3.1925	7.50089	8.92793	7.88224	51.4284	62.6886	62.3524	64.0129	68.2279	77.4584	58.9199	44.6989	84.4595
ENSBTAG00000049598	H2BC7	H2B clustered histone 7	4.04365	0.000554272	2.74161	0.360016	-1.02669	1	1	0.943272	2.11946	2.6226	4.58822	0	1.99732	20.1841	28.4105	64.5	41.3473	39.5953	24.2909	20.8684	16.451	10.3072
ENSBTAG00000006726	CCDC102B	coiled-coil domain containing 102B	-3.11342	0.000564998	-1.89394	1	1.06813	1	1	69.5869	54.8506	93.7849	65.8581	65.7937	90.489	8.42673	5.21122	11.9637	11.1209	5.30048	7.33956	12.1981	19.1431	24.1639
ENSBTAG00000003242	ACAD9	acyl-CoA dehydrogenase family member 9	2.91049	0.00056528	3.32388	1.19e-05	0.395518	1	2	928.102	541.819	707.569	749.403	578.005	883.98	4526.4	5510.99	6292.49	6691.87	5046.26	5640.83	3220.57	11221.7	8160.13
ENSBTAG00000022564	AKR1C4	aldo-keto reductase family 1, member C4 (chlordecone reductase; 3-alpha hydroxysteroid dehydrogenase, type I; dihydrodiol dehydrogenase 4)	-4.24402	0.000578552	-6.77423	0.00196801	-0.977655	1	2	34.4408	16.5129	35.3139	18.8718	30.9445	26.8105	0.7584	1.7198	0.911085	0	1.75381	2.7346	0	0	0
ENSBTAG00000017718	CCL22	C-C motif chemokine ligand 22	5.67375	0.000584856	12.6443	4.75e-21	6.62319	2.95e-07	3	0.894657	0	0	0.868999	0	1.87101	31.4974	35.7105	25.8407	32.599	46.0669	58.8818	10731.9	260.046	2098.59
ENSBTAG00000023600	APOD	apolipoprotein D	7.79092	0.000584856	9.46014	9.49e-06	0.942907	1	2	0	0	0	0	0	0	17.0143	15.7842	15.7944	5.17662	15.2115	16.746	88.5612	28.8695	0
ENSBTAG00000021041	PRAM1	PML-RARA regulated adaptor molecule 1	-2.99253	0.000587256	-4.55664	1.56e-05	-1.42813	1	2	154.584	98.4141	113.251	78.5253	140.843	120.69	11.4422	11.2426	18.3274	12.7829	15.8109	17.3233	0	3.51973	9.7661
ENSBTAG00000020537	ASIC4	acid sensing ion channel subunit family member 4	4.40861	0.000590392	2.68508	0.50387	-1.2594	1	1	3.57426	0.981357	0.831229	1.73589	1.64756	0	43.7365	45.2376	31.3404	26.5583	40.7218	22.9877	29.5342	5.20386	1.60611
ENSBTAG00000017228	TP53I11	tumor protein p53 inducible protein 11	-2.84389	0.000605053	-8.65718	4.15e-30	-5.75707	4.26e-10	3	1412.48	2014.62	2843.47	2017.89	1807.98	1570.37	201	213.209	314.633	204.07	301.921	360.904	0	0	12.8537
ENSBTAG00000050308	-	-	-7.40235	0.000605685	-3.05236	0.3839	0.578611	1	1	11.9131	10.1637	9.35868	7.1208	7.61563	10.6053	0	0	0	0	0	0	1.56556	0	0
ENSBTAG00000000871	TRIM27	tripartite motif containing 27	2.47646	0.000611431	0.888563	1	-1.56658	1	1	325.021	371.697	385.403	322.641	423.943	441.748	1897.18	1998.58	2444.63	2210.66	1999.53	2163.52	667.532	874.184	581.862
ENSBTAG00000019857	OTUD4	OTU deubiquitinase 4	-3.02929	0.000612336	-3.41971	6.95e-05	-0.364429	1	2	1282.8	1030.21	1777.6	2756.42	1200.94	1063.5	231.544	175.284	143.651	211.127	179.503	142.615	146.606	67.9554	194.98
ENSBTAG00000046239	LCOR	ligand dependent nuclear receptor corepressor	-3.12688	0.000617043	-0.0889529	1	3.00471	0.0181391	2	167.885	142.428	224.882	286.773	131.013	98.2198	20.9245	10.1372	18.2642	29.4562	16.9258	22.3877	204.293	154.995	131.288
ENSBTAG00000031940	RSBN1	round spermatid basic protein 1	-2.42757	0.000625188	-2.07256	1	0.341513	1	1	709.969	694.73	894.066	895.258	728.996	732.594	152.781	146.362	141.322	141.669	141.612	136.946	160.584	213.403	174.531
ENSBTAG00000051357	C7H19orf25	chromosome 7 C19orf25 homolog	2.58751	0.000625519	2.95284	8.2e-07	0.360844	1	2	229.603	212.964	183.66	189.178	212.503	271.945	1190.66	1396.92	1278.29	1285.59	1328.98	1399.87	1106.34	1858.04	2128.87
ENSBTAG00000003395	ZRANB1	zinc finger RANBP2-type containing 1	-2.83046	0.000640379	-2.8644	0.00378287	-0.0460258	1	2	923.366	1118.95	1433.17	1398.76	1008.74	724.622	192.383	136.32	125.257	199.811	144.408	113.091	187.153	88.2101	164.903
ENSBTAG00000018153	NRBP1	nuclear receptor binding protein 1	-2.38	0.000647316	-2.2709	0.0661163	0.1059	1	1	10501.2	12538.4	10611.6	10005.9	11628.9	12283.6	1870.97	2478.09	2014.85	2268.98	2069.82	2226.47	2001.26	2523.28	2429.08
ENSBTAG00000002721	TUT4	terminal uridylyl transferase 4	-3.36539	0.000663198	-1.62734	1	1.5293	1	1	107.165	101.566	141.167	277.607	135.29	107.914	22.8384	11.1911	13.683	8.48651	6.98598	17.2497	48.0539	17.766	62.5419
ENSBTAG00000002725	RNGTT	RNA guanylyltransferase and 5'-phosphatase	-2.7436	0.000669456	-0.483394	1	2.22349	1	1	413.813	446.716	543.301	626.181	496.195	411.155	103.095	91.6227	54.0386	71.5679	54.3834	56.4319	300.197	301.931	431.79
ENSBTAG00000048366	SNPH	syntaphilin	3.28468	0.000675121	-1.12653	1	-4.55648	1.1e-05	2	17.7551	24.3333	26.4348	13.7962	16.3639	23.1873	105.95	116.659	327.807	213.768	165.804	305.909	0	14.1431	9.80772
ENSBTAG00000003894	NDRG4	NDRG family member 4	3.37948	0.000678673	-0.115856	1	-3.44063	0.0371369	2	7.55893	6.60377	0.800354	6.89091	7.92805	3.59745	63.8237	72.3753	79.281	46.1946	53.2717	44.2601	3.41012	3.40809	7.69959
ENSBTAG00000015546	RIOX2	ribosomal oxygenase 2	2.35516	0.000682771	2.99274	1.24e-18	0.634974	1	2	290.291	259.606	301.075	236.979	258.543	315.894	1444.57	1384.41	1317.65	1507.08	1472.62	1403.87	2131.96	2483.87	2034.11
ENSBTAG00000012113	HCCS	holocytochrome c synthase	2.52943	0.000684611	5.0705	4.7e-76	2.52497	0.00576658	3	251.043	243.864	173.708	194.285	221.353	208.443	1171.91	1165.45	1319.07	1259.27	1366.33	1234.06	8642.3	8052.12	5169.88
ENSBTAG00000002504	IREB2	iron responsive element binding protein 2	-3.2994	0.000703018	-2.24031	1	0.881216	1	1	198.426	114.998	254.213	339.824	125.086	107.036	27.4793	23.162	11.817	14.0347	22.6511	11.258	42.0481	21.7825	47.0252
ENSBTAG00000031165	TRPM7	transient receptor potential cation channel subfamily M member 7	-3.37817	0.000705541	-1.19053	1	1.98669	1	1	174.813	169.172	272.529	531.783	180.725	159.392	36.5697	28.5025	20.135	15.3273	19.2718	16.3585	128.569	39.2913	128.728
ENSBTAG00000049555	H4C7	H4 clustered histone 7	3.94729	0.000705839	3.23299	0.0574426	-0.574089	1	1	2.86813	0	0.884822	4.64994	0.8868	1.01426	26.0604	28.7365	40.7841	28.2055	23.6399	25.8389	11.8887	23.3536	19.5751
ENSBTAG00000051042	DRD4	dopamine receptor D4	4.2308	0.000705878	-0.988231	1	-6.77617	0.0035678	2	0	0.972589	0.820282	1.71434	2.44187	1.84994	25.7689	20.6258	31.8677	35.4866	14.9423	34.7558	0	0	0
ENSBTAG00000011959	GPR19	G protein-coupled receptor 19	3.39066	0.000717914	3.62398	0.000486554	0.223889	1	2	8.04552	7.85791	5.82058	14.7615	23.0774	6.54664	193.451	96.611	103.287	100.262	116.101	121.542	245.162	122.352	70.2327
ENSBTAG00000010422	MDM2	MDM2 proto-onco	-2.86553	0.00072522	-0.0227293	1	2.82714	0.0117859	2	516.068	445.04	692.762	750.293	441.096	372.33	85.6446	81.016	50.9976	101.465	63.0402	51.6347	693.6	425.967	463.144
ENSBTAG00000018811	TMC2	transmembrane channel like 2	3.82034	0.000734552	2.55299	0.54199	-1.02992	1	1	0.890442	3.90756	2.48547	0.864889	0.820758	2.79201	32.8765	23.404	29.3914	30.7459	36.1109	22.8586	12.3048	7.0257	19.4986
ENSBTAG00000055067	-	-	-4.19956	0.000738792	-0.986282	1	2.78391	0.580452	1	49.2337	22.6253	76.6006	148.685	34.6638	45.8926	8.45579	5.22936	0	1.71612	1.7753	0.92228	34.5081	29.2741	14.3569
ENSBTAG00000052173	-	-	-5.89215	0.000754467	-1.64349	1	3.01195	0.699458	1	16.9462	6.84841	15.7677	20.7914	9.86505	8.38897	0.765819	0	0	0	0	0	1.76475	0	6.52498
ENSBTAG00000015126	TNIP2	TNFAIP3 interacting protein 2	2.51279	0.000755258	-0.219105	1	-2.73203	0.000122585	2	301.373	377.378	275.326	318.796	344.651	304.094	1674.92	1777.99	1813.76	1949.32	1787.78	2044.57	198.205	242.537	379.246
ENSBTAG00000004657	FBLL1	fibrillarin like 1	3.12867	0.000787534	0.245789	1	-2.77192	0.215005	1	4.51659	11.9622	8.39511	3.50988	10.8344	7.58113	68.2791	63.3525	66.1882	70.9008	67.6059	85.4074	11.5167	1.63763	15.2176
ENSBTAG00000055274	-	-	-3.14988	0.000796697	-2.5893	0.293134	0.425947	1	1	115.436	57.0502	74.0736	89.5286	70.1317	87.0865	11.5269	7.84156	8.30847	6.86147	8.87693	10.1469	3.43704	10.289	23.8334
ENSBTAG00000030599	SMOC1	SPARC related modular calcium binding 1	5.76374	0.00079678	8.2862	1.28e-08	2.13896	1	2	0	0	0	0.866441	0	0	8.42515	9.55166	9.20103	31.6632	7.93469	9.15009	117.138	51.4486	29.5286
ENSBTAG00000004769	NEIL2	nei like DNA glycosylase 2	2.65107	0.000799429	2.42899	0.0948088	-0.203239	1	1	158.386	184.569	164.585	192.585	163.394	252.871	1151.2	1320.83	999.714	1326.3	985.136	1308.1	1294.19	672.528	1093.03
ENSBTAG00000026467	ODF3B	outer dense fiber of sperm tails 3B	4.55281	0.000817623	3.57248	0.0679888	-0.642451	1	1	1.02371	0	0	1.70439	0	4.59289	25.3912	23.527	52.9536	57.6698	15.6864	19.0258	26.624	8.29721	18.4636
ENSBTAG00000019652	STK26	serine/threonine kinase 26	-2.99273	0.000817632	-2.3518	0.53672	0.562269	1	1	1351.59	1148.94	1853.8	2664.92	1114.51	833.819	252.843	174.504	138.174	233.996	138.241	158.576	313.293	201.595	323.465
ENSBTAG00000015060	GBP5	guanylate binding protein 5	-3.95701	0.000828515	-1.75971	1	1.7447	1	1	166.798	130.235	179.238	495.571	125.804	57.8243	32.1683	7.81523	7.36079	10.2637	6.18198	3.6685	85.463	31.3547	22.5729
ENSBTAG00000005078	UCHL1	ubiquitin C-terminal hydrolase L1	4.9107	0.000832239	2.49474	0.741562	-1.40352	1	1	1.63272	9.02817	3.03376	3.17176	12.0547	2.03206	396.585	216.75	178.676	101.258	84.8909	119.396	18.1726	0	109.233
ENSBTAG00000022449	SCD5	stearoyl-CoA desaturase 5	5.72079	0.000834955	1.786	1	-2.20962	1	1	0.89244	0	0	0	0	0	13.027	11.294	17.4905	13.6949	6.18032	10.9996	3.51694	0	1.6255
ENSBTAG00000013591	CYB5R4	cytochrome b5 reductase 4	-2.75535	0.00084476	-1.17493	1	1.5187	1	1	542.256	474.109	657.568	702.686	569.249	416.161	127.211	64.9903	64.0562	85.2595	72.8709	74.7524	193.239	217.135	312.611
ENSBTAG00000014453	PLK1	polo like kinase 1	2.85632	0.000860666	2.98068	0.00104515	0.131072	1	2	747.733	763.272	675.493	689.35	848.922	736.118	4649.34	5397.57	6186.8	5452.63	5607.79	5656.84	2257.9	8956.99	6909.64
ENSBTAG00000021904	KIF26A	kinesin family member 26A	-4.60278	0.000872095	-4.83584	0.0276633	-0.242351	1	2	28.3685	46.6468	42.9011	29.2923	10.6247	11.9522	0	0.86321	0.914685	1.7019	1.75131	0.908519	0	1.78094	0
ENSBTAG00000014804	HNRNPDL	heteroous nuclear ribonucleoprotein D like	-2.52246	0.000876058	-2.90268	3.69e-07	-0.374105	1	2	17657.3	17170.4	22302.8	20492.9	17938.2	16182.1	3879.54	2974.02	2682.97	3991.15	2980.05	2707.47	2778.75	1948.97	2622.31
ENSBTAG00000002390	CCDC184	coiled-coil domain containing 184	3.57892	0.000876058	3.73252	0.00148119	0.153344	1	2	18.7524	9.80748	14.9521	11.2758	7.40914	28.0189	149.526	289.504	315.961	105.305	98.2045	186.552	197.807	64.0993	389.801
ENSBTAG00000024503	FCER1G	Fc epsilon receptor Ig	-3.25288	0.000878771	-3.93582	9.39e-05	-0.604856	1	2	204.59	243.102	134.843	108.237	297.719	361.295	15.6938	31.1522	21.6901	13.0934	18.3627	36.4036	10.9387	21.7169	8.67689
ENSBTAG00000051078	CD40LG	CD40 ligand	-3.32742	0.00092603	-9.10661	2.06e-06	-4.86316	0.105894	2	120.797	124.708	103.22	62.5226	67.5308	138.855	6.81713	5.1539	12.7407	10.1232	19.3926	4.59244	0	0	0
ENSBTAG00000009143	MC5R	melanocortin 5 receptor	-7.40073	0.000926457	-4.66769	0.109714	-0.00776318	1	1	15.0192	9.7399	10.6764	6.86585	6.5199	9.26233	0	0	0	0	0	0	0	0	0
ENSBTAG00000023039	DUSP13	dual specificity phosphatase 13	4.7427	0.000934364	6.22059	2.58e-07	1.30836	1	2	0	0	2.15063	0	0	0	23.2058	16.4459	22.3143	12.1214	13.4541	21.2558	31.273	49.8438	67.4852
ENSBTAG00000050249	-	-	2.34923	0.000940978	4.10216	1.21e-79	1.74626	1	2	415.693	404.241	358.622	321.627	351.976	375.83	1660.82	1699.22	2032.8	1919.34	1932.21	2144.66	6338.13	6395.24	6457.55
ENSBTAG00000051981	-	-	-7.69013	0.000969956	-3.17085	0.344944	0.555323	1	1	14.2295	19.2767	3.1154	6.0972	20.2645	6.99703	0	0	0	0	0	0	0	0	1.53591
ENSBTAG00000015549	PCDH18	protocadherin 18	-3.82121	0.000972336	-4.43331	0.00800006	-0.468696	1	2	84.1809	42.7284	75.8662	95.5337	22.8655	47.2015	4.56478	0.862504	2.74182	2.5507	7.8755	5.44764	0	0	6.56944
ENSBTAG00000000827	TAOK1	TAO kinase 1	-3.21596	0.00097622	-2.36965	0.68141	0.680547	1	1	94.2225	99.4032	134.826	163.177	97.4896	94.7232	7.63203	16.4397	10.0852	17.9082	10.5401	8.2038	15.9468	5.31391	39.3053
ENSBTAG00000015700	ELOVL3	ELOVL fatty acid elongase 3	5.5605	0.000982612	5.97853	0.000263492	0.327021	1	2	0	0	0	0	0	0.943116	6.9659	12.2858	16.7365	8.63885	8.9399	12.0764	8.66333	20.7484	14.4176
ENSBTAG00000018316	ZMYND15	zinc finger MYND-type containing 15	3.11716	0.0010096	1.47536	1	-1.49663	1	1	23.1279	26.358	14.8967	27.6485	18.0392	24.1779	159.42	246.406	162.193	189.281	207.124	239	15.7275	102.996	80.77
ENSBTAG00000001631	KIFC1	kinesin family member C1	2.7224	0.00101689	2.59873	0.0273364	-0.101618	1	2	1298.29	1328.83	959.833	1067.93	1331.05	1268.13	7585.19	7353.74	9456.87	8378.35	8039.09	7773	4534.81	12069.1	5869.1
ENSBTAG00000009679	PLEKHG1	pleckstrin homology and RhoGEF domain containing G1	-3.91225	0.00103652	-3.65551	0.0560094	0.04152	1	1	35.2844	84.252	57.6383	43.0581	20.3013	29.4461	0.776761	4.28846	4.54425	2.53688	4.34873	0	3.55252	1.7767	3.28327
ENSBTAG00000014921	IL6	interleukin 6	-5.15951	0.00105538	-6.53807	0.00589417	-0.44192	1	2	22.9337	36.9136	15.582	8.56831	48.8125	17.5586	0	0.859009	0	0	1.75503	0.912742	0	0	0
ENSBTAG00000017055	HCN3	hyperpolarization activated cyclic nucleotide gated potassium channel 3	3.59813	0.00106127	0.562144	1	-2.71334	0.533361	1	8.00535	0.976201	1.65508	4.31983	3.27969	1.85977	47.3535	39.8321	44.9584	30.7087	40.4936	57.5845	6.98629	10.4683	0
ENSBTAG00000010395	DOCK9	dedicator of cytokinesis 9	-2.93059	0.00108193	-4.843	4.06e-15	-1.84011	1	2	973.814	1015.25	1287.67	1204.26	995.459	815.878	133.253	114.809	109.766	117.454	174.175	156.167	8.95038	21.4876	74.4474
ENSBTAG00000017722	F5	coagulation factor V	-7.67416	0.00108343	-4.89494	0.0975327	-0.00780739	1	1	11.5206	3.88383	14.8455	4.30372	13.8835	21.2858	0	0	0	0	0	0	0	0	0
ENSBTAG00000019859	B3GALT2	beta-1,3-galactosyltransferase 2	-3.25968	0.00108388	-1.24709	1	1.83457	1	1	117.426	71.2185	109.264	121.831	113.969	72.5057	24.4421	7.79355	6.42302	7.68013	6.15595	7.30234	47.6698	22.9399	47.3264
ENSBTAG00000020644	GPC4	glypican 4	7.25798	0.00109468	5.6443	0.0686132	-0.704802	1	1	0	0	0	0	0	0	13.3059	13.4092	7.9922	7.43103	5.25155	12.3804	10.3605	0	3.1343
ENSBTAG00000036224	MGC157082	uncharacterized LOC788038	-2.90779	0.00110639	-1.10725	1	1.71009	1	1	752.369	576.946	453.924	784.245	866.653	613.618	69.1205	139.624	79.945	74.3195	97.0035	66.8485	305.344	432.971	162.909
ENSBTAG00000005057	FAM204A	family with sequence similarity 204 member A	-2.63353	0.00112041	0.52788	1	3.17399	1.06e-07	2	1415.18	1251.08	1499.88	2009.86	1304.7	1055.56	305.483	222.059	181.285	247.883	177.468	225.201	2235.5	1834.44	2163.25
ENSBTAG00000005909	LEPROT	leptin receptor overlapping transcript	-2.39745	0.00113091	-0.859383	1	1.52313	1	1	1573.19	1241.12	1373.48	1376.29	1286.59	1462.23	283.888	249.632	258.098	263.726	263.608	250.961	801.297	883.141	591.972
ENSBTAG00000004086	SPINT1	serine peptidase inhibitor, Kunitz type 1	2.72359	0.0011454	1.03724	1	-1.62596	1	1	43.0995	63.4767	49.7231	55.9006	65.154	38.7453	375.477	329.781	354.796	341.494	326.786	390.815	81.4267	176.467	76.8382
ENSBTAG00000007986	NSD2	nuclear receptor binding SET domain protein 2	2.41187	0.0011454	-3.1117	6.72e-13	-5.53502	1.42e-120	3	2830.13	2751.25	2263.68	2214.03	2577.03	3015.03	12509	13629.1	13663.7	12634.8	15214.1	16031.1	268.732	270.242	355.651
ENSBTAG00000017184	ZBTB33	zinc finger and BTB domain containing 33	-2.86832	0.00115313	-0.101104	1	2.74383	0.035665	2	221.957	213.073	329.668	470.831	272.461	200.293	44.2114	33.7026	41.2068	44.2983	26.3007	39.1135	270.795	208.445	312.851
ENSBTAG00000001985	SRMS	src-related kinase lacking C-terminal regulatory tyrosine and N-terminal myristylation sites	3.88472	0.00115874	1.19952	1	-2.20825	1	1	0.891979	0.980638	1.65918	4.33213	0.822455	2.80053	32.9381	22.5811	23.0053	34.1952	34.518	37.7119	5.12658	11.935	0
ENSBTAG00000004403	CD320	CD320 molecule	2.80579	0.00115874	4.05207	6.18e-14	1.20285	1	2	392.108	344.356	291.63	438.127	279.148	429.75	2108.45	2512.26	2555.95	2849.82	2745.46	2733.27	2724.69	8081.05	7625.78
ENSBTAG00000016228	NMD3	NMD3 ribosome export adaptor	-3.28317	0.00116252	-0.765904	1	2.36409	1	1	400.526	320.229	548.241	886.125	322.41	203.707	71.0734	50.2527	24.788	46.9554	38.7268	31.0639	373.396	123.207	236.068
ENSBTAG00000019209	RAD1	RAD1 checkpoint DNA exonuclease	2.8547	0.00116344	2.88616	0.00346649	0.0422597	1	2	29.6853	17.8362	7.52696	20.098	15.7644	28.2779	169.202	148.055	130.872	164.553	152.189	109.89	157.684	153.784	139.619
ENSBTAG00000006064	BRME1	break repair meiotic recombinase recruitment factor 1	3.36424	0.00116482	2.23734	1	-0.937235	1	1	12.453	22.4357	8.2768	13.8235	9.83805	11.1534	154.276	257.161	171.569	90.4473	77.3774	88.5258	114.811	40.6049	45.7143
ENSBTAG00000018408	SNX14	sorting nexin 14	-2.77168	0.00118198	-1.57338	1	1.12983	1	1	447.611	327.95	507.569	616.275	363.353	364.538	102.386	61.5037	55.9911	47.8011	56.3124	52.973	155.133	133.895	138.507
ENSBTAG00000026796	-	-	3.36635	0.00118768	4.21162	2.52e-06	0.753865	1	2	16.63	10.9151	26.5265	16.1529	10.4886	27.9274	183.96	165.815	212.586	140.388	137.963	338.627	334.931	109.739	625.329
ENSBTAG00000005244	RASL11A	RAS like family 11 member A	-3.21009	0.00118768	-3.05736	0.0223555	0.0986119	1	2	630.969	599.789	315.893	363.21	665.668	474.578	38.598	23.6334	25.0393	78.3449	84.9333	66.0209	75.7744	26.8525	68.5152
ENSBTAG00000018284	KBTBD11	kelch repeat and BTB domain containing 11	3.23803	0.00120266	-4.5825	0.0959883	-8.75015	1.16e-05	2	7.07189	16.5033	5.75629	5.15184	9.77928	6.47155	111.585	106.717	92.1011	63.5665	56.9202	62.7591	0	0	0
ENSBTAG00000023840	ABRAXAS2	abraxas 2, BRISC complex subunit	-2.72023	0.00120266	-1.40097	1	1.25815	1	1	604.304	413.912	740.323	703.661	498.753	508.756	113.862	82.3041	64.2602	79.3923	101.206	77.6497	244.903	248.263	146.574
ENSBTAG00000016784	DNAH7	dynein axonemal heavy chain 7	-5.30269	0.00120997	-1.03225	1	3.74331	0.173633	1	26.6027	19.4227	17.3321	31.8671	12.2569	18.5158	0	0	0.914556	0.851059	0.874787	0	1.79639	19.7702	3.32034
ENSBTAG00000000815	EPHA2	EPH receptor A2	3.08028	0.00121248	-0.58485	1	-3.72664	0.00320728	2	6.22105	12.6657	4.96203	11.2216	14.7433	12.9981	83.1727	57.9599	122.832	89.5262	100.979	92.9449	5.32024	3.5459	9.83485
ENSBTAG00000038462	TMEM182	transmembrane protein 182	5.32278	0.00124405	6.4043	2.22e-05	0.845962	1	2	0	0.980497	0	0	1.64714	0	31.4539	14.7861	14.7457	30.8462	15.0305	24.7863	101.835	17.5398	19.4765
ENSBTAG00000009786	SCIN	scinderin	4.12052	0.00127811	5.43169	9.97e-07	1.09947	1	2	2.76397	1.01062	3.09958	1.78976	3.39681	0	59.3308	50.2243	22.8078	47.4916	34.8618	25.8831	193.942	16.3934	89.2975
ENSBTAG00000020654	BAZ2B	bromodomain adjacent to zinc finger domain 2B	-4.70983	0.0012843	-0.716277	1	3.65481	0.11711	1	6.5004	20.0121	23.5257	31.1846	20.8442	25.3505	0.796341	1.05345	0.67269	1.11825	0.64379	0	16.1427	3.6382	13.4929
ENSBTAG00000019331	KATNAL2	katanin catalytic subunit A1 like 2	5.34311	0.00129187	2.90055	0.428166	-1.57639	1	1	0	0	1.66548	0	0	0	18.4515	10.4601	23.0897	12.8729	19.5296	10.1455	0	3.44708	7.98284
ENSBTAG00000018808	SLC25A35	solute carrier family 25 member 35	2.99904	0.00132102	5.19624	1.18e-23	2.14398	1	2	16.2166	12.3031	11.2652	13.165	13.0045	5.2113	56.6509	106.757	106.593	113.953	102.355	99.3624	546.08	504.884	285.823
ENSBTAG00000009703	MYH7	myosin heavy chain 7	5.62679	0.00132443	5.7951	0.00107558	0.149502	1	2	0	0	0	0.863641	0	0	12.2148	6.9238	14.6735	5.97261	16.6793	12.7507	3.57541	23.2429	13.218
ENSBTAG00000048791	-	-	-2.66812	0.00134468	-3.43808	8.2e-07	-0.741909	1	2	402.047	320	327.8	296.187	232.284	417.5	44.8054	38.5414	53.8263	53.4091	59.9671	59.5866	23.4995	30.1079	35.7023
ENSBTAG00000020919	EVX1	even-skipped homeobox 1	-5.35527	0.00137251	-5.68963	0.0240074	-0.245947	1	2	13.343	23.4975	16.5428	12.9611	7.38318	20.4956	0	0	1.83555	0	0	0	0	0	0
ENSBTAG00000010803	CHML	CHM like Rab escort protein	-3.76606	0.0013737	-0.308798	1	3.30497	0.0731437	1	46.4168	47.0507	78.0554	161.268	65.8321	23.3379	3.066	5.2142	6.44563	8.55858	3.53674	1.83669	53.8844	24.2991	81.9528
ENSBTAG00000016194	FBXO32	F-box protein 32	-3.0964	0.00137568	-0.705152	1	2.28564	1	1	166.504	177.145	197.321	191.299	129.589	175.192	14.6063	26.1488	26.7821	16.3012	15.0999	18.4613	51.4668	193.423	58.6888
ENSBTAG00000021801	INPP5F	inositol polyphosphate-5-phosphatase F	-3.1155	0.00140497	-3.87021	1.64e-05	-0.689405	1	2	449.395	375.73	515.735	694.414	417.434	369.216	85.4038	45.8173	30.229	56.2414	32.455	63.7115	46.248	5.3359	39.457
ENSBTAG00000010314	ICAM4	intercellular adhesion molecule 4	7.31723	0.00140532	0.559049	1	-2.98917	0.607167	1	0	0	0	0	0	0	6.93867	3.49717	12.9678	17.1741	7.17606	13.0834	1.61125	0	0
ENSBTAG00000051524	SERP2	stress associated endoplasmic reticulum protein family member 2	5.14461	0.00140902	5.73319	0.000138862	0.482837	1	2	0.916737	0	0.851716	0	0	0	18.9034	12.5058	14.1948	8.77004	14.6785	13.3855	13.0398	32.4139	16.5873
ENSBTAG00000000786	NQO2	N-ribosyldihydronicotinamide:quinone reductase 2	-2.66875	0.00141245	-2.36694	0.248974	0.273216	1	1	669.239	816.991	594.129	728.952	959.238	740.361	137.367	120.725	128.368	102.607	116.339	93.6177	187.072	162.824	77.9345
ENSBTAG00000021437	GPR174	G protein-coupled receptor 174	-3.78236	0.00148298	-2.12809	1	1.24401	1	1	59.5599	83.5516	69.6286	157.792	69.9241	36.8926	9.30131	5.27347	0	4.32047	6.29233	6.54769	8.3452	4.9875	32.4155
ENSBTAG00000002564	DLG4	discs large MAGUK scaffold protein 4	-2.77546	0.00149765	-5.25077	1.79e-20	-2.41715	0.653372	2	804.421	778.837	591.175	1020.74	935.819	1072.17	156.629	155.918	111.06	109.256	99.4201	113.244	24.685	3.52426	37.4856
ENSBTAG00000039937	TNFRSF8	TNF receptor superfamily member 8	3.04874	0.0015124	1.32654	1	-1.58213	1	1	9.83631	21.6181	13.3078	9.55442	18.1379	13.0981	102.13	93.1581	139.295	102.859	133.002	158.457	37.9316	15.4872	60.5744
ENSBTAG00000002186	NDN	necdin, MAGE family member	6.07161	0.00151515	8.68682	1.25e-06	1.80268	1	2	0.899014	0.987997	0	0	0	0	11.5803	21.0077	63.0663	19.82	39.228	24.0851	484.838	29.3776	6.40367
ENSBTAG00000051278	-	-	-7.31504	0.00151681	-2.24283	0.925911	1.48023	1	1	9.17225	13.3082	10.2066	4.45233	12.7298	5.80839	0	0	0	0	0	0	0	2.83263	0
ENSBTAG00000005293	CDC25C	cell division cycle 25C	2.78916	0.00152347	4.26166	6.28e-18	1.43421	1	2	28.7085	58.4189	18.6158	32.1098	23.7486	22.7356	239.148	232.897	157.039	221.093	218.661	194.856	627.592	640.624	486.88
ENSBTAG00000005854	COPS8	COP9 signalosome subunit 8	2.40656	0.00152628	4.55501	2.43e-79	2.13757	1	2	719.519	676.621	539.576	539.149	541.409	682.593	2874.45	3259.02	3415.32	3154.86	3608.89	3381.09	15046.4	16289.8	12331
ENSBTAG00000032130	CATSPER2	cation channel sperm associated 2	-2.86089	0.00157061	-3.65181	3.05e-05	-0.741084	1	2	297.121	208.666	185.102	193.267	149.701	205.266	20.6866	28.6656	22.0898	34.222	29.1587	32.1181	8.70772	6.95671	30.5895
ENSBTAG00000019498	ITGA3	integrin subunit alpha 3	-3.32685	0.00157766	-4.14087	0.000875357	-0.692213	1	2	154.514	275.769	118.089	101.96	102.939	103.419	11.5399	20.4058	12.8134	4.6522	16.1742	15.5952	8.54078	0	12.944
ENSBTAG00000047191	KCNA6	potassium voltage-gated channel subfamily A member 6	5.04256	0.00157766	-0.447704	1	-6.4	0.0123205	2	0	0.969437	0	0	2.44572	0	10.6331	31.8585	17.3354	17.8247	41.9304	19.0338	0	0	0
ENSBTAG00000054245	CD163L1	CD163 molecule-like 1	-3.56697	0.00159854	-1.51837	1	1.73435	1	1	114.088	215.434	103.092	67.6434	262.986	176.233	12.1232	13.809	18.4473	0	11.1736	18.709	37.5596	37.7591	66.7299
ENSBTAG00000015164	SLC27A5	solute carrier family 27 member 5	2.85653	0.00161316	-1.89985	1	-4.84319	6.33e-11	2	61.5127	74.3646	27.37	38.9662	50.9505	38.2132	385.808	345.414	419.334	397.536	285.895	319.772	24.4779	3.49292	8.08134
ENSBTAG00000013412	NFAT5	nuclear factor of activated T cells 5	-4.4756	0.00166176	-0.873288	1	3.1179	0.363925	1	29.081	21.4773	41.0287	62.9959	24.2084	14.7003	4.33912	0	0.96758	0	0	1.9237	26.2068	3.74285	12.4556
ENSBTAG00000001601	PKM	pyruvate kinase M1/2	2.40777	0.00166176	2.96842	2.79e-12	0.566179	1	2	25877.1	21644.8	22617.7	18582.7	20117	22065.9	103855	116781	125934	113598	118996	115837	213800	156469	146558
ENSBTAG00000005231	CFAP74	cilia and flagella associated protein 74	-5.2509	0.00166335	-6.18169	0.00993772	-0.349275	1	2	8.84918	28.1291	11.5289	20.6281	29.3597	24.0338	0	1.72271	0.912721	0	0	0	0	0	0
ENSBTAG00000023978	-	-	2.71237	0.00166335	-2.29178	0.973274	-5.11311	5.78e-08	2	24.2752	30.6951	25.9136	20.9607	29.8526	14.1296	139.767	178.619	158.631	136.062	170.843	188.866	3.36315	3.35172	6.22022
ENSBTAG00000001651	SYF2	SYF2 pre-mRNA splicing factor	-2.37042	0.00166895	-0.39051	1	1.97141	1	1	4208.17	4694.11	4252.14	4423.68	4541.16	4509.2	975.936	806.183	796.311	979.959	775.578	789.223	3499.75	3886.92	2736.24
ENSBTAG00000004286	CDC45	cell division cycle 45	2.32821	0.00167296	2.6235	5.16e-08	0.295268	1	2	689.358	656.069	520.979	593.663	632.023	622.274	2916.22	3075.77	3416.06	2963.27	3060.3	3266.35	3375.29	4291.9	3828.26
ENSBTAG00000027181	LAMA3	laminin subunit alpha 3	-3.71877	0.00168406	-2.85517	0.260752	0.538532	1	1	47.8759	79.6278	67.6635	159.306	109.477	46.2843	7.61176	10.355	6.40076	5.95605	3.49912	1.81479	25.1005	1.79363	3.31393
ENSBTAG00000051855	-	-	-3.07637	0.00172734	-4.99342	3.82e-05	-1.70523	1	2	58.9032	64.14	59.1625	87.9066	79.4542	75.7081	8.04998	4.58742	3.01656	10.7824	10.9483	11.4628	2.1291	0	2.96404
ENSBTAG00000006998	RASGRP4	RAS guanyl releasing protein 4	-3.45029	0.00174108	-2.31604	0.880921	0.885806	1	1	307.802	229.476	224.287	171.953	203.374	318.096	24.4441	27.7135	14.6824	14.5024	23.7772	20.1183	50.5357	0	78.9347
ENSBTAG00000013150	THOC5	THO complex 5	2.43065	0.00174357	2.88366	4.79e-09	0.447403	1	2	1225.62	1116.01	1126.1	1050.55	1097.69	1405.14	5361.9	6271.1	6263.74	6209.9	7357.26	6607.47	10808.3	7223.56	8081.57
ENSBTAG00000006486	TSEN34	tRNA splicing endonuclease subunit 34	2.5869	0.00177229	0.587699	1	-1.96555	1	1	176.435	241.274	112.447	167.031	207.282	189.357	1126	1200.82	1122.63	1026.54	1007.13	1155.74	356.06	261.288	216.839
ENSBTAG00000014949	SP9	Sp9 transcription factor	5.214	0.00177229	-0.35512	1	-6.16705	0.0169146	2	0	0.970717	0	1.71579	0	0	26.5457	9.45926	32.801	16.0845	14.892	20.9356	0	0	0
ENSBTAG00000017141	CGRRF1	cell growth regulator with ring finger domain 1	-2.92512	0.00179481	-0.853607	1	1.98241	1	1	338.489	273.687	310.716	323.579	257.716	252.218	49.083	43.476	17.505	57.369	20.3537	36.7691	154.32	214.659	97.7832
ENSBTAG00000019866	NRP1	neuropilin 1	-4.53261	0.0018188	-8.0814	4.12e-05	-2.52483	0.868785	2	345.545	49.514	568.12	144.575	78.3855	264.647	1.5214	2.58718	21.9319	2.55052	14.8714	9.98362	0	0	1.64525
ENSBTAG00000017824	IRF8	interferon regulatory factor 8	3.06459	0.0018468	2.29995	0.774185	-0.656138	1	1	269.858	592.161	311.571	221.457	343.15	254.136	2970.2	3272.91	2362.82	2982.02	2817.55	2821.76	869.324	3365.53	962.675
ENSBTAG00000012800	MMAA	metabolism of cobalamin associated A	2.8331	0.00184897	3.20042	5.43e-05	0.355197	1	2	31.3021	47.1768	19.1326	27.7989	52.7734	28.0726	326.405	239.462	177.144	319.761	211.081	224.848	306.69	299.2	367.977
ENSBTAG00000011424	TPM2	tropomyosin 2	-2.99093	0.00188514	-3.25528	0.00139194	-0.25875	1	2	320.384	519.305	388.653	356.076	553.695	483.259	68.282	64.6936	34.1352	69.6242	31.8824	50.8364	73.9197	13.7717	42.9665
ENSBTAG00000001019	GDF10	growth differentiation factor 10	7.37964	0.00189018	7.78853	0.00129932	0.228739	1	2	0	0	0	0	0	0	6.13693	3.47882	22.117	16.2807	8.83745	10.0922	0	24.6549	19.5508
ENSBTAG00000004261	SPON2	spondin 2	-7.55467	0.00189287	-4.72945	0.120404	-0.007838	1	1	5.44159	13.4453	3.37394	8.88627	10.0351	24.6795	0	0	0	0	0	0	0	0	0
ENSBTAG00000022084	-	-	2.92636	0.00189339	1.44214	1	-1.37524	1	1	9.9373	22.9302	16.7915	12.2856	26.6715	18.007	113.291	136.395	132.388	127.976	159.571	162.392	39.4709	81.8491	31.9451
ENSBTAG00000047428	ZNF281	zinc finger protein 281	-2.49799	0.00189454	-3.15597	1.07e-08	-0.647618	1	2	757.928	825.717	888.318	1003.49	812.735	917.883	165.948	145.657	124.941	196.468	123.347	157.327	72.0006	96.5033	118.501
ENSBTAG00000005596	IGFBP2	insulin like growth factor binding protein 2	7.29756	0.00189454	4.57932	0.309882	-1.08008	1	1	0	0	0	0	0	0	13.0741	8.71984	12.0107	6.00779	6.22139	15.7029	8.56402	0	0
ENSBTAG00000014158	CCNT2	cyclin T2	-2.6874	0.00192796	0.751219	1	3.46177	2.84e-09	2	319.054	329.702	354.468	590.37	381.36	321.721	75.207	61.9802	55.1428	71.0308	42.6301	44.8439	668.411	695.609	608.061
ENSBTAG00000034712	RAB33A	RAB33A, member RAS onco family	2.97393	0.00193787	2.57274	0.177173	-0.34163	1	1	237.628	107.404	174.858	178.705	115.245	227.922	1383.5	1596.75	1381.02	1274.03	1389.47	1388.41	1176.7	387.685	1680.17
ENSBTAG00000015781	TRMT13	tRNA methyltransferase 13 homolog	-3.04014	0.00195599	-0.677789	1	2.2638	1	1	158.342	156.089	192.861	245.383	124.624	101.318	30.5517	20.7821	22.9386	20.4798	9.67317	10.0402	109.479	65.3	117.516
ENSBTAG00000012684	CCL19	C-C motif chemokine ligand 19	5.30232	0.00195599	4.84478	0.00958789	-0.234773	1	2	0	0	0	0.89599	0	0.970102	19.813	21.5779	9.52246	6.17297	21.3011	17.3868	27.1144	3.16797	7.37979
ENSBTAG00000031462	FAM209A	family with sequence similarity 209, member A	-4.211	0.0019582	-6.34829	0.00492223	-0.781467	1	2	23.8898	16.6778	25.4695	18.9082	17.9735	24.2023	0	0.862322	2.74057	0	0.889166	1.85537	0	0	0
ENSBTAG00000014326	CDCA8	cell division cycle associated 8	2.62065	0.00196363	3.23916	1.98e-08	0.602459	1	2	899.761	754.7	667.833	442.606	778.458	635.863	4758.12	3983.83	4725.29	4052.42	4479.22	4011.5	8055.23	7585.13	4403.64
ENSBTAG00000004751	SPTBN4	spectrin beta, non-erythrocytic 4	2.81894	0.00199064	2.22339	0.86628	-0.544495	1	1	12.4144	14.5694	10.7288	8.61261	8.17135	16.6658	84.505	89.7589	82.3096	69.781	91.0008	90.7662	41.2052	68.1029	61.2615
ENSBTAG00000019284	-	-	-9.84008	0.00199565	-0.114801	1	8.61511	0.0287455	2	27.1946	12.962	53.1093	171.703	48.4821	0	0	0	0	0	0	0	0	55.0513	51.0346
ENSBTAG00000052708	RC3H1	ring finger and CCCH-type domains 1	-2.82916	0.00209349	-2.77217	0.023799	0.0326512	1	2	511.995	418.07	688.182	723.494	464.502	558.114	94.6358	76.1405	59.5934	82.7178	67.6306	82.036	118.722	28.3427	90.0803
ENSBTAG00000000442	RBP4	retinol binding protein 4	5.06677	0.00211407	5.4642	0.00051125	0.329477	1	2	0.897839	0	0	0.8721	0.827744	0	20.8167	18.8515	21.3026	12.0507	14.2358	22.182	6.96416	45.1911	20.9247
ENSBTAG00000038241	REPIN1	replication initiator 1	3.32782	0.00214126	3.42004	0.00455968	0.103664	1	2	70.2803	65.3686	54.6338	23.3304	71.3362	41.8323	634.758	576.747	639.576	539.334	534.723	530.371	1405.12	315.802	161.533
ENSBTAG00000054340	H4C13	H4 clustered histone 13	3.71467	0.00214795	4.64878	2.94e-06	0.836366	1	2	5.76288	2.17872	0.889452	2.81239	0	2.04392	15.5598	22.3658	43.0919	38.4455	26.8284	43.8151	59.2656	65.6869	56.1172
ENSBTAG00000034531	RNF146	ring finger protein 146	-2.82381	0.00216611	-0.676145	1	2.08185	1	1	700.123	639.488	1094.87	1307.19	857.856	571.617	193.243	113.025	86.5939	113.015	114.138	93.7431	574.215	429.544	566.137
ENSBTAG00000013044	GAB3	GRB2 associated binding protein 3	-4.49815	0.00217318	-3.95561	0.107252	0.0660185	1	1	47.6379	16.9594	42.9576	11.4021	15.1491	37.086	0	3.07072	0	1.00792	1.04184	1.60833	0	0	3.76988
ENSBTAG00000010830	LRP1	LDL receptor related protein 1	-3.18083	0.00222211	-5.09694	1.58e-05	-1.69951	1	2	90.3912	142.658	80.0072	78.3255	249.878	169.305	8.36902	15.5252	12.7955	13.6085	18.3573	17.2268	3.59321	3.59515	3.32072
ENSBTAG00000019133	ZNF326	zinc finger protein 326	-2.77528	0.00224754	0.456153	1	3.24983	1.98e-05	2	655.854	529.94	952.429	1336.25	610.748	518.412	134.175	104.02	95.11	110.745	109.069	104.491	1191.85	1006.14	1020.41
ENSBTAG00000014773	HMMR	hyaluronan mediated motility receptor	2.8055	0.00228779	4.1722	3.25e-15	1.32632	1	2	22.0183	21.2468	19.6688	31.6516	25.9758	14.0074	213.25	157.74	119.705	155.46	170.619	147.268	511.113	267.317	466.515
ENSBTAG00000021101	GPR88	G protein-coupled receptor 88	5.44592	0.00229027	-0.237129	1	-5.77961	0.0449218	2	0	0	0.821753	0	0	0.924426	9.10435	5.16127	30.0774	33.8742	14.8953	10.9249	0	0	0
ENSBTAG00000008319	DUSP9	dual specificity phosphatase 9	7.40103	0.00231125	-0.00792782	1	-4.62532	0.206634	1	0	0	0	0	0	0	13.6486	2.57918	17.3073	9.3081	12.2679	6.375	0	0	0
ENSBTAG00000019434	PDCD4	programmed cell death 4	-2.98515	0.00231125	-0.103686	1	2.84728	0.0494662	2	1300.95	729.182	1250.97	1803.22	1185.28	688.949	178.398	115.453	93.8187	162.464	190.66	110.908	1165.07	1523.1	523.172
ENSBTAG00000006722	FGF16	fibroblast growth factor 16	5.46833	0.00233832	6.98735	9.28e-06	1.16559	1	2	0	0	0.835141	0	0	0	9.25059	7.866	14.8171	13.7725	14.2264	2.7704	41.9989	10.4848	32.3553
ENSBTAG00000002341	ETS1	ETS proto-onco 1, transcription factor	-2.43633	0.00242309	-2.96728	1.07e-09	-0.509463	1	2	10460.2	13200.8	13966.4	13259.4	14319.5	9395.15	2632.01	2233.44	1992.27	2486.09	2321.44	2028.27	1673.62	1639.22	1414.73
ENSBTAG00000021438	ZNF821	zinc finger protein 821	3.3617	0.00242309	1.03999	1	-2.06832	1	1	13.151	28.9534	17.1195	9.34788	7.67785	11.0196	140.708	87.7555	255.203	133.856	152.613	170.882	7.42502	64.0299	28.3036
ENSBTAG00000046857	TEDC1	tubulin epsilon and delta complex 1	2.75877	0.00244706	-6.67613	0.00164163	-10.0186	5.71e-08	3	24.6108	26.4308	18.744	29.8877	17.0614	34.2827	190.235	196.1	153.45	142.654	137.891	215.648	0	0	0
ENSBTAG00000030575	BHLHE41	basic helix-loop-helix family member e41	-3.05471	0.00249061	-9.00205	2.14e-06	-5.13225	0.0665802	2	81.3824	94.3441	118.469	101.392	76.6718	97.2134	3.03865	16.3651	14.6016	8.47767	7.90098	16.4228	0	0	0
ENSBTAG00000009800	MSI1	musashi RNA binding protein 1	5.12856	0.00250198	0.555023	1	-3.22951	0.498384	1	0	0.691141	0	0	0	1.73018	14.1821	11.2908	17.0374	8.14919	14.7883	18.3815	0	0	2.29418
ENSBTAG00000050726	CD300H	CD300H molecule	-5.23941	0.0025225	-6.63678	0.00845752	-0.420931	1	2	20.4145	16.6096	6.60248	13.795	35.1986	75.3015	0	0	0	0.850287	0	2.75277	0	0	0
ENSBTAG00000054993	TEX49	testis expressed 49	5.46397	0.00254359	4.71676	0.0252735	-0.387505	1	2	0	0	0	0	0	0.985683	8.85088	8.21021	18.3626	9.83804	5.66635	12.814	3.11494	13.8959	4.32444
ENSBTAG00000018576	DPYSL5	dihydropyrimidinase like 5	7.16678	0.00254904	3.1575	0.82792	-1.53831	1	1	0	0	0	0	0	0	12.4171	3.51929	13.052	5.20334	10.7145	12.0448	0	0	5.01128
ENSBTAG00000012039	PHACTR1	phosphatase and actin regulator 1	-3.98397	0.00256465	0.777351	1	4.99681	8.53e-05	2	102.787	281.451	185.83	116.071	93.2023	76.5823	5.1541	7.31635	10.8309	3.71252	9.97806	11.8264	189.773	679.785	10.6777
ENSBTAG00000011367	LIN7A	lin-7 homolog A, crumbs cell polarity complex component	-5.44689	0.00259415	-5.76594	0.0295348	-0.2391	1	2	16.5176	36.4579	7.6374	7.21701	29.4699	6.6972	0.784031	0.889023	0	0	0	0	0	0	0
ENSBTAG00000003130	CHRNA3	cholinergic receptor nicotinic alpha 3 subunit	4.06749	0.00260009	-0.350462	1	-4.52814	0.0665802	1	3.55226	0.975549	0	0	0.81874	1.85789	24.4031	17.2924	22.903	17.8789	27.2838	22.8571	0	1.71786	0
ENSBTAG00000013183	COL23A1	collagen type XXIII alpha 1 chain	5.11211	0.00260305	0.461517	1	-3.47054	0.356777	1	0	0	0	0	1.64473	0.934352	28.3333	10.4197	27.5983	18.7841	9.76316	18.4679	0	0	3.06638
ENSBTAG00000005370	TMTC1	transmembrane O-mannosyltransferase targeting cadherins 1	-7.15099	0.00262237	-1.77294	1	1.80692	1	1	10.8021	4.35407	11.0799	7.79706	5.72867	11.5355	0	0	0	0	0	0	4.09328	0	0
ENSBTAG00000045791	ZNF623	zinc finger protein 623	3.12386	0.00264917	0.815591	1	-2.1577	1	1	31.3333	32.4793	17.485	28.6965	38.7966	35.603	248.322	243.198	322.328	294.295	276.264	286.181	8.57551	109.518	55.5017
ENSBTAG00000021024	MACF1	microtubule actin crosslinking factor 1	-2.84994	0.0026816	-2.73032	0.0366875	0.0921768	1	2	1174.73	1590.05	1874.85	2680.01	1815.8	1143.85	281.599	220.698	176.55	248.852	248.615	214.207	267.242	118.416	358.614
ENSBTAG00000009129	POLI	DNA polymerase iota	-2.80521	0.00269994	-3.73042	5.43e-05	-0.862578	1	2	130.965	164.24	166.61	212.878	125.648	109.892	26.0097	20.8152	21.1368	20.5068	15.8671	22.8804	5.26054	19.2704	8.10464
ENSBTAG00000022991	NBEA	neurobeachin	-3.43265	0.00270074	-0.871132	1	2.32477	1	1	123.604	89.1974	196.972	393.651	112.316	103.967	21.8023	18.7505	10.8376	11.7654	19.872	5.37726	97.4074	33.6643	118.435
ENSBTAG00000021872	RASGRP1	RAS guanyl releasing protein 1	-2.60997	0.00270106	-3.80027	1.9e-13	-1.15869	1	2	952.752	1204.87	1499.89	1805.01	1287.28	986.268	261.99	227.746	184.433	199.684	176.765	199.903	109.462	93.5226	70.1725
ENSBTAG00000013204	ATP13A3	ATPase 13A3	-3.25258	0.00277495	-0.456993	1	2.67815	0.353326	1	81.0017	57.4239	139.162	167.626	98.0269	60.9476	11.5467	4.9089	7.22761	17.4293	10.5512	8.61482	85.7991	35.6041	88.0405
ENSBTAG00000011375	SHC3	SHC adaptor protein 3	4.8435	0.00280235	1.68689	1	-2.17526	1	1	0	1.9706	1.66853	0	0	0	16.1736	9.6053	38.8592	26.654	20.4458	12.0053	1.73623	1.73317	6.42065
ENSBTAG00000000494	PDE4D	phosphodiesterase 4D	-2.56327	0.00280357	-2.50405	0.0424633	0.0461143	1	2	892.273	662.853	884.522	875.582	657.312	574.706	134.028	113.533	92.2628	153.145	150.71	116.835	112.914	135.257	144.501
ENSBTAG00000002728	ARID1B	AT-rich interaction domain 1B	-2.33281	0.00281544	-4.01831	4.64e-41	-1.67404	1	2	1703.04	2036.1	2388.21	2051.81	2034.67	1992.97	416.792	400.751	412.724	365.301	432.456	385.906	143.003	112.23	119.126
ENSBTAG00000052375	AHRR	aryl-hydrocarbon receptor repressor	2.674	0.00281933	0.434211	1	-2.18251	1	1	21.4989	15.7611	21.6605	33.9351	19.824	16.8776	141.549	132.58	136.776	150.23	141.381	140.477	20.523	42.6525	26.8824
ENSBTAG00000008672	GABRD	gamma-aminobutyric acid type A receptor subunit delta	-3.14685	0.00282956	-2.54267	0.413263	0.439449	1	1	48.2671	48.1949	63.1541	107.63	60.1444	92.4377	5.82724	7.43217	9.62536	4.06933	12.5756	6.0906	13.5153	10.1328	9.36916
ENSBTAG00000008323	SNAP25	synaptosome associated protein 25	3.48445	0.00283969	6.98248	3.76e-25	3.40534	0.000192855	3	4.98339	0	1.71971	1.79571	4.2609	2.90047	37.8224	12.9376	32.4425	32.3869	47.5436	28.2133	398.049	390.993	265.744
ENSBTAG00000004943	CCNA2	cyclin A2	2.41616	0.00285348	1.16642	1	-1.22351	1	1	607.441	608.369	456.192	405.21	510.604	431.685	2909.56	2903.08	2340.64	2729.37	2614.1	2626.29	1065.35	1234.78	1121.05
ENSBTAG00000024974	HEXIM2	HEXIM P-TEFb complex subunit 2	2.81876	0.00288553	3.56704	1.16e-07	0.715391	1	2	27.7172	31.4945	16.8495	35.6573	25.6839	40.4099	216.283	204.791	228.481	155.862	214.405	259.352	523.809	221.703	333.506
ENSBTAG00000001302	MRPS28	mitochondrial ribosomal protein S28	2.51225	0.00294823	3.53247	3e-17	1.00385	1	2	120.244	94.8162	107.542	146.664	99.2669	106.251	598.745	636.702	556.101	770.055	739.218	585.64	1466.75	1462.91	1018.68
ENSBTAG00000000288	UPF2	UPF2 regulator of nonsense mediated mRNA decay	-3.10306	0.00299308	-0.846396	1	2.11615	1	1	345.501	270.24	364.92	743.062	259.039	249.256	40.9808	36.9953	24.615	55.9778	35.7835	55.2371	241.38	81.6473	257.54
ENSBTAG00000048956	-	-	-3.28735	0.00299841	-2.85725	0.173134	0.268122	1	1	65.2836	52.1557	125.617	83.3934	34.6342	66.4616	9.24691	4.35392	6.45835	7.71322	6.27859	7.38115	6.82994	3.40669	15.9512
ENSBTAG00000026286	GTF2IRD2	GTF2I repeat domain containing 2	3.33347	0.00301568	0.79603	1	-2.27281	1	1	9.79186	0.976476	9.93906	3.45849	4.10245	6.5122	64.2036	51.1258	78.0462	59.7679	66.0245	53.917	3.52059	24.6265	6.50854
ENSBTAG00000005160	GTF2H1	ral transcription factor IIH subunit 1	-2.81038	0.00302229	-1.34214	1	1.38003	1	1	1163.69	819.496	1265.81	1337.85	901.095	925.899	183.478	160.344	91.8385	189.583	125.928	143.526	624.319	217.904	372.268
ENSBTAG00000025263	FHIP1A	FHF complex subunit HOOK interacting protein 1A	-3.79447	0.00303581	-5.02222	0.00100081	-0.875811	1	2	57.8793	128.83	222.16	202.431	28.1806	42.7905	4.63285	5.25229	8.34816	5.80132	13.3311	7.37894	0	0	8.27384
ENSBTAG00000006142	DHX36	DEAH-box helicase 36	-3.38864	0.00304891	0.47442	1	3.93633	0.000432362	2	174.263	141.354	210.142	627.817	135.208	172.78	21.3748	28.56	11.0046	27.2941	21.0878	21.8857	384.089	127.391	574.24
ENSBTAG00000014877	UNC50	unc-50 inner nuclear membrane RNA binding protein	2.38649	0.00307539	4.2971	3.53e-66	1.90043	1	2	173.63	170.403	154.961	185.343	216.097	155.913	1009.33	878.635	940.057	943.188	864.504	919.647	3849.79	3731	2858.72
ENSBTAG00000017941	NSUN5	NOP2/Sun RNA methyltransferase 5	2.65649	0.00313279	3.40745	5.66e-09	0.728759	1	2	273.696	246.729	210.478	223.282	236.68	264.851	1330.33	1317.61	1900.8	1616.09	1422.8	1725.37	1353.65	3272.45	3240.26
ENSBTAG00000007988	STX2	syntaxin 2	-4.09916	0.00313448	-2.50182	0.700726	0.877242	1	1	25.802	41.2696	17.8904	17.1113	34.2522	22.5224	2.01439	4.56793	0	0	1.52347	0.742148	8.95986	0	2.77732
ENSBTAG00000011591	KRR1	KRR1 small subunit processome component homolog	-3.09272	0.00314282	0.696877	1	3.85842	1.14e-05	2	317.992	289.291	418.515	777.792	307.891	206.692	54.3026	51.1595	26.6449	51.2576	38.7732	38.4247	944.301	305.134	736.606
ENSBTAG00000039441	RGS9BP	regulator of G protein signaling 9 binding protein	3.56799	0.00315303	-2.21137	0.973274	-7.27418	0.00104374	2	6.19026	0.978552	5.7504	0	0.816102	2.7876	31.1517	40.501	38.3368	32.9838	34.5512	34.1735	0	0	0
ENSBTAG00000053537	-	-	-5.0215	0.00317335	-3.53636	0.179497	0.457269	1	1	88.8989	3.95247	38.4108	104.672	9.1091	70.5237	2.31358	0	0	0	5.35344	0	0	5.08167	3.14161
ENSBTAG00000019453	PTGES	prostaglandin E synthase	5.63642	0.00324129	0.810822	1	-2.57429	0.976413	1	0	0.997668	0	0	0	0	22.5198	22.8963	8.39703	3.46147	5.41288	10.3323	1.64686	0	1.52326
ENSBTAG00000017983	PRELID3A	PRELI domain containing 3A	2.85142	0.00325094	4.00095	3.02e-12	1.11594	1	2	8.75117	10.3409	12.6432	6.64156	10.3852	3.32297	54.3061	69.1059	59.5482	72.1915	63.736	75.0405	166.55	150.937	119.381
ENSBTAG00000016746	UBE2C	ubiquitin conjugating enzyme E2 C	2.68298	0.00328344	3.86589	1.08e-13	1.14622	1	2	1836.35	1487.98	1099.15	1211.42	1429.92	1305.18	8480.16	9350.04	9013.56	8481.09	9671.11	9625.41	10165.2	29250.6	22736.1
ENSBTAG00000020004	ZNF800	zinc finger protein 800	-2.85697	0.00334794	-2.08099	1	0.689757	1	1	341.17	296.572	375.709	624.737	371.929	282.269	47.4157	50.6636	51.6954	43.8742	50.1931	65.1481	114.353	36.7545	109.566
ENSBTAG00000013825	BCAT1	branched chain amino acid transaminase 1	2.68044	0.00336995	2.48182	0.108837	-0.17542	1	1	198.021	221.559	169.622	200.851	215.16	142.152	1228.19	1200.05	1361.55	1199.26	1241.42	1235.78	629.153	1748.62	904.375
ENSBTAG00000019104	FAAP100	FA core complex associated protein 100	2.6212	0.00341921	-1.49084	1	-4.14956	1.15e-15	2	171.499	223.653	111.06	119.371	210.482	176.448	863.769	1021.92	1006.12	1056.03	1154.78	1205.73	38.6527	71.9826	63.3374
ENSBTAG00000016414	VDR	vitamin D receptor	2.67057	0.00342884	3.37307	3.78e-08	0.678364	1	2	253.495	304.263	204.435	166.736	347.229	278.07	1446.95	1560.79	1367.87	1434.4	2124.76	2115.11	3590.26	2439.04	2183.44
ENSBTAG00000021995	LRTM2	leucine rich repeats and transmembrane domains 2	-4.5246	0.00344931	-6.4384	0.00691026	-0.626636	1	2	28.3032	3.87964	32.0974	23.1953	36.684	17.5593	0	0.860967	1.82459	0.848469	0.874261	0.907399	0	0	0
ENSBTAG00000014407	INO80D	INO80 complex subunit D	-2.82888	0.00345647	0.261146	1	3.09663	0.000938324	2	215.283	167.805	189.558	195.278	160.707	142.225	20.6233	21.649	33.0331	20.4806	32.5393	19.1691	321.311	116.457	212.14
ENSBTAG00000032859	-	-	-5.45082	0.00346716	-4.7973	0.0919208	-0.133044	1	1	9.81066	6.89424	10.774	16.461	9.87538	6.55228	0	0	0.920474	0	0	0	0	0	0
ENSBTAG00000047402	FAM170B	family with sequence similarity 170 member B	-3.46748	0.00347212	-3.9576	0.017077	-0.413867	1	2	39.2599	60.8327	71.3652	39.0021	59.2383	41.0936	1.53253	8.6881	9.20531	1.71019	3.54263	1.84101	0	1.70013	6.30302
ENSBTAG00000001529	NSD3	nuclear receptor binding SET domain protein 3	-2.52731	0.00347242	-2.20837	0.587902	0.2989	1	1	3809.89	4032.17	5491.89	6190.09	5547.47	3730.6	957.779	776.127	700.1	860.59	871.647	779.749	1126.57	806.093	1129.99
ENSBTAG00000002524	MRI1	methylthioribose-1-phosphate isomerase 1	2.96501	0.00350845	2.49193	0.311067	-0.398852	1	1	507.646	512.142	402.013	511.408	506.182	614.174	3560.18	4295.22	4039.13	4115.51	4095.76	4484.07	1032.21	6057.47	1946.63
ENSBTAG00000002015	RPS6KA6	ribosomal protein S6 kinase A6	-2.86649	0.00355406	-2.58029	0.206791	0.217111	1	1	141.843	155.12	149.837	215.189	139.435	136.979	28.5337	26.9705	5.25172	20.241	19.9619	23.9879	24.5464	23.4464	26.3287
ENSBTAG00000014181	RNF111	ring finger protein 111	-2.56302	0.0035564	-1.37323	1	1.14693	1	1	497.316	525.577	679.333	759.052	561.444	464.722	112.846	85.5764	84.2681	109.067	105.247	85.5439	282.924	177.929	198.998
ENSBTAG00000001068	ZCWPW1	zinc finger CW-type and PWWP domain containing 1	2.80536	0.00363112	4.14252	1.31e-13	1.29241	1	2	15.1273	38.0631	20.6993	24.2004	29.526	22.3173	226.155	216.551	144.101	149.372	200.597	131.508	375.577	364.774	611.197
ENSBTAG00000021357	ZNF518A	zinc finger protein 518A	-4.07746	0.00363897	-1.10517	1	2.41264	1	1	34.6446	34.0789	54.5597	141.501	32.7474	29.6935	3.05081	1.72934	2.74869	7.67071	0.877457	0.910507	39.0948	1.77679	18.067
ENSBTAG00000006291	CYLD	CYLD lysine 63 deubiquitinase	-2.61379	0.00364358	-1.07088	1	1.49633	1	1	1258.93	1517.28	1461.95	1815.26	1481.35	1081.74	272.047	237.771	164.505	288.787	236.316	188.255	714.964	833.68	457.397
ENSBTAG00000005252	NUDT11	nudix hydrolase 11	4.05595	0.00365103	4.75239	8.85e-05	0.608679	1	2	0	0.769894	3.19062	1.66833	1.29095	0.732781	24.8651	21.5622	29.4319	16.4628	15.0598	14.6117	38.6604	18.6162	41.9099
ENSBTAG00000001889	C22H3orf14	chromosome 22 C3orf14 homolog	3.28911	0.00366508	4.85472	2.16e-09	1.43722	1	2	11.6698	12.8067	9.50011	24.0043	10.7571	7.62459	91.426	143.69	110.788	125.305	160.019	123.764	612.619	75.899	433.842
ENSBTAG00000015513	DOCK5	dedicator of cytokinesis 5	-3.47978	0.0036795	-2.65458	0.412282	0.530685	1	1	62.1685	49.6252	77.6952	108.394	35.1929	58.4295	4.57503	10.5305	5.96299	3.46064	1.77996	6.4631	18.1507	9.077	0
ENSBTAG00000052895	H2AC10	H2A clustered histone 10	3.28099	0.00371669	3.68556	0.000271151	0.376356	1	2	2.78936	3.11516	5.17149	4.513	3.44055	6.87089	35.8709	38.9078	73.9756	50.5266	37.8142	28.6877	72.1195	39.9026	65.4413
ENSBTAG00000006563	KLHL40	kelch like family member 40	5.22695	0.00372457	6.76573	2.69e-05	1.1281	1	2	0	0	0	0.867954	0	1.8683	21.4841	20.8779	20.2785	31.708	11.4959	23.8726	135.194	1.75396	48.6911
ENSBTAG00000002707	IPO4	importin 4	2.41295	0.0037798	1.08151	1	-1.30994	1	1	1372.88	1162.24	1155.59	1398.27	1024.97	1555.62	5447.96	6406.59	7587.91	7386.51	7525.01	6766.48	2504.24	2735.81	2956.53
ENSBTAG00000001485	PPIP5K2	diphosphoinositol pentakisphosphate kinase 2	-2.70842	0.00380501	-0.453558	1	2.21299	1	1	452.513	328.709	384.164	461.115	346.172	363.12	86.1295	62.1303	38.7407	62.9121	55.0576	45.332	320.399	167.027	348.779
ENSBTAG00000014424	DDN	dendrin	2.9933	0.00385713	-1.67899	1	-4.87491	0.00017875	2	15.9813	4.86774	15.697	6.03652	15.5477	11.1319	76.9938	80.3747	130.955	90.2826	85.9962	110.2	1.76578	0	6.52851
ENSBTAG00000020924	FBXW9	F-box and WD repeat domain containing 9	2.6982	0.00386051	-0.0662482	1	-2.74387	0.0433323	2	29.4786	39.2493	27.4212	37.3103	22.2358	37.3751	189.469	225.253	257.1	190.121	171.734	236.327	24.2525	50.1533	17.6169
ENSBTAG00000055267	-	-	-3.43151	0.00386089	-1.26277	1	1.94581	1	1	30.6014	26.0909	49.7101	52.3327	30.2286	26.5173	4.89101	0.929837	2.00287	3.64514	3.97243	3.1221	12.535	11.0521	17.4303
ENSBTAG00000013957	GALNT3	polypeptide N-acetylgalactosaminyltransferase 3	-2.98153	0.00390447	-2.1873	1	0.677166	1	1	330.432	228.667	359.644	492.239	142.027	289.523	52.0033	32.9471	54.2035	28.1895	38.7676	19.2093	79.017	56.1413	55.1869
ENSBTAG00000008810	GPBP1L1	GC-rich promoter binding protein 1 like 1	-2.40361	0.00392771	-1.38081	1	1.00273	1	1	3358.39	2752.59	3488.62	3154.02	2897.76	3108.44	676.112	500.851	495.148	616.679	625.447	609.335	1471.48	1063.53	1030.59
ENSBTAG00000007450	C2	complement C2	-3.78357	0.00393591	-7.90194	0.00021499	-2.52499	1	2	94.1375	56.5412	23.8487	24.163	18.8358	97.511	3.81437	4.32448	2.74933	1.70422	4.39487	3.65024	0	0	0
ENSBTAG00000017103	MAP3K13	mitogen-activated protein kinase kinase kinase 13	-3.31763	0.00394962	-0.0711449	1	3.19904	0.0349767	2	35.9624	45.2225	50.268	54.3427	49.9291	54.8606	5.30043	6.91641	6.02356	1.72293	0.96215	6.3839	24.6047	30.1778	81.7404
ENSBTAG00000050420	-	-	-5.23714	0.00404842	-6.14244	0.0159939	-0.336099	1	2	7.99991	9.78741	14.8764	11.2248	40.9901	40.9716	0	1.73126	0	0.851435	0	0	0	0	0
ENSBTAG00000007237	BUB1B	BUB1 mitotic checkpoint serine/threonine kinase B	2.75165	0.00408295	4.35603	3.33e-18	1.56282	1	2	26.6688	29.2394	22.3347	43.1719	26.2179	26.005	279.355	185.177	133.869	228.558	195.894	168.657	681.925	432.035	699.062
ENSBTAG00000003733	TM4SF5	transmembrane 4 L six family member 5	2.80625	0.0042092	3.57208	2.03e-07	0.730477	1	2	34.9494	60.3555	37.813	35.9929	45.8848	31.0601	286.569	509.047	302.942	222.443	209.362	229.985	502.47	417.672	583.883
ENSBTAG00000007651	TARS3	threonyl-tRNA synthetase 3	-3.93212	0.00424928	-5.04362	0.0178043	-0.63502	1	2	22.2178	53.2738	23.3748	13.8268	55.4645	25.1573	3.9744	1.80236	0	2.66369	1.6561	0.950672	0	1.82486	0
ENSBTAG00000019771	PALM	paralemmin	-3.01022	0.00434784	-7.97854	1.06e-10	-4.81224	0.0049573	3	366.183	615.251	584.664	534.376	280.997	588.936	19.0788	83.06	90.7611	48.5918	59.7765	54.7543	0	1.75435	3.24581
ENSBTAG00000038298	CCDC174	coiled-coil domain containing 174	-2.48836	0.00440708	-0.892566	1	1.5666	1	1	975.458	1079.13	1189.33	1402.67	1042.51	997.276	212.602	187.9	172.889	222.633	171.42	213.554	769.333	448.855	559.235
ENSBTAG00000020605	SMTNL2	smoothelin like 2	3.33973	0.00441174	0.613535	1	-2.45536	0.941447	1	1.69233	1.85691	8.66002	4.93133	3.89983	5.42755	27.6093	50.482	48.878	56.8082	53.5773	46.0643	15.002	4.99614	3.08168
ENSBTAG00000008607	ARID3A	AT-rich interaction domain 3A	2.57711	0.00441655	0.48328	1	-2.06164	1	1	229.869	186.738	209.722	197.312	182.322	257.984	1129.95	1170.92	1182.8	1373.16	1366.44	1414.13	333.092	161.132	400.28
ENSBTAG00000018887	IPO13	importin 13	2.36115	0.00442661	1.37761	1	-0.967353	1	1	870.343	721.254	648.782	648.674	689.152	786.64	3028.69	3691.2	3846.28	3637.7	4352.26	3973.56	1933.8	2017.28	1765.95
ENSBTAG00000008487	VPS37D	VPS37D subunit of ESCRT-I	-3.34281	0.00444011	-6.25327	1.42e-05	-2.58267	1	2	122.132	93.0751	298.504	142.012	122.47	151.11	9.95215	17.3596	32.1884	5.12703	5.30464	16.5354	1.71637	0	3.17374
ENSBTAG00000018035	TGFBR1	transforming growth factor beta receptor 1	-3.3135	0.00444718	-3.77832	0.00334593	-0.406885	1	2	135.336	147.653	242.211	256.392	145.702	108.494	17.8267	15.1789	12.6996	26.7468	11.7922	13.6555	2.14273	31.7966	0
ENSBTAG00000016260	LRRK2	leucine rich repeat kinase 2	-3.08726	0.00445636	-0.600896	1	2.37304	0.958855	1	78.9377	70.9265	99.056	163.677	76.0118	61.125	16.7526	8.6327	9.14764	10.2138	7.87786	9.08021	57.27	32.224	82.7015
ENSBTAG00000013573	BIRC5	baculoviral IAP repeat containing 5	2.47466	0.00447111	3.82124	4.97e-25	1.32816	1	2	1736.23	1507.97	1229.1	963.948	1442.51	1425.49	7979.97	7527.81	7676.37	7280.41	8025.63	8075.84	24416	19679.6	15201
ENSBTAG00000049722	TSACC	TSSK6 activating cochaperone	2.59225	0.00451639	4.17304	1.94e-26	1.5593	1	2	19.817	20.3967	21.034	17.8271	25.8459	34.8369	144.035	153.383	128.499	129.203	153.528	144.042	444.637	350.423	479.629
ENSBTAG00000016370	SLC35G6	solute carrier family 35 member G6	3.22434	0.00453581	3.02432	0.0373337	-0.15041	1	2	2.68345	3.93225	1.66395	1.7377	6.59776	5.61561	39.943	33.0947	33.2199	44.5839	31.049	35.9488	20.661	41.2379	35.0207
ENSBTAG00000006288	VSTM4	V-set and transmembrane domain containing 4	-3.67544	0.00457638	-7.03985	0.00115824	-1.74126	1	2	23.0093	48.518	20.5871	36.9613	37.5196	23.1158	4.55906	1.72288	0.912799	4.24487	0.874622	0.90773	0	0	0
ENSBTAG00000019614	FAM76A	family with sequence similarity 76 member A	-2.72895	0.0045837	-2.90782	0.0055928	-0.184042	1	2	279.979	279.198	473.402	455.288	317.524	235.862	65.2929	47.9013	47.0625	42.8699	51.4543	47.0118	27.5453	41.2336	62.0761
ENSBTAG00000007696	TRAPPC8	trafficking protein particle complex subunit 8	-2.97386	0.00460933	-1.71968	1	1.11677	1	1	155.66	227.764	227.983	317.831	189.109	102.533	27.3358	25.0055	13.6826	35.2026	29.6938	19.0293	69.8669	31.2552	72.1403
ENSBTAG00000015334	ZHX1	zinc fingers and homeoboxes 1	-3.0799	0.00473495	-1.0745	1	1.8432	1	1	150.106	124.607	252.925	452.912	176.809	99.2705	30.5037	24.2072	18.322	28.1225	17.5453	23.6673	87.1307	96.0122	93.6795
ENSBTAG00000005077	CXCL12	C-X-C motif chemokine ligand 12	-3.96807	0.00474075	-7.54815	0.000641263	-1.73544	1	2	79.7405	62.8639	31.731	18.1369	28.4597	40.5753	0	3.51911	4.2142	0	4.97871	1.73196	0	0	0
ENSBTAG00000008870	KCNS1	potassium voltage-gated channel modifier subfamily S member 1	-4.1215	0.00477862	-6.1993	0.00756773	-0.756605	1	2	26.5263	13.605	20.5604	19.7541	26.9033	12.0275	0.759314	0.860912	0.912178	0.847533	2.63082	0	0	0	0
ENSBTAG00000015416	PEBP4	phosphatidylethanolamine binding protein 4	4.71625	0.00478025	3.61456	0.108748	-0.764464	1	1	0.768381	0	0	1.14926	0	1.23986	13.8569	19.5877	16.0547	10.0102	21.1999	10.6938	7.37274	5.88533	10.3892
ENSBTAG00000000579	NIPBL	NIPBL cohesin loading factor	-3.21904	0.00483475	0.0609307	1	3.26091	0.0198239	2	202.14	186.442	241.77	643.244	201.794	171.249	40.3417	34.5161	16.4588	31.4816	16.6204	28.1286	306.605	121.975	435.81
ENSBTAG00000048666	H3C7	H3 clustered histone 7	3.47607	0.00484721	3.40024	0.0189646	-0.0216073	1	2	13.9984	7.31689	11.2479	7.25308	3.4583	9.85476	80.715	103.445	193.022	128.167	75.1974	54.857	18.4041	153.703	138.978
ENSBTAG00000000874	CAST	calpastatin	-2.52797	0.00485268	-1.66987	1	0.823858	1	1	3113.31	2841.89	4513.02	4039.74	3015.27	2921.68	615.661	599.104	636.828	507.435	610.999	537.034	1128.42	1306.02	722.04
ENSBTAG00000048402	-	-	-2.88382	0.00485503	-1.0111	1	1.76919	1	1	145.305	222.041	182.665	338.05	311.83	140.874	30.0419	38.43	32.3886	30.079	20.4936	25.0113	69.7063	139.027	108.473
ENSBTAG00000006481	POLR1A	RNA polymerase I subunit A	2.47548	0.00490178	0.261094	1	-2.19663	0.854162	1	822.687	755.553	887.045	725.786	790.045	818.385	3591.84	4387.28	4602.27	4595.21	5248.95	4491.25	1299.34	653.326	938.604
ENSBTAG00000016429	TMEM205	transmembrane protein 205	3.05734	0.00496514	4.80901	6.25e-12	1.64319	1	2	47.17	76.2325	125.574	147.149	56.0899	276.309	930.574	907.765	1145.2	1043.1	861.482	1422.89	3488.63	3343.68	3767.59
ENSBTAG00000006918	TLK1	tousled like kinase 1	-2.80739	0.00496514	-3.70185	2.22e-06	-0.841202	1	2	321.16	316.396	459.845	842.983	363.58	347.075	79.9624	62.8613	58.28	55.0243	55.9789	57.2246	27.8579	31.2895	38.6316
ENSBTAG00000010763	DUSP16	dual specificity phosphatase 16	-3.51421	0.00501298	-4.26547	0.00110271	-0.599829	1	2	166.327	172.793	163.017	133.91	394.373	95.7788	37.4234	18.1837	11.9274	5.97077	6.16251	10.9696	17.4474	0	8.06434
[truncated: 12,140 more rows]

## Sheet: Theileria_parva_DEGs
Gene ID	Description	L2FC_day69vs7	FDR_day69vs7	Day7_sample1	Day7_sample2	Day7_sample3	Day7_sample4	Day7_sample5	Day7_sample6	Day69_sample1	Day69_sample2	Day69_sample3
[truncated: 3,625 more rows]
