# Supplementary material for: Comparative transcriptional analysis identifies genes associated with the attenuation of Theileria parva infected cells after long-term in vitro culture
Source: Sci Rep. 2024 Apr 18;14:8976. doi: 10.1038/s41598-024-59197-y (PMC11026401; doi:10.1038/s41598-024-59197-y)
Supplement: Supplementary file 5 — Supplementary Information 2. [file 41598_2024_59197_MOESM5_ESM.xlsx]

## Sheet: Day7
NAME	SIZE	ES	NES	FDR q-val
HALLMARK_E2F_TARGETS	52	0.462394	2.88007	0
HALLMARK_MYC_TARGETS_V1	30	0.540882	2.86424	0
HALLMARK_MYC_TARGETS_V2	20	0.47946	2.17037	0.0068444
HALLMARK_APICAL_JUNCTION	30	0.387332	1.98703	0.0230519
HALLMARK_GLYCOLYSIS	41	0.341306	1.9609	0.020969
HALLMARK_G2M_CHECKPOINT	45	0.309641	1.85002	0.0360695
HALLMARK_PEROXISOME	7	0.603731	1.81185	0.0404878
HALLMARK_TNFA_SIGNALING_VIA_NFKB	81	-0.447389	-3.08866	0
HALLMARK_INFLAMMATORY_RESPONSE	49	-0.45931	-2.65606	0
HALLMARK_COMPLEMENT	44	-0.430141	-2.47366	0
HALLMARK_COAGULATION	25	-0.415298	-1.97249	0.015666
HALLMARK_INTERFERON_ALPHA_RESPONSE	14	-0.511172	-1.93537	0.0172708
HALLMARK_INTERFERON_GAMMA_RESPONSE	32	-0.378019	-1.92479	0.0162405
HALLMARK_IL6_JAK_STAT3_SIGNALING	21	-0.414203	-1.85275	0.0252077
HALLMARK_KRAS_SIGNALING_UP	44	-0.322127	-1.84851	0.0224738

## Sheet: Day69
NAME	SIZE	ES	NES	FDR q-val
HALLMARK_OXIDATIVE_PHOSPHORYLATION	74	0.510003	3.60217	0
HALLMARK_E2F_TARGETS	80	0.495503	3.50632	0
HALLMARK_MYC_TARGETS_V1	63	0.516207	3.44619	0
HALLMARK_MYC_TARGETS_V2	26	0.515325	2.63527	0
HALLMARK_G2M_CHECKPOINT	71	0.378126	2.57567	0.000384615
HALLMARK_MTORC1_SIGNALING	65	0.380023	2.51428	0.000320513
HALLMARK_FATTY_ACID_METABOLISM	36	0.379707	2.11699	0.00279471
HALLMARK_GLYCOLYSIS	53	0.303932	1.95474	0.00899086
HALLMARK_MYOGENESIS	52	0.289358	1.84137	0.0172474
HALLMARK_TNFA_SIGNALING_VIA_NFKB	90	-0.403457	-2.43168	0
HALLMARK_IL6_JAK_STAT3_SIGNALING	32	-0.514858	-2.40793	0
HALLMARK_INFLAMMATORY_RESPONSE	59	-0.391844	-2.13455	0.00169348
HALLMARK_WNT_BETA_CATENIN_SIGNALING	14	-0.528695	-1.89724	0.0250314
HALLMARK_EPITHELIAL_MESENCHYMAL_TRANSITION	38	-0.376259	-1.87235	0.0238852
HALLMARK_TGF_BETA_SIGNALING	24	-0.440229	-1.86275	0.0208702

## Sheet: Day69+
NAME	SIZE	ES	NES	FDR q-val
HALLMARK_INTERFERON_ALPHA_RESPONSE	15	0.719697	3.13452	0
HALLMARK_INTERFERON_GAMMA_RESPONSE	31	0.55979	3.11341	0
HALLMARK_OXIDATIVE_PHOSPHORYLATION	32	0.503866	2.99775	0
HALLMARK_ALLOGRAFT_REJECTION	45	0.404698	2.75327	0
HALLMARK_IL2_STAT5_SIGNALING	38	0.358888	2.29655	0.00219242
HALLMARK_E2F_TARGETS	26	0.420095	2.23945	0.00258227
HALLMARK_INFLAMMATORY_RESPONSE	32	0.352081	2.07759	0.00660445
HALLMARK_MYC_TARGETS_V1	26	0.355837	1.95789	0.0140767
