# Supplementary material for: Comparative transcriptional analysis identifies genes associated with the attenuation of Theileria parva infected cells after long-term in vitro culture
Source: Sci Rep. 2024 Apr 18;14:8976. doi: 10.1038/s41598-024-59197-y (PMC11026401; doi:10.1038/s41598-024-59197-y)
Supplement: Supplementary file 6 — Supplementary Information 3. [file 41598_2024_59197_MOESM6_ESM.xlsx]

## Sheet: Sheet1
Annotation Cluster	Directionality	Enrichment Score	Pathway map identifier	Term	Count	p-value	Genes	Fold enrichment	BH-adjusted p-value
1	Down	2.94882	bta05200	Pathways in cancer	64	1.22467e-06	ENSBTAG00000010497, ENSBTAG00000010696, ENSBTAG00000012599, ENSBTAG00000020457, ENSBTAG00000002350, ENSBTAG00000022635, ENSBTAG00000022799, ENSBTAG00000001221, ENSBTAG00000043971, ENSBTAG00000046644, ENSBTAG00000050313, ENSBTAG00000000215, ENSBTAG00000016156, ENSBTAG00000053390, ENSBTAG00000011795, ENSBTAG00000012567, ENSBTAG00000010820, ENSBTAG00000045548, ENSBTAG00000055290, ENSBTAG00000003971,…	1.86886	9.36873e-05
			bta05225	Hepatocellular carcinoma	26	8.49319e-05	ENSBTAG00000030162, ENSBTAG00000010696, ENSBTAG00000012599, ENSBTAG00000010312, ENSBTAG00000009988, ENSBTAG00000020457, ENSBTAG00000046701, ENSBTAG00000002350, ENSBTAG00000001002, ENSBTAG00000046644, ENSBTAG00000001400, ENSBTAG00000016156, ENSBTAG00000017584, ENSBTAG00000014372, ENSBTAG00000016577, ENSBTAG00000011795, ENSBTAG00000017636, ENSBTAG00000012567, ENSBTAG00000010820, ENSBTAG00000015817,…	2.36931	0.00144384
			bta05224	Breast cancer	23	0.000164924	ENSBTAG00000030162, ENSBTAG00000010696, ENSBTAG00000017636, ENSBTAG00000010312, ENSBTAG00000010820, ENSBTAG00000046701, ENSBTAG00000002350, ENSBTAG00000006017, ENSBTAG00000022799, ENSBTAG00000004037, ENSBTAG00000003971, ENSBTAG00000001002, ENSBTAG00000043971, ENSBTAG00000046644, ENSBTAG00000025424, ENSBTAG00000001400, ENSBTAG00000007956, ENSBTAG00000007319, ENSBTAG00000019336, ENSBTAG00000016156,…	2.43127	0.00233597
			bta05210	Colorectal cancer	15	0.00124319	ENSBTAG00000053390, ENSBTAG00000030162, ENSBTAG00000017636, ENSBTAG00000012599, ENSBTAG00000010312, ENSBTAG00000020457, ENSBTAG00000002350, ENSBTAG00000004037, ENSBTAG00000001002, ENSBTAG00000046644, ENSBTAG00000050313, ENSBTAG00000001400, ENSBTAG00000016156, ENSBTAG00000015433, ENSBTAG00000016577	2.67238	0.0108691
			bta05226	Gastric cancer	20	0.00336266	ENSBTAG00000012567, ENSBTAG00000030162, ENSBTAG00000010696, ENSBTAG00000017636, ENSBTAG00000012599, ENSBTAG00000010312, ENSBTAG00000010820, ENSBTAG00000020457, ENSBTAG00000046701, ENSBTAG00000002350, ENSBTAG00000003971, ENSBTAG00000001002, ENSBTAG00000046644, ENSBTAG00000001400, ENSBTAG00000007956, ENSBTAG00000019336, ENSBTAG00000016156, ENSBTAG00000015433, ENSBTAG00000016577, ENSBTAG00000017851	2.0727	0.0221308
			bta05213	Endometrial cancer	11	0.00344887	ENSBTAG00000030162, ENSBTAG00000017636, ENSBTAG00000001400, ENSBTAG00000010312, ENSBTAG00000016156, ENSBTAG00000002350, ENSBTAG00000015817, ENSBTAG00000015433, ENSBTAG00000016577, ENSBTAG00000001002, ENSBTAG00000046644	2.95623	0.0221308
			bta05165	Human papillomavirus infection	35	0.0080636	ENSBTAG00000030162, ENSBTAG00000020617, ENSBTAG00000010696, ENSBTAG00000010312, ENSBTAG00000014119, ENSBTAG00000002350, ENSBTAG00000022635, ENSBTAG00000022799, ENSBTAG00000040361, ENSBTAG00000001002, ENSBTAG00000009245, ENSBTAG00000043971, ENSBTAG00000046644, ENSBTAG00000001400, ENSBTAG00000016156, ENSBTAG00000011382, ENSBTAG00000007909, ENSBTAG00000016577, ENSBTAG00000011575, ENSBTAG00000017636,…	1.5766	0.0425424
			bta04550	Signaling pathways regulating pluripotency of stem cells	18	0.00888128	ENSBTAG00000013555, ENSBTAG00000030162, ENSBTAG00000010696, ENSBTAG00000017636, ENSBTAG00000012599, ENSBTAG00000010312, ENSBTAG00000010820, ENSBTAG00000007424, ENSBTAG00000002350, ENSBTAG00000004015, ENSBTAG00000001002, ENSBTAG00000046644, ENSBTAG00000003107, ENSBTAG00000001400, ENSBTAG00000019336, ENSBTAG00000016156, ENSBTAG00000015433, ENSBTAG00000016577	1.98202	0.044552
			bta05215	Prostate cancer	10	0.163054	ENSBTAG00000017636, ENSBTAG00000001400, ENSBTAG00000010312, ENSBTAG00000016156, ENSBTAG00000002350, ENSBTAG00000020676, ENSBTAG00000001221, ENSBTAG00000003971, ENSBTAG00000001002, ENSBTAG00000046644	1.61797	0.395988
2	Down	2.07264	bta04658	Th1 and Th2 cell differentiation	15	0.931099	ENSBTAG00000010312, ENSBTAG00000012899, ENSBTAG00000013705, ENSBTAG00000022799, ENSBTAG00000004037, ENSBTAG00000010619, ENSBTAG00000043971, ENSBTAG00000050347, ENSBTAG00000018270, ENSBTAG00000007319, ENSBTAG00000000656, ENSBTAG00000016156, ENSBTAG00000017584, ENSBTAG00000050474, ENSBTAG00000007909	2.40245	0.0221308
			bta05235	PD-L1 expression and PD-1 checkpoint pathway in cancer	14	0.869025	ENSBTAG00000017636, ENSBTAG00000010312, ENSBTAG00000012899, ENSBTAG00000013705, ENSBTAG00000002350, ENSBTAG00000004037, ENSBTAG00000010619, ENSBTAG00000046644, ENSBTAG00000018270, ENSBTAG00000001400, ENSBTAG00000018198, ENSBTAG00000000656, ENSBTAG00000016156, ENSBTAG00000017584	2.36155	0.0327627
			bta04659	Th17 cell differentiation	14	0.869025	ENSBTAG00000012500, ENSBTAG00000012599, ENSBTAG00000010312, ENSBTAG00000005273, ENSBTAG00000012899, ENSBTAG00000020457, ENSBTAG00000013705, ENSBTAG00000004037, ENSBTAG00000010619, ENSBTAG00000018270, ENSBTAG00000000656, ENSBTAG00000016156, ENSBTAG00000017584, ENSBTAG00000017851	1.91367	0.113882
3	Down	1.97752	bta04662	B cell receptor signaling pathway	21	2.02973e-07	ENSBTAG00000053390, ENSBTAG00000014698, ENSBTAG00000017636, ENSBTAG00000010312, ENSBTAG00000013705, ENSBTAG00000002350, ENSBTAG00000004037, ENSBTAG00000004511, ENSBTAG00000021358, ENSBTAG00000001882, ENSBTAG00000010619, ENSBTAG00000046644, ENSBTAG00000048268, ENSBTAG00000018270, ENSBTAG00000053635, ENSBTAG00000001400, ENSBTAG00000020173, ENSBTAG00000000656, ENSBTAG00000016156, ENSBTAG00000019167,…	3.9174	6.21097e-05
			bta04666	Fc gamma R-mediated phagocytosis	22	4.54622e-07	ENSBTAG00000053390, ENSBTAG00000008032, ENSBTAG00000017636, ENSBTAG00000010312, ENSBTAG00000002350, ENSBTAG00000005345, ENSBTAG00000045548, ENSBTAG00000004511, ENSBTAG00000046555, ENSBTAG00000008719, ENSBTAG00000048268, ENSBTAG00000053635, ENSBTAG00000045980, ENSBTAG00000001400, ENSBTAG00000020173, ENSBTAG00000044083, ENSBTAG00000002922, ENSBTAG00000000710, ENSBTAG00000016156, ENSBTAG00000017584,…	3.59624	6.95572e-05
			bta04072	Phospholipase D signaling pathway	28	8.65221e-07	ENSBTAG00000020617, ENSBTAG00000007384, ENSBTAG00000010312, ENSBTAG00000020616, ENSBTAG00000011307, ENSBTAG00000002350, ENSBTAG00000020456, ENSBTAG00000046644, ENSBTAG00000048268, ENSBTAG00000001400, ENSBTAG00000017240, ENSBTAG00000000710, ENSBTAG00000016156, ENSBTAG00000017584, ENSBTAG00000013632, ENSBTAG00000011851, ENSBTAG00000017636, ENSBTAG00000013636, ENSBTAG00000005958, ENSBTAG00000053635,…	2.90178	8.82526e-05
			bta04370	VEGF signaling pathway	15	1.00555e-05	ENSBTAG00000053390, ENSBTAG00000038107, ENSBTAG00000017636, ENSBTAG00000018108, ENSBTAG00000010312, ENSBTAG00000002350, ENSBTAG00000010619, ENSBTAG00000046644, ENSBTAG00000018270, ENSBTAG00000001400, ENSBTAG00000017680, ENSBTAG00000005339, ENSBTAG00000016156, ENSBTAG00000017584, ENSBTAG00000013550	4.10073	0.000507337
			bta04380	Osteoclast differentiation	24	1.49217e-05	ENSBTAG00000035662, ENSBTAG00000053390, ENSBTAG00000010497, ENSBTAG00000023929, ENSBTAG00000011851, ENSBTAG00000017636, ENSBTAG00000038428, ENSBTAG00000010312, ENSBTAG00000005273, ENSBTAG00000012899, ENSBTAG00000020457, ENSBTAG00000002350, ENSBTAG00000006017, ENSBTAG00000004037, ENSBTAG00000021358, ENSBTAG00000010619, ENSBTAG00000004386, ENSBTAG00000018270, ENSBTAG00000001333, ENSBTAG00000001400,…	2.75759	0.000507337
			bta04371	Apelin signaling pathway	24	2.13863e-05	ENSBTAG00000035662, ENSBTAG00000017636, ENSBTAG00000012599, ENSBTAG00000010312, ENSBTAG00000008766, ENSBTAG00000043971, ENSBTAG00000046545, ENSBTAG00000046644, ENSBTAG00000006135, ENSBTAG00000001400, ENSBTAG00000025822, ENSBTAG00000052504, ENSBTAG00000017680, ENSBTAG00000006208, ENSBTAG00000000215, ENSBTAG00000046174, ENSBTAG00000005978, ENSBTAG00000016156, ENSBTAG00000016254, ENSBTAG00000038321,…	2.69892	0.000633614
			bta04933	AGE-RAGE signaling pathway in diabetic complications	19	6.61487e-05	ENSBTAG00000053390, ENSBTAG00000006052, ENSBTAG00000017636, ENSBTAG00000012599, ENSBTAG00000010312, ENSBTAG00000014119, ENSBTAG00000020457, ENSBTAG00000002350, ENSBTAG00000004037, ENSBTAG00000046644, ENSBTAG00000008719, ENSBTAG00000001400, ENSBTAG00000017680, ENSBTAG00000005339, ENSBTAG00000000656, ENSBTAG00000016156, ENSBTAG00000030499, ENSBTAG00000017584, ENSBTAG00000019079	2.92492	0.00122243
			bta04722	Neurotrophin signaling pathway	21	6.79126e-05	ENSBTAG00000035662, ENSBTAG00000053390, ENSBTAG00000009101, ENSBTAG00000038107, ENSBTAG00000017636, ENSBTAG00000010312, ENSBTAG00000009691, ENSBTAG00000013705, ENSBTAG00000002350, ENSBTAG00000045548, ENSBTAG00000004037, ENSBTAG00000021741, ENSBTAG00000046644, ENSBTAG00000008719, ENSBTAG00000027854, ENSBTAG00000001014, ENSBTAG00000001400, ENSBTAG00000025822, ENSBTAG00000006619, ENSBTAG00000016156,…	2.72934	0.00122243
			bta05231	Choline metabolism in cancer	18	0.000131292	ENSBTAG00000053390, ENSBTAG00000016107, ENSBTAG00000017636, ENSBTAG00000020617, ENSBTAG00000010312, ENSBTAG00000013636, ENSBTAG00000020616, ENSBTAG00000010304, ENSBTAG00000002350, ENSBTAG00000004037, ENSBTAG00000046555, ENSBTAG00000046644, ENSBTAG00000001400, ENSBTAG00000017240, ENSBTAG00000000710, ENSBTAG00000016156, ENSBTAG00000017584, ENSBTAG00000013550	2.88293	0.0021145
			bta04929	GnRH secretion	14	0.000167945	ENSBTAG00000017636, ENSBTAG00000010312, ENSBTAG00000026461, ENSBTAG00000002350, ENSBTAG00000046644, ENSBTAG00000020485, ENSBTAG00000001400, ENSBTAG00000008626, ENSBTAG00000015050, ENSBTAG00000016156, ENSBTAG00000019079, ENSBTAG00000013550, ENSBTAG00000013245, ENSBTAG00000010660	3.41517	0.00233597
			bta04919	Thyroid hormone signaling pathway	20	0.0001846	ENSBTAG00000006052, ENSBTAG00000017636, ENSBTAG00000020617, ENSBTAG00000010312, ENSBTAG00000010745, ENSBTAG00000008766, ENSBTAG00000002350, ENSBTAG00000022799, ENSBTAG00000014806, ENSBTAG00000020035, ENSBTAG00000043971, ENSBTAG00000046644, ENSBTAG00000025424, ENSBTAG00000001400, ENSBTAG00000016156, ENSBTAG00000017584, ENSBTAG00000007909, ENSBTAG00000019079, ENSBTAG00000013550, ENSBTAG00000017851	2.62085	0.00245598
			bta05220	Chronic myeloid leukemia	15	0.00027466	ENSBTAG00000017636, ENSBTAG00000012599, ENSBTAG00000010312, ENSBTAG00000008480, ENSBTAG00000020457, ENSBTAG00000002350, ENSBTAG00000045548, ENSBTAG00000020566, ENSBTAG00000003971, ENSBTAG00000046644, ENSBTAG00000003397, ENSBTAG00000001400, ENSBTAG00000006817, ENSBTAG00000002922, ENSBTAG00000016156	3.08886	0.00312438
			bta04664	Fc epsilon RI signaling pathway	14	0.000363272	ENSBTAG00000053390, ENSBTAG00000011851, ENSBTAG00000017636, ENSBTAG00000010312, ENSBTAG00000002350, ENSBTAG00000004511, ENSBTAG00000046644, ENSBTAG00000048268, ENSBTAG00000053635, ENSBTAG00000001400, ENSBTAG00000020173, ENSBTAG00000002922, ENSBTAG00000016156, ENSBTAG00000017584	3.17123	0.00383315
			bta04660	T cell receptor signaling pathway	18	0.000431478	ENSBTAG00000014698, ENSBTAG00000011851, ENSBTAG00000017636, ENSBTAG00000015205, ENSBTAG00000010312, ENSBTAG00000013705, ENSBTAG00000002350, ENSBTAG00000013958, ENSBTAG00000004037, ENSBTAG00000004511, ENSBTAG00000010619, ENSBTAG00000046644, ENSBTAG00000018270, ENSBTAG00000001400, ENSBTAG00000000656, ENSBTAG00000016156, ENSBTAG00000017584, ENSBTAG00000017843	2.61845	0.00440107
			bta01522	Endocrine resistance	16	0.000723132	ENSBTAG00000012048, ENSBTAG00000017636, ENSBTAG00000010312, ENSBTAG00000002350, ENSBTAG00000022799, ENSBTAG00000004037, ENSBTAG00000020676, ENSBTAG00000003971, ENSBTAG00000043971, ENSBTAG00000046644, ENSBTAG00000025424, ENSBTAG00000001400, ENSBTAG00000006208, ENSBTAG00000007319, ENSBTAG00000016156, ENSBTAG00000007909	2.69892	0.00679386
			bta05210	Colorectal cancer	15	0.00124319	ENSBTAG00000053390, ENSBTAG00000030162, ENSBTAG00000017636, ENSBTAG00000012599, ENSBTAG00000010312, ENSBTAG00000020457, ENSBTAG00000002350, ENSBTAG00000004037, ENSBTAG00000001002, ENSBTAG00000046644, ENSBTAG00000050313, ENSBTAG00000001400, ENSBTAG00000016156, ENSBTAG00000015433, ENSBTAG00000016577	2.67238	0.0108691
			bta05211	Renal cell carcinoma	13	0.00144454	ENSBTAG00000053390, ENSBTAG00000017636, ENSBTAG00000010312, ENSBTAG00000020457, ENSBTAG00000002350, ENSBTAG00000013958, ENSBTAG00000045548, ENSBTAG00000004037, ENSBTAG00000046644, ENSBTAG00000001400, ENSBTAG00000005339, ENSBTAG00000016156, ENSBTAG00000052566	2.90324	0.0122786
			bta04725	Cholinergic synapse	17	0.00199572	ENSBTAG00000035662, ENSBTAG00000011851, ENSBTAG00000017636, ENSBTAG00000007791, ENSBTAG00000010312, ENSBTAG00000002350, ENSBTAG00000046644, ENSBTAG00000001400, ENSBTAG00000006208, ENSBTAG00000000215, ENSBTAG00000001139, ENSBTAG00000005978, ENSBTAG00000016156, ENSBTAG00000019079, ENSBTAG00000013550, ENSBTAG00000013245, ENSBTAG00000010660	2.36451	0.0156588
			bta04012	ErbB signaling pathway	14	0.00213353	ENSBTAG00000017636, ENSBTAG00000015205, ENSBTAG00000010312, ENSBTAG00000002350, ENSBTAG00000013958, ENSBTAG00000045548, ENSBTAG00000015817, ENSBTAG00000004037, ENSBTAG00000046644, ENSBTAG00000001400, ENSBTAG00000006817, ENSBTAG00000016156, ENSBTAG00000017584, ENSBTAG00000013550	2.64269	0.016038
			bta05163	Human cytomegalovirus infection	29	0.00219037	ENSBTAG00000010497, ENSBTAG00000020617, ENSBTAG00000010312, ENSBTAG00000002350, ENSBTAG00000010619, ENSBTAG00000046644, ENSBTAG00000018270, ENSBTAG00000001400, ENSBTAG00000000215, ENSBTAG00000000656, ENSBTAG00000016156, ENSBTAG00000013245, ENSBTAG00000053390, ENSBTAG00000017636, ENSBTAG00000018108, ENSBTAG00000005273, ENSBTAG00000015817, ENSBTAG00000045548, ENSBTAG00000003971, ENSBTAG00000005958,…	1.83198	0.016038
			bta05205	Proteoglycans in cancer	25	0.00220129	ENSBTAG00000017847, ENSBTAG00000033174, ENSBTAG00000010312, ENSBTAG00000006071, ENSBTAG00000020457, ENSBTAG00000002350, ENSBTAG00000004511, ENSBTAG00000020676, ENSBTAG00000046644, ENSBTAG00000001400, ENSBTAG00000006817, ENSBTAG00000005745, ENSBTAG00000016156, ENSBTAG00000017584, ENSBTAG00000017122, ENSBTAG00000013245, ENSBTAG00000011772, ENSBTAG00000053390, ENSBTAG00000017636, ENSBTAG00000018108,…	1.94315	0.016038
			bta04625	C-type lectin receptor signaling pathway	16	0.00228447	ENSBTAG00000038107, ENSBTAG00000017636, ENSBTAG00000038428, ENSBTAG00000010312, ENSBTAG00000002350, ENSBTAG00000006017, ENSBTAG00000004037, ENSBTAG00000010619, ENSBTAG00000046644, ENSBTAG00000008719, ENSBTAG00000018270, ENSBTAG00000001400, ENSBTAG00000025822, ENSBTAG00000000656, ENSBTAG00000016156, ENSBTAG00000013245	2.41617	0.0162569
			bta04935	Growth hormone synthesis, secretion and action	17	0.00311257	ENSBTAG00000017636, ENSBTAG00000010312, ENSBTAG00000012019, ENSBTAG00000002350, ENSBTAG00000045548, ENSBTAG00000046644, ENSBTAG00000004386, ENSBTAG00000001400, ENSBTAG00000006208, ENSBTAG00000016156, ENSBTAG00000017584, ENSBTAG00000019079, ENSBTAG00000013550, ENSBTAG00000012046, ENSBTAG00000013245, ENSBTAG00000012002, ENSBTAG00000010660	2.26516	0.0211654
			bta05226	Gastric cancer	20	0.00336266	ENSBTAG00000012567, ENSBTAG00000030162, ENSBTAG00000010696, ENSBTAG00000017636, ENSBTAG00000012599, ENSBTAG00000010312, ENSBTAG00000010820, ENSBTAG00000020457, ENSBTAG00000046701, ENSBTAG00000002350, ENSBTAG00000003971, ENSBTAG00000001002, ENSBTAG00000046644, ENSBTAG00000001400, ENSBTAG00000007956, ENSBTAG00000019336, ENSBTAG00000016156, ENSBTAG00000015433, ENSBTAG00000016577, ENSBTAG00000017851	2.0727	0.0221308
			bta05213	Endometrial cancer	11	0.00344887	ENSBTAG00000030162, ENSBTAG00000017636, ENSBTAG00000001400, ENSBTAG00000010312, ENSBTAG00000016156, ENSBTAG00000002350, ENSBTAG00000015817, ENSBTAG00000015433, ENSBTAG00000016577, ENSBTAG00000001002, ENSBTAG00000046644	2.95623	0.0221308
			bta05235	PD-L1 expression and PD-1 checkpoint pathway in cancer	14	0.00578165	ENSBTAG00000017636, ENSBTAG00000010312, ENSBTAG00000012899, ENSBTAG00000013705, ENSBTAG00000002350, ENSBTAG00000004037, ENSBTAG00000010619, ENSBTAG00000046644, ENSBTAG00000018270, ENSBTAG00000001400, ENSBTAG00000018198, ENSBTAG00000000656, ENSBTAG00000016156, ENSBTAG00000017584	2.36155	0.0327627
			bta04218	Cellular senescence	20	0.0076436	ENSBTAG00000038107, ENSBTAG00000015875, ENSBTAG00000017636, ENSBTAG00000020617, ENSBTAG00000012599, ENSBTAG00000010312, ENSBTAG00000020457, ENSBTAG00000002350, ENSBTAG00000047418, ENSBTAG00000007783, ENSBTAG00000003971, ENSBTAG00000010619, ENSBTAG00000046644, ENSBTAG00000009378, ENSBTAG00000018270, ENSBTAG00000001400, ENSBTAG00000025822, ENSBTAG00000000656, ENSBTAG00000016156, ENSBTAG00000013245	1.92196	0.0417668
			bta05166	Human T-cell leukemia virus 1 infection	26	0.00796801	ENSBTAG00000038428, ENSBTAG00000012599, ENSBTAG00000010312, ENSBTAG00000010379, ENSBTAG00000020457, ENSBTAG00000002350, ENSBTAG00000006656, ENSBTAG00000006017, ENSBTAG00000004037, ENSBTAG00000047418, ENSBTAG00000010915, ENSBTAG00000010619, ENSBTAG00000002474, ENSBTAG00000026489, ENSBTAG00000046644, ENSBTAG00000018270, ENSBTAG00000003667, ENSBTAG00000001400, ENSBTAG00000000656, ENSBTAG00000016156,…	1.73218	0.0425424
			bta05214	Glioma	12	0.00842213	ENSBTAG00000035662, ENSBTAG00000008650, ENSBTAG00000017636, ENSBTAG00000001400, ENSBTAG00000025822, ENSBTAG00000010312, ENSBTAG00000016156, ENSBTAG00000002350, ENSBTAG00000017584, ENSBTAG00000003971, ENSBTAG00000013550, ENSBTAG00000046644	2.47109	0.0429529
			bta05167	Kaposi sarcoma-associated herpesvirus infection	24	0.0112479	ENSBTAG00000053390, ENSBTAG00000010497, ENSBTAG00000038107, ENSBTAG00000017636, ENSBTAG00000010312, ENSBTAG00000002350, ENSBTAG00000004037, ENSBTAG00000020035, ENSBTAG00000003971, ENSBTAG00000001002, ENSBTAG00000010619, ENSBTAG00000046644, ENSBTAG00000006135, ENSBTAG00000018270, ENSBTAG00000001400, ENSBTAG00000025822, ENSBTAG00000005339, ENSBTAG00000000215, ENSBTAG00000005978, ENSBTAG00000000656,…	1.72976	0.0546328
			bta04926	Relaxin signaling pathway	16	0.0174738	ENSBTAG00000017636, ENSBTAG00000010312, ENSBTAG00000014119, ENSBTAG00000020457, ENSBTAG00000002350, ENSBTAG00000004037, ENSBTAG00000020676, ENSBTAG00000046644, ENSBTAG00000020485, ENSBTAG00000001400, ENSBTAG00000017680, ENSBTAG00000005339, ENSBTAG00000006208, ENSBTAG00000000215, ENSBTAG00000016156, ENSBTAG00000019079	1.93663	0.0822613
			bta05170	Human immunodeficiency virus 1 infection	25	0.0177821	ENSBTAG00000010497, ENSBTAG00000010312, ENSBTAG00000002350, ENSBTAG00000004037, ENSBTAG00000010619, ENSBTAG00000001189, ENSBTAG00000046644, ENSBTAG00000018270, ENSBTAG00000001400, ENSBTAG00000020093, ENSBTAG00000044083, ENSBTAG00000000215, ENSBTAG00000000656, ENSBTAG00000016156, ENSBTAG00000017584, ENSBTAG00000013245, ENSBTAG00000053390, ENSBTAG00000017636, ENSBTAG00000018108, ENSBTAG00000013958,…	1.63803	0.0824443
			bta04650	Natural killer cell mediated cytotoxicity	18	0.0197924	ENSBTAG00000053390, ENSBTAG00000011851, ENSBTAG00000013996, ENSBTAG00000010312, ENSBTAG00000012899, ENSBTAG00000002350, ENSBTAG00000004511, ENSBTAG00000010619, ENSBTAG00000046644, ENSBTAG00000048114, ENSBTAG00000048268, ENSBTAG00000018270, ENSBTAG00000005958, ENSBTAG00000053635, ENSBTAG00000000656, ENSBTAG00000016156, ENSBTAG00000017584, ENSBTAG00000013550	1.8179	0.08828
			bta05212	Pancreatic cancer	11	0.0201948	ENSBTAG00000053390, ENSBTAG00000017636, ENSBTAG00000021250, ENSBTAG00000012599, ENSBTAG00000001400, ENSBTAG00000010312, ENSBTAG00000005339, ENSBTAG00000016156, ENSBTAG00000020457, ENSBTAG00000002350, ENSBTAG00000003971	2.29497	0.08828
			bta04611	Platelet activation	15	0.0208664	ENSBTAG00000011851, ENSBTAG00000017636, ENSBTAG00000010312, ENSBTAG00000014119, ENSBTAG00000002350, ENSBTAG00000003840, ENSBTAG00000003667, ENSBTAG00000001400, ENSBTAG00000017680, ENSBTAG00000006208, ENSBTAG00000046174, ENSBTAG00000005978, ENSBTAG00000016156, ENSBTAG00000019079, ENSBTAG00000013245	1.94953	0.0889732
			bta04930	Type II diabetes mellitus	8	0.0237633	ENSBTAG00000008719, ENSBTAG00000010312, ENSBTAG00000012019, ENSBTAG00000014119, ENSBTAG00000016156, ENSBTAG00000002350, ENSBTAG00000010660, ENSBTAG00000004386	2.75759	0.0969541
			bta05221	Acute myeloid leukemia	10	0.0259139	ENSBTAG00000017636, ENSBTAG00000012500, ENSBTAG00000001400, ENSBTAG00000010312, ENSBTAG00000001879, ENSBTAG00000017542, ENSBTAG00000016156, ENSBTAG00000002350, ENSBTAG00000001002, ENSBTAG00000046644	2.33179	0.101662
			bta05417	Lipid and atherosclerosis	24	0.0273926	ENSBTAG00000053390, ENSBTAG00000010497, ENSBTAG00000017636, ENSBTAG00000010312, ENSBTAG00000010720, ENSBTAG00000002350, ENSBTAG00000008556, ENSBTAG00000004037, ENSBTAG00000004511, ENSBTAG00000020676, ENSBTAG00000010619, ENSBTAG00000046644, ENSBTAG00000018270, ENSBTAG00000001333, ENSBTAG00000001400, ENSBTAG00000025822, ENSBTAG00000017680, ENSBTAG00000000656, ENSBTAG00000016156, ENSBTAG00000017584,…	1.59225	0.106103
			bta04068	FoxO signaling pathway	15	0.0357871	ENSBTAG00000017636, ENSBTAG00000012599, ENSBTAG00000010312, ENSBTAG00000012019, ENSBTAG00000017804, ENSBTAG00000020457, ENSBTAG00000002350, ENSBTAG00000011639, ENSBTAG00000046644, ENSBTAG00000001400, ENSBTAG00000052504, ENSBTAG00000047582, ENSBTAG00000016156, ENSBTAG00000019975, ENSBTAG00000000813	1.81559	0.128833
			bta05223	Non-small cell lung cancer	10	0.0387932	ENSBTAG00000017636, ENSBTAG00000001400, ENSBTAG00000010312, ENSBTAG00000016156, ENSBTAG00000002350, ENSBTAG00000017584, ENSBTAG00000003971, ENSBTAG00000013550, ENSBTAG00000046644, ENSBTAG00000017851	2.17207	0.136445
			bta04668	TNF signaling pathway	14	0.0478876	ENSBTAG00000010497, ENSBTAG00000017636, ENSBTAG00000008232, ENSBTAG00000010312, ENSBTAG00000007424, ENSBTAG00000002350, ENSBTAG00000004037, ENSBTAG00000020676, ENSBTAG00000001400, ENSBTAG00000039153, ENSBTAG00000016156, ENSBTAG00000012046, ENSBTAG00000013475, ENSBTAG00000051972	1.79021	0.162818
			bta04915	Estrogen signaling pathway	15	0.0518141	ENSBTAG00000017636, ENSBTAG00000012500, ENSBTAG00000010312, ENSBTAG00000002350, ENSBTAG00000004037, ENSBTAG00000020676, ENSBTAG00000046644, ENSBTAG00000008719, ENSBTAG00000001400, ENSBTAG00000025822, ENSBTAG00000017680, ENSBTAG00000006208, ENSBTAG00000016156, ENSBTAG00000019079, ENSBTAG00000013245	1.72349	0.170485
			bta05161	Hepatitis B	18	0.0534695	ENSBTAG00000017636, ENSBTAG00000012599, ENSBTAG00000010312, ENSBTAG00000020457, ENSBTAG00000002350, ENSBTAG00000015817, ENSBTAG00000004037, ENSBTAG00000020676, ENSBTAG00000003971, ENSBTAG00000046644, ENSBTAG00000018270, ENSBTAG00000005958, ENSBTAG00000001400, ENSBTAG00000000656, ENSBTAG00000016156, ENSBTAG00000017122, ENSBTAG00000013550, ENSBTAG00000013475	1.61249	0.172228
			bta05230	Central carbon metabolism in cancer	9	0.0625543	ENSBTAG00000017636, ENSBTAG00000001400, ENSBTAG00000010312, ENSBTAG00000017461, ENSBTAG00000014093, ENSBTAG00000016156, ENSBTAG00000019512, ENSBTAG00000002350, ENSBTAG00000046644	2.09861	0.192669
			bta04066	HIF-1 signaling pathway	12	0.0851405	ENSBTAG00000017636, ENSBTAG00000001400, ENSBTAG00000010312, ENSBTAG00000012899, ENSBTAG00000017680, ENSBTAG00000005339, ENSBTAG00000016156, ENSBTAG00000002350, ENSBTAG00000017584, ENSBTAG00000013550, ENSBTAG00000008401, ENSBTAG00000052566	1.72976	0.241231
			bta04014	Ras signaling pathway	22	0.0946862	ENSBTAG00000053390, ENSBTAG00000017636, ENSBTAG00000010312, ENSBTAG00000011602, ENSBTAG00000002350, ENSBTAG00000020975, ENSBTAG00000013958, ENSBTAG00000015817, ENSBTAG00000044119, ENSBTAG00000046644, ENSBTAG00000045980, ENSBTAG00000021250, ENSBTAG00000001400, ENSBTAG00000025822, ENSBTAG00000005557, ENSBTAG00000005339, ENSBTAG00000002922, ENSBTAG00000000215, ENSBTAG00000016156, ENSBTAG00000000815,…	1.41803	0.261027
			bta05145	Toxoplasmosis	12	0.103146	ENSBTAG00000017636, ENSBTAG00000001400, ENSBTAG00000010312, ENSBTAG00000012899, ENSBTAG00000005978, ENSBTAG00000016156, ENSBTAG00000020457, ENSBTAG00000022635, ENSBTAG00000017843, ENSBTAG00000055290, ENSBTAG00000016542, ENSBTAG00000004386	1.66907	0.277904
			bta04914	Progesterone-mediated oocyte maturation	10	0.112204	ENSBTAG00000017636, ENSBTAG00000001400, ENSBTAG00000010312, ENSBTAG00000006208, ENSBTAG00000016156, ENSBTAG00000002350, ENSBTAG00000004729, ENSBTAG00000021741, ENSBTAG00000002474, ENSBTAG00000031387	1.76179	0.293457
			bta04210	Apoptosis	14	0.11553	ENSBTAG00000010497, ENSBTAG00000010992, ENSBTAG00000017636, ENSBTAG00000008232, ENSBTAG00000010312, ENSBTAG00000002350, ENSBTAG00000004037, ENSBTAG00000046644, ENSBTAG00000050313, ENSBTAG00000001400, ENSBTAG00000016156, ENSBTAG00000019634, ENSBTAG00000013245, ENSBTAG00000038258	1.55235	0.299211
			bta05140	Leishmaniasis	9	0.11636	ENSBTAG00000048268, ENSBTAG00000053635, ENSBTAG00000010312, ENSBTAG00000012899, ENSBTAG00000016156, ENSBTAG00000020457, ENSBTAG00000015817, ENSBTAG00000004037, ENSBTAG00000021685	1.82955	0.299211
			bta01521	EGFR tyrosine kinase inhibitor resistance	9	0.129409	ENSBTAG00000017636, ENSBTAG00000001400, ENSBTAG00000010312, ENSBTAG00000005339, ENSBTAG00000016156, ENSBTAG00000002350, ENSBTAG00000017584, ENSBTAG00000013550, ENSBTAG00000046644	1.78382	0.327266
			bta05219	Bladder cancer	6	0.131264	ENSBTAG00000010312, ENSBTAG00000005339, ENSBTAG00000016156, ENSBTAG00000020676, ENSBTAG00000003971, ENSBTAG00000046644	2.21248	0.329237
			bta05222	Small cell lung cancer	10	0.136395	ENSBTAG00000010497, ENSBTAG00000017636, ENSBTAG00000001400, ENSBTAG00000002350, ENSBTAG00000022635, ENSBTAG00000003971, ENSBTAG00000055290, ENSBTAG00000013475, ENSBTAG00000017851, ENSBTAG00000016542	1.68682	0.339324
			bta05215	Prostate cancer	10	0.163054	ENSBTAG00000017636, ENSBTAG00000001400, ENSBTAG00000010312, ENSBTAG00000016156, ENSBTAG00000002350, ENSBTAG00000020676, ENSBTAG00000001221, ENSBTAG00000003971, ENSBTAG00000001002, ENSBTAG00000046644	1.61797	0.395988
			bta05418	Fluid shear stress and atherosclerosis	13	0.201889	ENSBTAG00000053390, ENSBTAG00000017636, ENSBTAG00000005273, ENSBTAG00000014119, ENSBTAG00000002350, ENSBTAG00000004037, ENSBTAG00000020676, ENSBTAG00000001014, ENSBTAG00000001400, ENSBTAG00000025822, ENSBTAG00000052504, ENSBTAG00000017680, ENSBTAG00000005339	1.42158	0.478899
			bta05142	Chagas disease	11	0.238298	ENSBTAG00000017636, ENSBTAG00000001400, ENSBTAG00000010312, ENSBTAG00000012899, ENSBTAG00000018198, ENSBTAG00000016156, ENSBTAG00000020457, ENSBTAG00000002350, ENSBTAG00000004037, ENSBTAG00000019079, ENSBTAG00000009245	1.42965	0.556634
			bta04917	Prolactin signaling pathway	8	0.276838	ENSBTAG00000017636, ENSBTAG00000001400, ENSBTAG00000010312, ENSBTAG00000008535, ENSBTAG00000016156, ENSBTAG00000002350, ENSBTAG00000046644, ENSBTAG00000004386	1.51011	0.622885
			bta05207	Chemical carcinogenesis - receptor activation	17	0.285376	ENSBTAG00000017636, ENSBTAG00000010312, ENSBTAG00000002350, ENSBTAG00000004037, ENSBTAG00000003971, ENSBTAG00000021741, ENSBTAG00000001242, ENSBTAG00000046644, ENSBTAG00000020485, ENSBTAG00000001400, ENSBTAG00000005339, ENSBTAG00000006208, ENSBTAG00000016156, ENSBTAG00000007909, ENSBTAG00000013550, ENSBTAG00000017851, ENSBTAG00000010660	1.24794	0.637408
			bta05218	Melanoma	7	0.310812	ENSBTAG00000017636, ENSBTAG00000001400, ENSBTAG00000010312, ENSBTAG00000016156, ENSBTAG00000002350, ENSBTAG00000003971, ENSBTAG00000046644	1.52045	0.673266
			bta04213	Longevity regulating pathway - multiple species	6	0.351472	ENSBTAG00000017636, ENSBTAG00000001400, ENSBTAG00000012019, ENSBTAG00000006208, ENSBTAG00000002350, ENSBTAG00000046644	1.53447	0.722959
			bta01524	Platinum drug resistance	7	0.367655	ENSBTAG00000050313, ENSBTAG00000010353, ENSBTAG00000017636, ENSBTAG00000001400, ENSBTAG00000010312, ENSBTAG00000016156, ENSBTAG00000002350	1.42299	0.750016
			bta04960	Aldosterone-regulated sodium reabsorption	4	0.414679	ENSBTAG00000010312, ENSBTAG00000016156, ENSBTAG00000002350, ENSBTAG00000013550	1.71418	0.815846
			bta04620	Toll-like receptor signaling pathway	9	0.447997	ENSBTAG00000053390, ENSBTAG00000017636, ENSBTAG00000001400, ENSBTAG00000010312, ENSBTAG00000018198, ENSBTAG00000016156, ENSBTAG00000002350, ENSBTAG00000004037, ENSBTAG00000013475	1.23022	0.86764
			bta05415	Diabetic cardiomyopathy	15	0.488157	ENSBTAG00000053390, ENSBTAG00000017636, ENSBTAG00000012599, ENSBTAG00000014119, ENSBTAG00000020457, ENSBTAG00000002350, ENSBTAG00000020676, ENSBTAG00000047418, ENSBTAG00000014806, ENSBTAG00000008719, ENSBTAG00000001400, ENSBTAG00000017680, ENSBTAG00000019512, ENSBTAG00000019079, ENSBTAG00000013550	1.10624	0.927801
			bta04973	Carbohydrate digestion and absorption	4	0.52984	ENSBTAG00000017636, ENSBTAG00000001400, ENSBTAG00000002350, ENSBTAG00000019079	1.44147	0.961299
			bta05152	Tuberculosis	14	0.530913	ENSBTAG00000017636, ENSBTAG00000010312, ENSBTAG00000012899, ENSBTAG00000020457, ENSBTAG00000005351, ENSBTAG00000010619, ENSBTAG00000048268, ENSBTAG00000053635, ENSBTAG00000001400, ENSBTAG00000025822, ENSBTAG00000018198, ENSBTAG00000016156, ENSBTAG00000010193, ENSBTAG00000051972	1.08286	0.961299
			bta05160	Hepatitis C	11	0.64923	ENSBTAG00000010497, ENSBTAG00000017636, ENSBTAG00000001400, ENSBTAG00000010312, ENSBTAG00000016156, ENSBTAG00000002350, ENSBTAG00000003971, ENSBTAG00000009245, ENSBTAG00000046644, ENSBTAG00000013475, ENSBTAG00000017851	1.01406	1
			bta04613	Neutrophil extracellular trap formation	15	0.656351	ENSBTAG00000053390, ENSBTAG00000017636, ENSBTAG00000010312, ENSBTAG00000002350, ENSBTAG00000047418, ENSBTAG00000048268, ENSBTAG00000053635, ENSBTAG00000001400, ENSBTAG00000016156, ENSBTAG00000031851, ENSBTAG00000016254, ENSBTAG00000017584, ENSBTAG00000019079, ENSBTAG00000013550, ENSBTAG00000017764	0.991009	1
			bta05208	Chemical carcinogenesis - reactive oxygen species	13	0.834466	ENSBTAG00000053390, ENSBTAG00000017636, ENSBTAG00000010312, ENSBTAG00000002350, ENSBTAG00000004037, ENSBTAG00000047418, ENSBTAG00000007001, ENSBTAG00000046644, ENSBTAG00000008719, ENSBTAG00000001400, ENSBTAG00000005339, ENSBTAG00000006616, ENSBTAG00000016156	0.858874	1
			bta05162	Measles	8	0.884551	ENSBTAG00000050313, ENSBTAG00000007519, ENSBTAG00000017636, ENSBTAG00000001400, ENSBTAG00000018198, ENSBTAG00000002350, ENSBTAG00000004037, ENSBTAG00000013475	0.792807	1
			bta05164	Influenza A	9	0.912562	ENSBTAG00000007519, ENSBTAG00000017636, ENSBTAG00000001400, ENSBTAG00000010312, ENSBTAG00000012899, ENSBTAG00000016156, ENSBTAG00000002350, ENSBTAG00000047418, ENSBTAG00000013475	0.759071	1
4	Down	1.75496	bta04929	GnRH secretion	14	0.000167945	ENSBTAG00000017636, ENSBTAG00000010312, ENSBTAG00000026461, ENSBTAG00000002350, ENSBTAG00000046644, ENSBTAG00000020485, ENSBTAG00000001400, ENSBTAG00000008626, ENSBTAG00000015050, ENSBTAG00000016156, ENSBTAG00000019079, ENSBTAG00000013550, ENSBTAG00000013245, ENSBTAG00000010660	3.41517	0.00233597
			bta04921	Oxytocin signaling pathway	23	0.000220681	ENSBTAG00000035662, ENSBTAG00000011772, ENSBTAG00000017847, ENSBTAG00000008650, ENSBTAG00000010312, ENSBTAG00000015817, ENSBTAG00000004037, ENSBTAG00000003840, ENSBTAG00000020035, ENSBTAG00000010619, ENSBTAG00000046644, ENSBTAG00000018270, ENSBTAG00000001014, ENSBTAG00000025822, ENSBTAG00000017680, ENSBTAG00000006208, ENSBTAG00000005978, ENSBTAG00000000656, ENSBTAG00000016156, ENSBTAG00000019079,…	2.3836	0.00270113
			bta04725	Cholinergic synapse	17	0.00199572	ENSBTAG00000035662, ENSBTAG00000011851, ENSBTAG00000017636, ENSBTAG00000007791, ENSBTAG00000010312, ENSBTAG00000002350, ENSBTAG00000046644, ENSBTAG00000001400, ENSBTAG00000006208, ENSBTAG00000000215, ENSBTAG00000001139, ENSBTAG00000005978, ENSBTAG00000016156, ENSBTAG00000019079, ENSBTAG00000013550, ENSBTAG00000013245, ENSBTAG00000010660	2.36451	0.0156588
			bta04720	Long-term potentiation	12	0.00361776	ENSBTAG00000035662, ENSBTAG00000025822, ENSBTAG00000010312, ENSBTAG00000006828, ENSBTAG00000016156, ENSBTAG00000019079, ENSBTAG00000010619, ENSBTAG00000021741, ENSBTAG00000013550, ENSBTAG00000013245, ENSBTAG00000046644, ENSBTAG00000010660	2.75759	0.0225925
			bta04912	GnRH signaling pathway	14	0.00527597	ENSBTAG00000010312, ENSBTAG00000015817, ENSBTAG00000004037, ENSBTAG00000020079, ENSBTAG00000046644, ENSBTAG00000008719, ENSBTAG00000005958, ENSBTAG00000001014, ENSBTAG00000025822, ENSBTAG00000006208, ENSBTAG00000016156, ENSBTAG00000019079, ENSBTAG00000013245, ENSBTAG00000010660	2.38695	0.0304613
			bta04928	Parathyroid hormone synthesis, secretion and action	15	0.00593136	ENSBTAG00000010652, ENSBTAG00000010312, ENSBTAG00000046379, ENSBTAG00000046545, ENSBTAG00000020485, ENSBTAG00000006208, ENSBTAG00000046174, ENSBTAG00000016156, ENSBTAG00000017871, ENSBTAG00000012361, ENSBTAG00000011382, ENSBTAG00000019079, ENSBTAG00000013550, ENSBTAG00000013245, ENSBTAG00000017851	2.26516	0.0329999
			bta04730	Long-term depression	10	0.0134242	ENSBTAG00000010312, ENSBTAG00000046174, ENSBTAG00000016156, ENSBTAG00000017871, ENSBTAG00000003840, ENSBTAG00000019079, ENSBTAG00000013550, ENSBTAG00000009245, ENSBTAG00000013245, ENSBTAG00000046644	2.59937	0.0641844
			bta04713	Circadian entrainment	13	0.0243867	ENSBTAG00000010312, ENSBTAG00000026461, ENSBTAG00000003840, ENSBTAG00000025822, ENSBTAG00000001879, ENSBTAG00000006208, ENSBTAG00000000215, ENSBTAG00000003889, ENSBTAG00000016156, ENSBTAG00000019079, ENSBTAG00000013550, ENSBTAG00000013245, ENSBTAG00000010660	2.04089	0.0981884
			bta04270	Vascular smooth muscle contraction	16	0.0298934	ENSBTAG00000011772, ENSBTAG00000017847, ENSBTAG00000016944, ENSBTAG00000010312, ENSBTAG00000003840, ENSBTAG00000008719, ENSBTAG00000025822, ENSBTAG00000006208, ENSBTAG00000046174, ENSBTAG00000016156, ENSBTAG00000017871, ENSBTAG00000012361, ENSBTAG00000019079, ENSBTAG00000013550, ENSBTAG00000013245, ENSBTAG00000010660	1.81213	0.113882
			bta04724	Glutamatergic synapse	13	0.0515366	ENSBTAG00000013632, ENSBTAG00000010312, ENSBTAG00000030180, ENSBTAG00000010619, ENSBTAG00000000005, ENSBTAG00000006208, ENSBTAG00000000215, ENSBTAG00000016156, ENSBTAG00000000813, ENSBTAG00000019079, ENSBTAG00000013550, ENSBTAG00000013245, ENSBTAG00000010660	1.82416	0.170485
			bta04540	Gap junction	11	0.0629636	ENSBTAG00000001014, ENSBTAG00000010312, ENSBTAG00000006208, ENSBTAG00000016156, ENSBTAG00000003840, ENSBTAG00000019079, ENSBTAG00000013550, ENSBTAG00000013245, ENSBTAG00000038258, ENSBTAG00000001242, ENSBTAG00000046644	1.89584	0.192669
			bta04916	Melanogenesis	11	0.107734	ENSBTAG00000010696, ENSBTAG00000025822, ENSBTAG00000010312, ENSBTAG00000010820, ENSBTAG00000006208, ENSBTAG00000016156, ENSBTAG00000019336, ENSBTAG00000019079, ENSBTAG00000013550, ENSBTAG00000001002, ENSBTAG00000046644	1.70998	0.284824
			bta04726	Serotonergic synapse	10	0.352029	ENSBTAG00000010312, ENSBTAG00000006828, ENSBTAG00000000215, ENSBTAG00000007996, ENSBTAG00000016156, ENSBTAG00000019079, ENSBTAG00000013550, ENSBTAG00000013245, ENSBTAG00000046644, ENSBTAG00000010660	1.31042	0.722959
			bta04911	Insulin secretion	6	0.627005	ENSBTAG00000008626, ENSBTAG00000006208, ENSBTAG00000019079, ENSBTAG00000013550, ENSBTAG00000013245, ENSBTAG00000010660	1.11926	1
			bta04723	Retrograde endocannabinoid signaling	9	0.749179	ENSBTAG00000010312, ENSBTAG00000000215, ENSBTAG00000006208, ENSBTAG00000016156, ENSBTAG00000019079, ENSBTAG00000013550, ENSBTAG00000013245, ENSBTAG00000018248, ENSBTAG00000010660	0.93885	1
5	Down	1.71804	bta05226	Gastric cancer	20	0.00336266	ENSBTAG00000012567, ENSBTAG00000030162, ENSBTAG00000010696, ENSBTAG00000017636, ENSBTAG00000012599, ENSBTAG00000010312, ENSBTAG00000010820, ENSBTAG00000020457, ENSBTAG00000046701, ENSBTAG00000002350, ENSBTAG00000003971, ENSBTAG00000001002, ENSBTAG00000046644, ENSBTAG00000001400, ENSBTAG00000007956, ENSBTAG00000019336, ENSBTAG00000016156, ENSBTAG00000015433, ENSBTAG00000016577, ENSBTAG00000017851	2.0727	0.0221308
			bta04934	Cushing syndrome	18	0.0209349	ENSBTAG00000030162, ENSBTAG00000010696, ENSBTAG00000010312, ENSBTAG00000014429, ENSBTAG00000010820, ENSBTAG00000026461, ENSBTAG00000002095, ENSBTAG00000003971, ENSBTAG00000001002, ENSBTAG00000002374, ENSBTAG00000006208, ENSBTAG00000019336, ENSBTAG00000016156, ENSBTAG00000015433, ENSBTAG00000019079, ENSBTAG00000016577, ENSBTAG00000013245, ENSBTAG00000010660	1.8064	0.0889732
			bta05217	Basal cell carcinoma	8	0.0996128	ENSBTAG00000030162, ENSBTAG00000010696, ENSBTAG00000010820, ENSBTAG00000019336, ENSBTAG00000015433, ENSBTAG00000016577, ENSBTAG00000001002, ENSBTAG00000002440	2.01348	0.272156
1	Up	6.60401	bta00190	Oxidative phosphorylation	26	2.0639e-11	ENSBTAG00000008692, ENSBTAG00000000091, ENSBTAG00000002094, ENSBTAG00000014878, ENSBTAG00000005465, ENSBTAG00000004295, ENSBTAG00000048722, ENSBTAG00000051801, ENSBTAG00000053107, ENSBTAG00000015041, ENSBTAG00000039555, ENSBTAG00000052280, ENSBTAG00000007572, ENSBTAG00000018889, ENSBTAG00000012788, ENSBTAG00000014669, ENSBTAG00000019419, ENSBTAG00000020405, ENSBTAG00000007754, ENSBTAG00000009479,…	5.16752	5.79955e-09
			bta05012	Parkinson disease	35	2.08973e-10	ENSBTAG00000008692, ENSBTAG00000000091, ENSBTAG00000014878, ENSBTAG00000034182, ENSBTAG00000005465, ENSBTAG00000000990, ENSBTAG00000007662, ENSBTAG00000004295, ENSBTAG00000048722, ENSBTAG00000007685, ENSBTAG00000051801, ENSBTAG00000053107, ENSBTAG00000015041, ENSBTAG00000032705, ENSBTAG00000018897, ENSBTAG00000039555, ENSBTAG00000017246, ENSBTAG00000052280, ENSBTAG00000012788, ENSBTAG00000014669,…	3.52748	2.93608e-08
			bta05010	Alzheimer disease	41	1.71478e-09	ENSBTAG00000008692, ENSBTAG00000005481, ENSBTAG00000000091, ENSBTAG00000014878, ENSBTAG00000034182, ENSBTAG00000005465, ENSBTAG00000000990, ENSBTAG00000004295, ENSBTAG00000048722, ENSBTAG00000007685, ENSBTAG00000005903, ENSBTAG00000051801, ENSBTAG00000053107, ENSBTAG00000018593, ENSBTAG00000002979, ENSBTAG00000015041, ENSBTAG00000032705, ENSBTAG00000006615, ENSBTAG00000018897, ENSBTAG00000039555,…	2.8987	1.60618e-07
			bta05020	Prion disease	33	3.41641e-09	ENSBTAG00000008692, ENSBTAG00000000091, ENSBTAG00000014878, ENSBTAG00000034182, ENSBTAG00000005465, ENSBTAG00000000990, ENSBTAG00000007662, ENSBTAG00000004295, ENSBTAG00000048722, ENSBTAG00000007685, ENSBTAG00000053649, ENSBTAG00000051801, ENSBTAG00000053107, ENSBTAG00000002979, ENSBTAG00000015041, ENSBTAG00000018897, ENSBTAG00000039555, ENSBTAG00000052280, ENSBTAG00000012788, ENSBTAG00000014669,…	3.32591	2.40003e-07
			bta05016	Huntington disease	35	5.54871e-09	ENSBTAG00000008692, ENSBTAG00000000091, ENSBTAG00000014878, ENSBTAG00000022539, ENSBTAG00000034182, ENSBTAG00000020776, ENSBTAG00000005465, ENSBTAG00000000990, ENSBTAG00000004295, ENSBTAG00000048722, ENSBTAG00000007685, ENSBTAG00000051801, ENSBTAG00000053107, ENSBTAG00000015041, ENSBTAG00000017024, ENSBTAG00000018897, ENSBTAG00000039555, ENSBTAG00000052280, ENSBTAG00000012788, ENSBTAG00000014669,…	3.11833	3.11837e-07
			bta04932	Non-alcoholic fatty liver disease	23	5.57717e-08	ENSBTAG00000008692, ENSBTAG00000052280, ENSBTAG00000000091, ENSBTAG00000018747, ENSBTAG00000012788, ENSBTAG00000014878, ENSBTAG00000014669, ENSBTAG00000019419, ENSBTAG00000020405, ENSBTAG00000007754, ENSBTAG00000005465, ENSBTAG00000004295, ENSBTAG00000009479, ENSBTAG00000009334, ENSBTAG00000048722, ENSBTAG00000053107, ENSBTAG00000032808, ENSBTAG00000002979, ENSBTAG00000015041, ENSBTAG00000006615,…	3.98593	2.61198e-06
			bta04714	Thermogenesis	28	7.35646e-08	ENSBTAG00000008692, ENSBTAG00000000091, ENSBTAG00000002094, ENSBTAG00000014878, ENSBTAG00000005465, ENSBTAG00000004295, ENSBTAG00000048722, ENSBTAG00000051801, ENSBTAG00000053107, ENSBTAG00000015041, ENSBTAG00000017024, ENSBTAG00000039555, ENSBTAG00000052280, ENSBTAG00000018747, ENSBTAG00000005190, ENSBTAG00000012788, ENSBTAG00000014669, ENSBTAG00000019419, ENSBTAG00000020405, ENSBTAG00000007754,…	3.31583	2.95309e-06
			bta05022	Pathways of neurodegeneration - multiple diseases	41	4.32043e-07	ENSBTAG00000008692, ENSBTAG00000000091, ENSBTAG00000014878, ENSBTAG00000034182, ENSBTAG00000005465, ENSBTAG00000000990, ENSBTAG00000007662, ENSBTAG00000004295, ENSBTAG00000048722, ENSBTAG00000007685, ENSBTAG00000005903, ENSBTAG00000032808, ENSBTAG00000051801, ENSBTAG00000053107, ENSBTAG00000015041, ENSBTAG00000032705, ENSBTAG00000006615, ENSBTAG00000018897, ENSBTAG00000039555, ENSBTAG00000017246,…	2.37812	1.40145e-05
			bta05014	Amyotrophic lateral sclerosis	35	4.98736e-07	ENSBTAG00000008692, ENSBTAG00000000091, ENSBTAG00000014878, ENSBTAG00000034182, ENSBTAG00000005465, ENSBTAG00000011507, ENSBTAG00000000990, ENSBTAG00000007662, ENSBTAG00000004295, ENSBTAG00000048722, ENSBTAG00000007685, ENSBTAG00000051801, ENSBTAG00000053107, ENSBTAG00000015041, ENSBTAG00000018897, ENSBTAG00000039555, ENSBTAG00000052280, ENSBTAG00000012788, ENSBTAG00000014669, ENSBTAG00000019419,…	2.59725	1.40145e-05
			bta05415	Diabetic cardiomyopathy	23	5.97849e-06	ENSBTAG00000008692, ENSBTAG00000052280, ENSBTAG00000000091, ENSBTAG00000012788, ENSBTAG00000014878, ENSBTAG00000014669, ENSBTAG00000019419, ENSBTAG00000020405, ENSBTAG00000007754, ENSBTAG00000005465, ENSBTAG00000004295, ENSBTAG00000009479, ENSBTAG00000009334, ENSBTAG00000048722, ENSBTAG00000053107, ENSBTAG00000051801, ENSBTAG00000002979, ENSBTAG00000015041, ENSBTAG00000039582, ENSBTAG00000039440,…	3.04043	0.000152723
			bta05208	Chemical carcinogenesis - reactive oxygen species	24	1.10077e-05	ENSBTAG00000008692, ENSBTAG00000052280, ENSBTAG00000000091, ENSBTAG00000020935, ENSBTAG00000012788, ENSBTAG00000014878, ENSBTAG00000014669, ENSBTAG00000019419, ENSBTAG00000020405, ENSBTAG00000007754, ENSBTAG00000005465, ENSBTAG00000004295, ENSBTAG00000009479, ENSBTAG00000009334, ENSBTAG00000048722, ENSBTAG00000008587, ENSBTAG00000053107, ENSBTAG00000051801, ENSBTAG00000002979, ENSBTAG00000015041,…	2.84214	0.000257763
			bta04723	Retrograde endocannabinoid signaling	14	0.00260578	ENSBTAG00000016615, ENSBTAG00000052280, ENSBTAG00000000091, ENSBTAG00000014669, ENSBTAG00000019419, ENSBTAG00000020405, ENSBTAG00000007754, ENSBTAG00000005465, ENSBTAG00000004295, ENSBTAG00000009334, ENSBTAG00000048722, ENSBTAG00000015041, ENSBTAG00000039582, ENSBTAG00000054533	2.61776	0.0488149
			bta01100	Metabolic pathways	55	0.661267	ENSBTAG00000008692, ENSBTAG00000012113, ENSBTAG00000000091, ENSBTAG00000010337, ENSBTAG00000005465, ENSBTAG00000007203, ENSBTAG00000004295, ENSBTAG00000008453, ENSBTAG00000020494, ENSBTAG00000003887, ENSBTAG00000051801, ENSBTAG00000053107, ENSBTAG00000009506, ENSBTAG00000018299, ENSBTAG00000017363, ENSBTAG00000001908, ENSBTAG00000039555, ENSBTAG00000046919, ENSBTAG00000011354, ENSBTAG00000013414,…	0.972729	1
2	Up	2.28782	bta05330	Allograft rejection	9	0.000870762	ENSBTAG00000010057, ENSBTAG00000038080, ENSBTAG00000032808, ENSBTAG00000047707, ENSBTAG00000001008, ENSBTAG00000012529, ENSBTAG00000013055, ENSBTAG00000053015, ENSBTAG00000006685	4.41021	0.0188218
			bta04650	Natural killer cell mediated cytotoxicity	14	0.00345465	ENSBTAG00000010057, ENSBTAG00000012544, ENSBTAG00000012529, ENSBTAG00000002096, ENSBTAG00000026067, ENSBTAG00000038080, ENSBTAG00000032808, ENSBTAG00000002951, ENSBTAG00000002979, ENSBTAG00000001008, ENSBTAG00000013055, ENSBTAG00000053015, ENSBTAG00000012695, ENSBTAG00000018994	2.53439	0.0606723
			bta04940	Type I diabetes mellitus	8	0.00478724	ENSBTAG00000010057, ENSBTAG00000038080, ENSBTAG00000032808, ENSBTAG00000047707, ENSBTAG00000001008, ENSBTAG00000012529, ENSBTAG00000013055, ENSBTAG00000053015	3.78952	0.0725316
			bta05332	Graft-versus-host disease	8	0.00807918	ENSBTAG00000010057, ENSBTAG00000038080, ENSBTAG00000032808, ENSBTAG00000047707, ENSBTAG00000001008, ENSBTAG00000012529, ENSBTAG00000013055, ENSBTAG00000053015	3.44502	0.103193
			bta04210	Apoptosis	12	0.0117283	ENSBTAG00000010057, ENSBTAG00000038080, ENSBTAG00000032808, ENSBTAG00000002979, ENSBTAG00000000735, ENSBTAG00000034182, ENSBTAG00000001008, ENSBTAG00000010998, ENSBTAG00000006615, ENSBTAG00000013055, ENSBTAG00000053015, ENSBTAG00000018994	2.38501	0.131826
			bta05320	Autoimmune thyroid disease	8	0.0137442	ENSBTAG00000010057, ENSBTAG00000038080, ENSBTAG00000032808, ENSBTAG00000047707, ENSBTAG00000001008, ENSBTAG00000013055, ENSBTAG00000053015, ENSBTAG00000006685	3.11467	0.148543
3	Up	2.02303	bta04061	Viral protein interaction with cytokine and cytokine receptor	11	0.00175889	ENSBTAG00000053649, ENSBTAG00000014798, ENSBTAG00000008099, ENSBTAG00000017718, ENSBTAG00000025250, ENSBTAG00000000283, ENSBTAG00000048626, ENSBTAG00000003289, ENSBTAG00000006685, ENSBTAG00000018994, ENSBTAG00000025257	3.2909	0.0353035
			bta04060	Cytokine-cytokine receptor interaction	22	0.00666471	ENSBTAG00000012544, ENSBTAG00000014798, ENSBTAG00000008099, ENSBTAG00000017718, ENSBTAG00000014725, ENSBTAG00000012529, ENSBTAG00000025250, ENSBTAG00000000283, ENSBTAG00000048508, ENSBTAG00000048626, ENSBTAG00000015708, ENSBTAG00000003289, ENSBTAG00000006685, ENSBTAG00000025257, ENSBTAG00000053649, ENSBTAG00000032808, ENSBTAG00000003313, ENSBTAG00000016284, ENSBTAG00000003835, ENSBTAG00000015632,…	1.87769	0.0936392
			bta04062	Chemokine signaling pathway	12	0.0727576	ENSBTAG00000011784, ENSBTAG00000053649, ENSBTAG00000014798, ENSBTAG00000008099, ENSBTAG00000002979, ENSBTAG00000017718, ENSBTAG00000025250, ENSBTAG00000048626, ENSBTAG00000015708, ENSBTAG00000003289, ENSBTAG00000054533, ENSBTAG00000025257	1.78564	0.462433
