# Supplementary material for: Comparative transcriptional analysis identifies genes associated with the attenuation of Theileria parva infected cells after long-term in vitro culture
Source: Sci Rep. 2024 Apr 18;14:8976. doi: 10.1038/s41598-024-59197-y (PMC11026401; doi:10.1038/s41598-024-59197-y)
Supplement: Supplementary file 7 — Supplementary Information 4. [file 41598_2024_59197_MOESM7_ESM.xlsx]

## Sheet: LE_analysis
Gene set	# members in gene set	# members in signal	members in signal	Tag (%)	List (%)	Signal strength (%)
HALLMARK_INTERFERON_ALPHA_RESPONSE	15	14	RTP4, SAMD9, CSF1, ISG15, OASL, PSMB9, ISG20, BST2, PLSCR1, OAS1, SELL, IL7, PSME2, GBP4,	93	24	122
HALLMARK_INTERFERON_GAMMA_RESPONSE	31	24	RTP4, CDKN1A, GZMA, ARID5B, ISG15, SAMHD1, HIF1A, PSMB10, OASL, PSMB9, ISG20, BST2, VAMP8, CASP7, PLSCR1, APOL6, IL7, CCL5, TNFSF10, PSME2, CD69, GBP4, GPR18, IDO1,	77	27	105
HALLMARK_OXIDATIVE_PHOSPHORYLATION	32	27	NDUFB8, ISCA1, UQCR11, HCCS, COX6A1, COX5B, MRPL34, COX7C, CASP7, GRPEL1, PDK4, ATP5MF, ATP6V1F, NDUFA9, ATP5PF, NDUFA8, ATP6V1G1, ATP6V0B, NDUFA7, NDUFA5, NDUFA3, NDUFA2, NDUFC1, ATP5F1E, NDUFS7, UQCRQ, DLD,	84	32	122
HALLMARK_ALLOGRAFT_REJECTION	45	30	CSF1, PRF1, CAPG, FASLG, HDAC9, HIF1A, PSMB10, CCND2, RPS19, CCL5, CXCR3, CCL4, CCR5, HLA-DOB, IL10, CD96, CCL22, IFNGR1, TRAT1, GZMA, CRTAM, GZMB, INHBA, FGR, IFNG, IL7, CD8A, LCK, TLR3, EIF3A,	67	27	90
HALLMARK_IL2_STAT5_SIGNALING	38	20	IL10, EOMES, CYFIP1, ECM1, AHNAK, CSF1, IFNGR1, TNFRSF9, SWAP70, TNFRSF18, CAPG, HOPX, SELL, CA2, SPP1, TNFSF10, MAP3K8, SMPDL3A, GBP4, WLS,	53	18	63
HALLMARK_E2F_TARGETS	26	21	CDKN1A, CBX5, ATAD2, HMGB3, RPA2, SMC6, PDS5B, BRCA2, SMC1A, POLD3, PNN, XPO1, ING3, EXOSC8, POLD2, CKS2, SRSF2, LBR, POLE, SPC25, CDKN3,	81	37	126
HALLMARK_INFLAMMATORY_RESPONSE	32	19	IL10, RTP4, CDKN1A, CCL22, CSF1, TNFRSF9, PLAUR, INHBA, EMP3, CXCR6, ATP2B1, BST2, SELL, LCK, RGS1, CCL5, TNFSF10, CD69, TLR3,	59	22	75
HALLMARK_MYC_TARGETS_V1	26	21	PHB1, SSB, MRPS18B, HNRNPR, EIF2S2, SRPK1, LSM7, XPO1, PSMD7, EPRS1, PSMA2, CLNS1A, HNRNPA2B1, POLD2, PSMD3, SRSF2, SNRPA1, ERH, BUB3, RPS2, TARDBP,	81	39	130
