# Supplementary material for: Comparative transcriptional analysis identifies genes associated with the attenuation of Theileria parva infected cells after long-term in vitro culture
Source: Sci Rep. 2024 Apr 18;14:8976. doi: 10.1038/s41598-024-59197-y (PMC11026401; doi:10.1038/s41598-024-59197-y)
Supplement: Supplementary file 8 — Supplementary Information 5. [file 41598_2024_59197_MOESM8_ESM.xlsx]

## Sheet: Uniquely_expressed_genes
Unique to	Gene	Description
Pathogenic cells	TpMuguga_02g00386	5S ribosomal RNA
	TpMuguga_02g00387	5S ribosomal RNA
	TpMuguga_02g00914	unspecified product
	TpMuguga_02g00915	DnaJ domain protein
	TpMuguga_02g00967	5S ribosomal RNA
	TpMuguga_03g00874	SVSP family protein

## Sheet: Top_DEGs
Gene	Description	GO_BP	GO_CC	GO_MF	L2FC	FDR
Upregulated genes
TpMuguga_04g00322	Histone H2A	-	nucleosome	DNA binding protein heterodimerization activity	5.64038	1.99e-68
TpMuguga_02g00559	GTP-binding protein YPT32/YPT11	-	-	GTP binding GTPase activity	4.39711	3.95e-24
TpMuguga_02g00463	Cell differentiation protein rcd1	mRNA catabolic process	CCR4-NOT complex	N/A	3.34643	8.77e-24
TpMuguga_02g00834	unspecified product	-	-	N/A	5.39599	5.66e-16
TpMuguga_01g00694	Histidine phosphatase superfamily (branch 2) family protein	-	-	inositol heptakisphosphate kinase activity	3.8627	1.11e-15
TpMuguga_02g00940	ABC transporter family protein	transmembrane transport	integral component of membrane	ATP binding ATP hydrolysis activity ATPase-coupled transmembrane transporter activity	3.64282	1.77e-14
TpMuguga_04g00116	putative integral membrane protein	-	-	N/A	4.82376	2.23e-12
TpMuguga_01g00855	unspecified product	-	-	N/A	4.07683	2.47e-12
TpMuguga_01g00137	Inner membrane complex family protein	-	-	N/A	4.38602	9.62e-12
TpMuguga_04g00715	GYF domain protein	-	-	protein binding	5.26391	1.99e-11
TpMuguga_02g00496	unspecified product	-	-	N/A	4.77762	5.93e-10
TpMuguga_04g00020	unspecified product	-	-	N/A	8.15428	7.83e-10
TpMuguga_01g00868	Tp3	-	-	N/A	3.94514	1.21e-09
TpMuguga_01g01056	merozoite surface antigen p32	-	-	N/A	3.06105	4.74e-09
TpMuguga_02g00908	putative integral membrane protein	-	-	N/A	3.3052	4.78e-09
TpMuguga_02g00552	integral membrane protein	-	-	N/A	4.95653	5.1e-09
TpMuguga_03g00727	putative integral membrane protein	-	-	N/A	4.25234	7.79e-09
TpMuguga_01g01064	unspecified product	-	-	N/A	5.47176	1.89e-08
TpMuguga_01g00232	unspecified product	-	-	N/A	4.72989	6.6e-08
TpMuguga_04g00422	unspecified product	-	-	N/A	3.3266	7.79e-08
Downregulated genes
TpMuguga_03g00293	Proteasome subunit family protein	-	proteasome core complex;proteasome core complex	alpha-subunit complex	-3.70405	1.16e-31
TpMuguga_04g00404	Histone H2B.1	-	nucleosome	DNA binding protein heterodimerization activity	-3.29395	1.91e-15
TpMuguga_03g02350	RF-1 domain protein	translational termination	-	translation release factor activity	-3.36434	1.02e-14
TpMuguga_01g00858	Transcription factor S-II (TFIIS) family protein	mRNA cleavage;transcription	-	nucleic acid binding zinc ion binding	-3.59225	1.77e-14
TpMuguga_02g00803	60S ribosomal protein L18a	translation	ribosome	structural constituent of ribosome	-2.98959	5.18e-13
TpMuguga_01g00585	unspecified product	-	-	-	-2.94953	1.88e-10
TpMuguga_02g00914	unspecified product	-	-	-	-11.3086	2.17e-09
TpMuguga_03g00523	unspecified product	-	-	-	-3.18346	2.39e-07
TpMuguga_03g00168	putative integral membrane protein	-	-	-	-3.44082	8.58e-07
TpMuguga_01g01236	18S ribosomal RNA	-	-	-	-4.9425	2.22e-06
TpMuguga_03g00933	18S ribosomal RNA	-	-	-	-4.9425	2.22e-06
TpMuguga_04g00107	unspecified product	-	-	-	-2.98843	4.17e-06
TpMuguga_03g00278	Mitochondrial ATP synthase epsilon chain family protein	-	mitochondrial proton-transporting ATP synthase complex	catalytic sector F(1)	-3.11752	2.18e-05
TpMuguga_02g00386	5S ribosomal RNA	-	-	-	-10.0217	3.38e-05
TpMuguga_02g00387	5S ribosomal RNA	-	-	-	-10.0217	3.38e-05
TpMuguga_02g00967	5S ribosomal RNA	-	-	-	-10.0217	3.38e-05
TpMuguga_04g00862	Nascent polypeptide-associated complex subunit alpha-like protein 1	-	nascent polypeptide-associated complex	-	-2.5246	0.000211028
TpMuguga_01g00545	WD domain G-beta repeat protein	-	-	protein binding	-3.31998	0.000316097
TpMuguga_01g00560	60S ribosomal protein L3	translation	ribosome	structural constituent of ribosome	-2.7096	0.000728607
TpMuguga_03g00050	Ribosomal protein L24e family protein	-	-	-	-2.63753	0.000728607
