# Supplementary material for: Comparative transcriptional analysis identifies genes associated with the attenuation of Theileria parva infected cells after long-term in vitro culture
Source: Sci Rep. 2024 Apr 18;14:8976. doi: 10.1038/s41598-024-59197-y (PMC11026401; doi:10.1038/s41598-024-59197-y)
Supplement: Supplementary file 9 — Supplementary Information 6. [file 41598_2024_59197_MOESM9_ESM.xlsx]

## Sheet: Sheet1
Antigen	Locus tag	Description	000035-D07_Tp	000066-D07_Tp	309236-D07_Tp	509238-D07_Tp	609232-D07_Tp	709236-D07_Tp	000035-D69_Tp	609232-D69_Tp	709236-D69_Tp
p32	TpMuguga_01g01056	merozoite surface antigen p32	677.812	623.841	575.753	480.518	577.98	585.107	3912.08	4752.58	6193.42
p67*	TpMuguga_03g00287	Sporozoite P67 surface antigen family protein	0	0	0	0	0	0	0	2	0
Tp1	TpMuguga_03g00849	Tp1	199.008	184.544	163.414	175.032	183.266	181.663	183.294	157.524	148.126
Tp2	TpMuguga_01g00056	Tp2	745.208	696.928	544.531	701.567	742.943	757.93	723.556	545.955	504.228
Tp3	TpMuguga_01g00868	Tp3	15.3254	17.3132	28.7811	36.1829	17.1198	18.7041	231.603	452.522	350.477
Tp4	TpMuguga_03g00210	Tp4	158.348	140.298	121.738	155.196	205.293	157.753	100.633	161.544	85.1703
Tp5	TpMuguga_02g00767	TP5	434.708	485.982	535.613	540.98	572.306	536.85	403.938	449.804	372.945
Tp6	TpMuguga_01g00188	Prohibitin 2 Tp6	1298.19	1642.59	1950.23	1693.59	1772.15	1553.15	1373.13	726.913	1047.55
Tp7	TpMuguga_02g00244	HSP90	7594.17	7048.45	9128.44	9707.31	8422.34	8094.8	3841.89	3308.97	3286.47
Tp8	TpMuguga_02g00140	cysteine protease Tp8	837.614	747.13	479.759	816.847	882.405	829.455	391.017	1394.63	442.972
Tp9	TpMuguga_02g00895	Tp9	4330.45	4286.2	4215.44	4582.18	4820.79	4522.26	2732.91	541.91	753.644
Tp10	TpMuguga_04g00772	Tp10	173.959	113.051	87.5193	159.019	144.095	105.97	36.4066	48.1356	26.308
Tp12	TpMuguga_01g01091	Tp12	1308.27	1042.77	860.73	1308.16	1253.26	969.686	558.634	514.797	525.668
Tp13	TpMuguga_03g00655	N4	3784.03	4055.97	4417.54	3784.9	4234.77	4105.95	5145.58	5971.71	4173
Tp14	TpMuguga_01g01074	haloacid dehalogenase-like hydrolase Tp14	639.223	480.583	355.666	471.097	606.113	466.62	303.023	324.004	335.847
Tp15	TpMuguga_04g00916	Tp15	84.9018	72.493	41.6161	77.68	72.2429	61.5292	60.4139	27.7112	9.91211
Tp16	TpMuguga_01g00726	translation elongation factor EF-1 subunit alpha	2042.35	1724.3	2438.24	2440.5	2674.43	1864.05	6100.66	4490.96	5557.19
Tp17	TpMuguga_01g01077	haloacid dehalogenase-like hydrolase	69.0496	64.0327	49.517	43.8357	57.7196	43.9693	157.414	203.313	181.689
Tp18	TpMuguga_04g00051	polymorphic immunodominant molecule PIM	9983.44	9767.87	12549	12771.5	10704.2	10030.2	8896.65	5504.32	6459.96
Tp19	TpMuguga_04g00437	104 kDa microneme-rhoptry antigen	163.451	169.949	146.197	181.91	177.634	156.524	99.9416	56.2946	95.4899
Tp20	TpMuguga_03g00861	p150 antigen	121.322	113.375	92.7873	134.462	128.968	100.725	152.695	96.9907	85.9306
Tp21	TpMuguga_01g01078	haloacid dehalogenase-like hydrolase	46.9897	79.9514	53.9575	75.6366	68.8732	56.6386	147.778	371.848	196.737
Tp22	TpMuguga_01g01081	haloacid dehalogenase-like hydrolase	14.3676	14.8161	25.4244	6.62132	14.0131	7.05679	41.2499	64.7714	50.9905
Tp23	TpMuguga_01g01082	haloacid dehalogenase-like hydrolase	12.873	10.2709	11.9804	10.6073	5.61568	8.48506	48.4385	136.502	93.3265
Tp24	TpMuguga_01g01182	lactate/malate dehydrogenase	2158.44	1816.21	1501.69	2356.56	2083.97	1512.38	3357.07	1505.49	2290.63
Tp25	TpMuguga_01g01225	SVSP family protein	68.5019	60.1424	68.4947	56.7111	58.4981	61.6964	39.8035	12.1576	13.3987
Tp26	TpMuguga_02g00010	SVSP family protein	18.8614	20.4695	7.46121	11.8938	12.573	12.6603	11.9757	5.5818	8.42259
Tp27	TpMuguga_02g00243	Hsp70 family protein	27.656	30.4315	20.704	15.7255	23.4553	20.8214	62.97	52.7715	66.5642
Tp28	TpMuguga_02g00958	SVSP family protein	14.2404	7.91025	13.3448	3.94106	23.5404	13.9348	5.60625	6.14117	2.84669
Tp29	TpMuguga_04g00683	78 kDa glucose-regulated protein	365.953	269.689	225.051	278.123	334.434	261.414	139.672	163.079	174.911
Tp30	TpMuguga_04g00752	Ribosomal protein S27a family protein	4046.42	5517.69	7132.02	4986.95	5876.72	5909.28	4933.58	5775.46	5169.32
Tp31	TpMuguga_04g00917	SVSP family protein	127.121	132.67	174.087	183.196	143.314	145.669	117.752	35.1325	28.2529
Tp32	TpMuguga_02g00123	DEAD/DEAH box helicase	3028.47	3046.72	3121.09	3580.34	3163.93	2887.79	3443.3	3392.49	2586.14
Tp33	TpMuguga_03g00263	unspecified product	62.8014	66.5134	34.0215	64.2262	75.9085	76.3707	146.543	121.165	119.47
Tp34	TpMuguga_04g00164	Tash protein PEST motif family protein	21.7808	14.7199	14.8575	43.4335	31.9376	22.3623	53.0209	25.8551	37.5539
Tp35	TpMuguga_01g00612	Tash protein PEST motif family protein	571.373	631.648	831.929	625.828	517.116	683.457	1214.06	1229.58	1403.96
Tp36	TpMuguga_04g00537	SURF1 family protein	172.17	117.875	89.2336	140.96	129.316	121.774	206.047	183.365	186.658
*p67 was excluded from downstream analysis as it had ≤10 counts in at least 3 samples; reported values reflect non-normalized counts.
