# Supplementary material for: Comparative transcriptional analysis identifies genes associated with the attenuation of Theileria parva infected cells after long-term in vitro culture
Source: Sci Rep. 2024 Apr 18;14:8976. doi: 10.1038/s41598-024-59197-y (PMC11026401; doi:10.1038/s41598-024-59197-y)
Supplement: Supplementary file 10 — Supplementary Information 7. [file 41598_2024_59197_MOESM10_ESM.xlsx]

## Sheet: Orthologs of T. parva DEGs
T. parva gene	T. annulata ortholog	Product description
TpMuguga_01g00017	TA10815	hypothetical protein, conserved
TpMuguga_01g00017	TA19560	hypothetical protein, conserved
TpMuguga_01g00075	TA19950	hypothetical protein, conserved
TpMuguga_01g00108	TA18915	hypothetical protein
TpMuguga_01g00137	TA19040	hypothetical protein, conserved
TpMuguga_01g00172	TA19245	hypothetical protein
TpMuguga_01g00232	TA19530	hypothetical protein
TpMuguga_01g00379	TA20985	hypothetical protein
TpMuguga_01g00461	TA20710	hypothetical protein, conserved
TpMuguga_01g00513	TA20485	myosin a tail domain interacting protein mtip, putative
TpMuguga_01g00545	TA20335	hypothetical protein
TpMuguga_01g00560	TA20265	60S ribosomal protein l3, putative
TpMuguga_01g00560	TA20270	60S ribosomal protein l3, putative
TpMuguga_01g00621	TA03110	Tash-like protein, putative
TpMuguga_01g00621	TA03115	Tash-like protein, putative
TpMuguga_01g00621	TA03120	Tash-like protein, putative
TpMuguga_01g00621	TA03125	Tash1-like protein, putative
TpMuguga_01g00621	TA03130	Tash(AT)-like protein, putative
TpMuguga_01g00621	TA03135	Tash(AT)-like protein, putative
TpMuguga_01g00621	TA03140	Tash1-or TashAT-like protein, putative
TpMuguga_01g00621	TA03145	Tash1-like protein, putative
TpMuguga_01g00621	TA03150	Tash1-like protein, putative
TpMuguga_01g00621	TA03155	Tash1-like protein, putative
TpMuguga_01g00621	TA03160	Tash1-like protein, putative
TpMuguga_01g00621	TA03165	Tash1-like protein, putative
TpMuguga_01g00621	TA16685	polymorphic antigen precursor-like protein, putative
TpMuguga_01g00621	TA20082	Tashat3 protein
TpMuguga_01g00621	TA20083	schizont-host nuclear protein
TpMuguga_01g00621	TA20085	Tashat1 protein
TpMuguga_01g00621	TA20090	schizont-host nuclear protein
TpMuguga_01g00621	TA20095	Tashat2 protein
TpMuguga_01g00694	TA05605	hypothetical protein, conserved
TpMuguga_01g00694	TA05626	hypothetical protein, conserved
TpMuguga_01g00701	TA05705	rhoptry-associated protein, putative
TpMuguga_01g00701	TA05760	rhoptry-associated protein, putative
TpMuguga_01g00701	TA05815	hypothetical protein, conserved
TpMuguga_01g00701	TA05870	rhoptry-associated protein, putative
TpMuguga_01g00761	TA06890	hypothetical protein, conserved
TpMuguga_01g00855	TA06030	hypothetical protein
TpMuguga_01g00858	TA06045	hypothetical protein, conserved
TpMuguga_01g00868	TA06115	hypothetical protein
TpMuguga_01g00879	TA06175	RNA-binding (SR) protein, putative
TpMuguga_01g00892	TA06235	hypothetical protein, conserved
TpMuguga_01g00951	TA06575	mitochondrial import inner membrane translocase Tim17 subunit, putative
TpMuguga_01g00967	TA16095	hypothetical protein, conserved
TpMuguga_01g01056	TA17050	merozoite-piroplasm surface antigen Tams1
TpMuguga_01g01064	TA17100	hypothetical protein
TpMuguga_01g01073	TA16180	calmodulin-like domain protein kinase, putative
TpMuguga_01g01187	TA09620	hypothetical protein, conserved
TpMuguga_01g01208	TA09715	hypothetical protein
TpMuguga_01g02085	TA09570	hypothetical protein, conserved
TpMuguga_01g02320	TA09705	hypothetical protein, conserved
TpMuguga_02g00128	TA11505	hypothetical protein, conserved
TpMuguga_02g00463	TA13310	cell differentiation protein (RCD1 homologue), putative
TpMuguga_02g00496	TA13510	hypothetical protein, conserved
TpMuguga_02g00529	TA13665	hypothetical protein
TpMuguga_02g00552	TA13815	hypothetical Theileria specific protein
TpMuguga_02g00552	TA13820	hypothetical Theileria piroplasm protein
TpMuguga_02g00553	TA13825	hypothetical protein
TpMuguga_02g00559	TA13860	GTP-binding protein, Rab-family, putative
TpMuguga_02g00637,TpMuguga_02g00857,TpMuguga_02g00939,TpMuguga_04g00020,TpMuguga_04g00024,TpMuguga_04g00095,TpMuguga_04g00100,TpMuguga_04g00116	TA02710	hypothetical protein
TpMuguga_02g00637,TpMuguga_02g00857,TpMuguga_02g00939,TpMuguga_04g00020,TpMuguga_04g00024,TpMuguga_04g00095,TpMuguga_04g00100,TpMuguga_04g00116	TA02735	SfiI-subtelomeric fragment related protein family member, putative
TpMuguga_02g00637,TpMuguga_02g00857,TpMuguga_02g00939,TpMuguga_04g00020,TpMuguga_04g00024,TpMuguga_04g00095,TpMuguga_04g00100,TpMuguga_04g00116	TA02845	SfiI-subtelomeric fragment related protein family member, putative
TpMuguga_02g00637,TpMuguga_02g00857,TpMuguga_02g00939,TpMuguga_04g00020,TpMuguga_04g00024,TpMuguga_04g00095,TpMuguga_04g00100,TpMuguga_04g00116	TA02995	SfiI-subtelomeric fragment related protein family member, putative
TpMuguga_02g00637,TpMuguga_02g00857,TpMuguga_02g00939,TpMuguga_04g00020,TpMuguga_04g00024,TpMuguga_04g00095,TpMuguga_04g00100,TpMuguga_04g00116	TA03025	SfiI-subtelomeric fragment related protein family member, putative
TpMuguga_02g00637,TpMuguga_02g00857,TpMuguga_02g00939,TpMuguga_04g00020,TpMuguga_04g00024,TpMuguga_04g00095,TpMuguga_04g00100,TpMuguga_04g00116	TA03385	SfiI-subtelomeric fragment related protein family member, putative
TpMuguga_02g00637,TpMuguga_02g00857,TpMuguga_02g00939,TpMuguga_04g00020,TpMuguga_04g00024,TpMuguga_04g00095,TpMuguga_04g00100,TpMuguga_04g00116	TA03521	Theileria-specific hypothetical telomeric sfii fragment-related protein, putative
TpMuguga_02g00637,TpMuguga_02g00857,TpMuguga_02g00939,TpMuguga_04g00020,TpMuguga_04g00024,TpMuguga_04g00095,TpMuguga_04g00100,TpMuguga_04g00116	TA04490	SfiI-subtelomeric fragment related protein family member, putative
TpMuguga_02g00637,TpMuguga_02g00857,TpMuguga_02g00939,TpMuguga_04g00020,TpMuguga_04g00024,TpMuguga_04g00095,TpMuguga_04g00100,TpMuguga_04g00116	TA05525	SfiI-subtelomeric fragment related protein family member, putative
TpMuguga_02g00637,TpMuguga_02g00857,TpMuguga_02g00939,TpMuguga_04g00020,TpMuguga_04g00024,TpMuguga_04g00095,TpMuguga_04g00100,TpMuguga_04g00116	TA05530	SfiI-subtelomeric fragment related protein family member, putative
TpMuguga_02g00637,TpMuguga_02g00857,TpMuguga_02g00939,TpMuguga_04g00020,TpMuguga_04g00024,TpMuguga_04g00095,TpMuguga_04g00100,TpMuguga_04g00116	TA05535	SfiI-subtelomeric fragment related protein family member, putative
TpMuguga_02g00637,TpMuguga_02g00857,TpMuguga_02g00939,TpMuguga_04g00020,TpMuguga_04g00024,TpMuguga_04g00095,TpMuguga_04g00100,TpMuguga_04g00116	TA05585	SfiI-subtelomeric fragment related protein family member, putative
TpMuguga_02g00637,TpMuguga_02g00857,TpMuguga_02g00939,TpMuguga_04g00020,TpMuguga_04g00024,TpMuguga_04g00095,TpMuguga_04g00100,TpMuguga_04g00116	TA07475	SfiI-subtelomeric fragment related protein family member, putative
TpMuguga_02g00637,TpMuguga_02g00857,TpMuguga_02g00939,TpMuguga_04g00020,TpMuguga_04g00024,TpMuguga_04g00095,TpMuguga_04g00100,TpMuguga_04g00116	TA08290	SfiI-subtelomeric fragment related protein family member, putative
TpMuguga_02g00637,TpMuguga_02g00857,TpMuguga_02g00939,TpMuguga_04g00020,TpMuguga_04g00024,TpMuguga_04g00095,TpMuguga_04g00100,TpMuguga_04g00116	TA09140	SfiI-subtelomeric fragment related protein family member, putative
TpMuguga_02g00637,TpMuguga_02g00857,TpMuguga_02g00939,TpMuguga_04g00020,TpMuguga_04g00024,TpMuguga_04g00095,TpMuguga_04g00100,TpMuguga_04g00116	TA09275	SfiI-subtelomeric fragment related protein family member, putative
TpMuguga_02g00637,TpMuguga_02g00857,TpMuguga_02g00939,TpMuguga_04g00020,TpMuguga_04g00024,TpMuguga_04g00095,TpMuguga_04g00100,TpMuguga_04g00116	TA09450	SfiI-subtelomeric fragment related protein family member, putative
TpMuguga_02g00637,TpMuguga_02g00857,TpMuguga_02g00939,TpMuguga_04g00020,TpMuguga_04g00024,TpMuguga_04g00095,TpMuguga_04g00100,TpMuguga_04g00116	TA09505	SfiI-subtelomeric fragment related protein family member, putative
TpMuguga_02g00637,TpMuguga_02g00857,TpMuguga_02g00939,TpMuguga_04g00020,TpMuguga_04g00024,TpMuguga_04g00095,TpMuguga_04g00100,TpMuguga_04g00116	TA09510	SfiI-subtelomeric fragment related protein family member, putative
TpMuguga_02g00637,TpMuguga_02g00857,TpMuguga_02g00939,TpMuguga_04g00020,TpMuguga_04g00024,TpMuguga_04g00095,TpMuguga_04g00100,TpMuguga_04g00116	TA09550	SfiI-subtelomeric fragment related protein family member, putative
TpMuguga_02g00637,TpMuguga_02g00857,TpMuguga_02g00939,TpMuguga_04g00020,TpMuguga_04g00024,TpMuguga_04g00095,TpMuguga_04g00100,TpMuguga_04g00116	TA09770	SfiI-subtelomeric fragment related protein family member, putative
TpMuguga_02g00637,TpMuguga_02g00857,TpMuguga_02g00939,TpMuguga_04g00020,TpMuguga_04g00024,TpMuguga_04g00095,TpMuguga_04g00100,TpMuguga_04g00116	TA09775	SfiI-subtelomeric fragment related protein family member, putative
TpMuguga_02g00637,TpMuguga_02g00857,TpMuguga_02g00939,TpMuguga_04g00020,TpMuguga_04g00024,TpMuguga_04g00095,TpMuguga_04g00100,TpMuguga_04g00116	TA09780	SfiI-subtelomeric fragment related protein family member, putative
TpMuguga_02g00637,TpMuguga_02g00857,TpMuguga_02g00939,TpMuguga_04g00020,TpMuguga_04g00024,TpMuguga_04g00095,TpMuguga_04g00100,TpMuguga_04g00116	TA09815	SfiI-subtelomeric fragment related protein family member, putative
TpMuguga_02g00637,TpMuguga_02g00857,TpMuguga_02g00939,TpMuguga_04g00020,TpMuguga_04g00024,TpMuguga_04g00095,TpMuguga_04g00100,TpMuguga_04g00116	TA09920	SfiI-subtelomeric fragment related protein family member, putative
TpMuguga_02g00637,TpMuguga_02g00857,TpMuguga_02g00939,TpMuguga_04g00020,TpMuguga_04g00024,TpMuguga_04g00095,TpMuguga_04g00100,TpMuguga_04g00116	TA11400	SfiI-subtelomeric fragment related protein family member, putative
TpMuguga_02g00637,TpMuguga_02g00857,TpMuguga_02g00939,TpMuguga_04g00020,TpMuguga_04g00024,TpMuguga_04g00095,TpMuguga_04g00100,TpMuguga_04g00116	TA11405	subtelomeric sfi-fragment-related protein family member, putative
TpMuguga_02g00637,TpMuguga_02g00857,TpMuguga_02g00939,TpMuguga_04g00020,TpMuguga_04g00024,TpMuguga_04g00095,TpMuguga_04g00100,TpMuguga_04g00116	TA11415	SfiI-subtelomeric fragment related protein family member, putative
TpMuguga_02g00637,TpMuguga_02g00857,TpMuguga_02g00939,TpMuguga_04g00020,TpMuguga_04g00024,TpMuguga_04g00095,TpMuguga_04g00100,TpMuguga_04g00116	TA11480	SfiI-subtelomeric fragment related protein family member, putative
TpMuguga_02g00637,TpMuguga_02g00857,TpMuguga_02g00939,TpMuguga_04g00020,TpMuguga_04g00024,TpMuguga_04g00095,TpMuguga_04g00100,TpMuguga_04g00116	TA12140	subtelomeric sfi-fragment-related protein family member, putative
TpMuguga_02g00637,TpMuguga_02g00857,TpMuguga_02g00939,TpMuguga_04g00020,TpMuguga_04g00024,TpMuguga_04g00095,TpMuguga_04g00100,TpMuguga_04g00116	TA12195	subtelomeric sfi-fragment-related protein family member, putative
TpMuguga_02g00637,TpMuguga_02g00857,TpMuguga_02g00939,TpMuguga_04g00020,TpMuguga_04g00024,TpMuguga_04g00095,TpMuguga_04g00100,TpMuguga_04g00116	TA12250	hypothetical protein
TpMuguga_02g00637,TpMuguga_02g00857,TpMuguga_02g00939,TpMuguga_04g00020,TpMuguga_04g00024,TpMuguga_04g00095,TpMuguga_04g00100,TpMuguga_04g00116	TA13350	hypothetical protein
TpMuguga_02g00637,TpMuguga_02g00857,TpMuguga_02g00939,TpMuguga_04g00020,TpMuguga_04g00024,TpMuguga_04g00095,TpMuguga_04g00100,TpMuguga_04g00116	TA13425	SfiI-subtelomeric fragment related protein family member, putative
TpMuguga_02g00637,TpMuguga_02g00857,TpMuguga_02g00939,TpMuguga_04g00020,TpMuguga_04g00024,TpMuguga_04g00095,TpMuguga_04g00100,TpMuguga_04g00116	TA13965	hypothetical protein
TpMuguga_02g00637,TpMuguga_02g00857,TpMuguga_02g00939,TpMuguga_04g00020,TpMuguga_04g00024,TpMuguga_04g00095,TpMuguga_04g00100,TpMuguga_04g00116	TA14205	hypothetical protein
TpMuguga_02g00637,TpMuguga_02g00857,TpMuguga_02g00939,TpMuguga_04g00020,TpMuguga_04g00024,TpMuguga_04g00095,TpMuguga_04g00100,TpMuguga_04g00116	TA14285	SfiI-subtelomeric fragment related protein family member, putative
TpMuguga_02g00637,TpMuguga_02g00857,TpMuguga_02g00939,TpMuguga_04g00020,TpMuguga_04g00024,TpMuguga_04g00095,TpMuguga_04g00100,TpMuguga_04g00116	TA15205	SfiI-subtelomeric fragment related protein family member, putative
TpMuguga_02g00637,TpMuguga_02g00857,TpMuguga_02g00939,TpMuguga_04g00020,TpMuguga_04g00024,TpMuguga_04g00095,TpMuguga_04g00100,TpMuguga_04g00116	TA15305	SfiI-subtelomeric fragment related protein family member, putative
TpMuguga_02g00637,TpMuguga_02g00857,TpMuguga_02g00939,TpMuguga_04g00020,TpMuguga_04g00024,TpMuguga_04g00095,TpMuguga_04g00100,TpMuguga_04g00116	TA15520	SfiI-subtelomeric fragment related protein family member, putative
TpMuguga_02g00637,TpMuguga_02g00857,TpMuguga_02g00939,TpMuguga_04g00020,TpMuguga_04g00024,TpMuguga_04g00095,TpMuguga_04g00100,TpMuguga_04g00116	TA15630	SfiI-subtelomeric fragment related protein family member, putative
TpMuguga_02g00637,TpMuguga_02g00857,TpMuguga_02g00939,TpMuguga_04g00020,TpMuguga_04g00024,TpMuguga_04g00095,TpMuguga_04g00100,TpMuguga_04g00116	TA15950	hypothetical protein
TpMuguga_02g00637,TpMuguga_02g00857,TpMuguga_02g00939,TpMuguga_04g00020,TpMuguga_04g00024,TpMuguga_04g00095,TpMuguga_04g00100,TpMuguga_04g00116	TA16005	hypothetical protein
TpMuguga_02g00637,TpMuguga_02g00857,TpMuguga_02g00939,TpMuguga_04g00020,TpMuguga_04g00024,TpMuguga_04g00095,TpMuguga_04g00100,TpMuguga_04g00116	TA16050	SfiI-subtelomeric fragment related protein family member, putative
TpMuguga_02g00637,TpMuguga_02g00857,TpMuguga_02g00939,TpMuguga_04g00020,TpMuguga_04g00024,TpMuguga_04g00095,TpMuguga_04g00100,TpMuguga_04g00116	TA16055	SfiI-subtelomeric fragment related protein family member, putative
TpMuguga_02g00637,TpMuguga_02g00857,TpMuguga_02g00939,TpMuguga_04g00020,TpMuguga_04g00024,TpMuguga_04g00095,TpMuguga_04g00100,TpMuguga_04g00116	TA16595	SfiI-subtelomeric fragment related protein family member, putative
TpMuguga_02g00637,TpMuguga_02g00857,TpMuguga_02g00939,TpMuguga_04g00020,TpMuguga_04g00024,TpMuguga_04g00095,TpMuguga_04g00100,TpMuguga_04g00116	TA16700	SfiI-subtelomeric fragment related protein family member, putative
TpMuguga_02g00637,TpMuguga_02g00857,TpMuguga_02g00939,TpMuguga_04g00020,TpMuguga_04g00024,TpMuguga_04g00095,TpMuguga_04g00100,TpMuguga_04g00116	TA17105	SfiI-subtelomeric fragment related protein family member, putative
TpMuguga_02g00637,TpMuguga_02g00857,TpMuguga_02g00939,TpMuguga_04g00020,TpMuguga_04g00024,TpMuguga_04g00095,TpMuguga_04g00100,TpMuguga_04g00116	TA17110	SfiI-subtelomeric fragment related protein family member, putative
TpMuguga_02g00637,TpMuguga_02g00857,TpMuguga_02g00939,TpMuguga_04g00020,TpMuguga_04g00024,TpMuguga_04g00095,TpMuguga_04g00100,TpMuguga_04g00116	TA17115	SfiI-subtelomeric fragment related protein family member, putative
TpMuguga_02g00637,TpMuguga_02g00857,TpMuguga_02g00939,TpMuguga_04g00020,TpMuguga_04g00024,TpMuguga_04g00095,TpMuguga_04g00100,TpMuguga_04g00116	TA17145	hypothetical telomeric protein, conserved
TpMuguga_02g00637,TpMuguga_02g00857,TpMuguga_02g00939,TpMuguga_04g00020,TpMuguga_04g00024,TpMuguga_04g00095,TpMuguga_04g00100,TpMuguga_04g00116	TA17175	SfiI-subtelomeric fragment related protein family member, putative
TpMuguga_02g00637,TpMuguga_02g00857,TpMuguga_02g00939,TpMuguga_04g00020,TpMuguga_04g00024,TpMuguga_04g00095,TpMuguga_04g00100,TpMuguga_04g00116	TA17180	hypothetical protein
TpMuguga_02g00637,TpMuguga_02g00857,TpMuguga_02g00939,TpMuguga_04g00020,TpMuguga_04g00024,TpMuguga_04g00095,TpMuguga_04g00100,TpMuguga_04g00116	TA17185	hypothetical protein
TpMuguga_02g00637,TpMuguga_02g00857,TpMuguga_02g00939,TpMuguga_04g00020,TpMuguga_04g00024,TpMuguga_04g00095,TpMuguga_04g00100,TpMuguga_04g00116	TA17355	SfiI-subtelomeric fragment related protein family member, putative
TpMuguga_02g00637,TpMuguga_02g00857,TpMuguga_02g00939,TpMuguga_04g00020,TpMuguga_04g00024,TpMuguga_04g00095,TpMuguga_04g00100,TpMuguga_04g00116	TA17358	Theileria-specific hypothetical telomeric sfii fragment-related protein, putative
TpMuguga_02g00637,TpMuguga_02g00857,TpMuguga_02g00939,TpMuguga_04g00020,TpMuguga_04g00024,TpMuguga_04g00095,TpMuguga_04g00100,TpMuguga_04g00116	TA17490	SfiI-fragment related sub-telomeric hypothetical protein family member, putative
TpMuguga_02g00637,TpMuguga_02g00857,TpMuguga_02g00939,TpMuguga_04g00020,TpMuguga_04g00024,TpMuguga_04g00095,TpMuguga_04g00100,TpMuguga_04g00116	TA17491	SfiI-fragment related sub-telomeric hypothetical protein family member, putative
TpMuguga_02g00637,TpMuguga_02g00857,TpMuguga_02g00939,TpMuguga_04g00020,TpMuguga_04g00024,TpMuguga_04g00095,TpMuguga_04g00100,TpMuguga_04g00116	TA17495	SfiI-subtelomeric fragment related protein family member, putative
TpMuguga_02g00637,TpMuguga_02g00857,TpMuguga_02g00939,TpMuguga_04g00020,TpMuguga_04g00024,TpMuguga_04g00095,TpMuguga_04g00100,TpMuguga_04g00116	TA17500	SfiI-subtelomeric fragment related protein family member, putative
TpMuguga_02g00637,TpMuguga_02g00857,TpMuguga_02g00939,TpMuguga_04g00020,TpMuguga_04g00024,TpMuguga_04g00095,TpMuguga_04g00100,TpMuguga_04g00116	TA17505	SfiI-subtelomeric fragment related protein family member, putative
TpMuguga_02g00637,TpMuguga_02g00857,TpMuguga_02g00939,TpMuguga_04g00020,TpMuguga_04g00024,TpMuguga_04g00095,TpMuguga_04g00100,TpMuguga_04g00116	TA17565	SfiI-subtelomeric fragment related protein family member, putative
TpMuguga_02g00637,TpMuguga_02g00857,TpMuguga_02g00939,TpMuguga_04g00020,TpMuguga_04g00024,TpMuguga_04g00095,TpMuguga_04g00100,TpMuguga_04g00116	TA17575	hypothetical protein
TpMuguga_02g00637,TpMuguga_02g00857,TpMuguga_02g00939,TpMuguga_04g00020,TpMuguga_04g00024,TpMuguga_04g00095,TpMuguga_04g00100,TpMuguga_04g00116	TA17595	SfiI-subtelomeric fragment related protein family member, putative
TpMuguga_02g00637,TpMuguga_02g00857,TpMuguga_02g00939,TpMuguga_04g00020,TpMuguga_04g00024,TpMuguga_04g00095,TpMuguga_04g00100,TpMuguga_04g00116	TA17600	SfiI-subtelomeric fragment related protein family member, putative
TpMuguga_02g00637,TpMuguga_02g00857,TpMuguga_02g00939,TpMuguga_04g00020,TpMuguga_04g00024,TpMuguga_04g00095,TpMuguga_04g00100,TpMuguga_04g00116	TA17605	SfiI-subtelomeric fragment related protein family member, putative
TpMuguga_02g00637,TpMuguga_02g00857,TpMuguga_02g00939,TpMuguga_04g00020,TpMuguga_04g00024,TpMuguga_04g00095,TpMuguga_04g00100,TpMuguga_04g00116	TA18363	hypothetical protein
TpMuguga_02g00637,TpMuguga_02g00857,TpMuguga_02g00939,TpMuguga_04g00020,TpMuguga_04g00024,TpMuguga_04g00095,TpMuguga_04g00100,TpMuguga_04g00116	TA18855	SfiI-subtelomeric fragment related protein family member, putative
TpMuguga_02g00637,TpMuguga_02g00857,TpMuguga_02g00939,TpMuguga_04g00020,TpMuguga_04g00024,TpMuguga_04g00095,TpMuguga_04g00100,TpMuguga_04g00116	TA18875	SfiI-subtelomeric fragment related protein family member, putative
TpMuguga_02g00637,TpMuguga_02g00857,TpMuguga_02g00939,TpMuguga_04g00020,TpMuguga_04g00024,TpMuguga_04g00095,TpMuguga_04g00100,TpMuguga_04g00116	TA18880	SfiI-subtelomeric fragment related protein family member, putative
TpMuguga_02g00637,TpMuguga_02g00857,TpMuguga_02g00939,TpMuguga_04g00020,TpMuguga_04g00024,TpMuguga_04g00095,TpMuguga_04g00100,TpMuguga_04g00116	TA19115	SfiI-subtelomeric fragment related protein family member, putative
TpMuguga_02g00637,TpMuguga_02g00857,TpMuguga_02g00939,TpMuguga_04g00020,TpMuguga_04g00024,TpMuguga_04g00095,TpMuguga_04g00100,TpMuguga_04g00116	TA19660	SfiI-subtelomeric fragment related protein family member, putative
TpMuguga_02g00637,TpMuguga_02g00857,TpMuguga_02g00939,TpMuguga_04g00020,TpMuguga_04g00024,TpMuguga_04g00095,TpMuguga_04g00100,TpMuguga_04g00116	TA19665	SfiI-subtelomeric fragment related protein family member, putative
TpMuguga_02g00637,TpMuguga_02g00857,TpMuguga_02g00939,TpMuguga_04g00020,TpMuguga_04g00024,TpMuguga_04g00095,TpMuguga_04g00100,TpMuguga_04g00116	TA20310	Theileria-specific hypothetical protein
TpMuguga_02g00655	TA14375	choline/ethanolamine kinase, putative
TpMuguga_02g00655	TA14380	choline/ethanolamine kinase, putative
TpMuguga_02g00655	TA14385	choline/ethanolamine kinase, putative
TpMuguga_02g00655	TA14390	choline/ethanolamine kinase, putative
TpMuguga_02g00655	TA14405	choline/ethanolamine kinase, putative
TpMuguga_02g00655	TA14410	choline/ethanolamine kinase, putative
TpMuguga_02g00655	TA14415	choline/ethanolamine kinase, putative
TpMuguga_02g00740	TA14845	hypothetical protein
TpMuguga_02g00803	TA15210	60S ribosomal subunit protein L18, putative
TpMuguga_02g00820	TA15330	hypothetical protein, conserved
TpMuguga_02g00852	TA15510	hypothetical protein, conserved
TpMuguga_02g00871	TA19610	hypothetical protein, conserved
TpMuguga_02g00908	TA15795	hypothetical protein
TpMuguga_02g00914	TA15805	hypothetical protein
TpMuguga_02g00940	TA02720	ABC protein, putative
TpMuguga_02g00940	TA02730	ABC transporter, putative
TpMuguga_02g00940	TA03000	(subtelomeric) ABC-transporter protein family member, putative
TpMuguga_02g00940	TA05455	ABC transporter, putative
TpMuguga_02g00940	TA05590	(subtelomeric) ABC-transporter protein family member, putative
TpMuguga_02g00940	TA09765	SfiI-subtelomeric fragment related protein family member, putative
TpMuguga_02g00940	TA10030	(subtelomeric) ABC-transporter protein family member, putative
TpMuguga_02g00940	TA11425	ABC-transporter protein family, putative
TpMuguga_02g00940	TA12900	(subtelomeric) ABC-transporter protein family member, putative
TpMuguga_02g00940	TA12920	(subtelomeric) ABC-transporter protein family member, putative
TpMuguga_02g00940	TA12925	(subtelomeric) ABC-transporter family member, putative
TpMuguga_02g00940	TA15955	(subtelomeric) ABC-transporter protein family member, putative
TpMuguga_02g00940	TA16015	(subtelomeric) ABC-transporter protein family member, putative
TpMuguga_02g00940	TA17150	ABC transporter, putative
TpMuguga_02g00940	TA17160	ABC transporter, putative
TpMuguga_02g00940	TA17170	ABC transporter, putative
TpMuguga_02g00940	TA17350	(subtelomeric) ABC-transporter protein family member, putative
TpMuguga_02g00940	TA17365	(subtelomeric) ABC-transporter protein family member, putative
TpMuguga_02g00940	TA19175	ABC transporter protein, putative
TpMuguga_03g00050	TA02535	60S ribosomal L24 protein, putative
TpMuguga_03g00056	TA02510	aspartyl protease precursor, putative
TpMuguga_03g00141	TA05340	hypothetical protein, conserved
TpMuguga_03g00149	TA03885	hypothetical protein, conserved
TpMuguga_03g00149	TA05375	hypothetical protein
TpMuguga_03g00149	TA05380	hypothetical protein
TpMuguga_03g00149	TA09755	hypothetical protein
TpMuguga_03g00149	TA09756	hypothetical protein
TpMuguga_03g00149	TA11485	hypothetical protein
TpMuguga_03g00149	TA11900	hypothetical protein
TpMuguga_03g00149	TA11910	hypothetical protein
TpMuguga_03g00149	TA11915	hypothetical protein
TpMuguga_03g00149	TA11935	hypothetical protein
TpMuguga_03g00149	TA11940	hypothetical protein
TpMuguga_03g00149	TA11945	hypothetical protein
TpMuguga_03g00149	TA11950	hypothetical P-, Q-rich protein family protein, putative
TpMuguga_03g00149	TA11955	hypothetical protein P-, Q-rich family protein, putative
TpMuguga_03g00149	TA14675	hypothetical protein
TpMuguga_03g00149	TA14945	hypothetical protein
TpMuguga_03g00149	TA14955	hypothetical protein
TpMuguga_03g00149	TA16125	hypothetical protein
TpMuguga_03g00149	TA17375	polymorphic antigen precursor, putative
TpMuguga_03g00149	TA20870	hypothetical protein
TpMuguga_03g00168	TA05465	hypothetical protein
TpMuguga_03g00175	TA05495	hypothetical protein
TpMuguga_03g00235	TA03480	hypothetical protein, conserved
TpMuguga_03g00265	TA03625	hypothetical protein, conserved
TpMuguga_03g00283	TA03720	cysteine proteinase precursor, tacP, putative
TpMuguga_03g00283	TA03725	cysteine proteinase precursor, tacP, putative
TpMuguga_03g00283	TA03730	cysteine proteinase precursor, tacP, putative
TpMuguga_03g00283	TA03735	cysteine protease precursor, tacP, putative
TpMuguga_03g00283	TA03740	cysteine proteinase precursor, tacP, putative
TpMuguga_03g00283	TA03745	cysteine proteinase precursor, tacP, putative
TpMuguga_03g00283	TA03750	cysteine proteinase precursor, tacP, putative
TpMuguga_03g00283	TA11565	cysteine proteinase, putative
TpMuguga_03g00293	TA03785	proteasome subnit, putative
TpMuguga_03g00455	TA04635	hypothetical protein
TpMuguga_03g00459	TA04660	hypothetical protein, conserved
TpMuguga_03g00523	TA05040	hypothetical protein
TpMuguga_03g00671	TA17655	hypothetical protein
TpMuguga_03g00689	TA17740	hypothetical protein, conserved
TpMuguga_03g00700	TA17815	hypothetical protein
TpMuguga_03g00727	TA17950	hypothetical protein
TpMuguga_03g00777	TA18185	hypothetical protein, conserved
TpMuguga_03g00778	TA18190	hypothetical protein, conserved
TpMuguga_03g00804	TA18300	signal peptidase, putative
TpMuguga_03g00850	TA17445	hypothetical protein
TpMuguga_03g00874	TA02740	Theileria-specific sub-telomeric protein, SVSP family, putative
TpMuguga_03g00874	TA04895	hypothetical protein, conserved
TpMuguga_03g00874	TA05540	Theileria-specific sub-telomeric protein, SVSP family, putative
TpMuguga_03g00874	TA05545	Theileria-specific sub-telomeric protein, SVSP family, putative
TpMuguga_03g00874	TA05550	Theileria-specific sub-telomeric protein, SVSP family, putative
TpMuguga_03g00874	TA05555	Theileria-specific sub-telomeric protein, SVSP family, putative
TpMuguga_03g00874	TA05560	Theileria-specific sub-telomeric protein, SVSP family, putative
TpMuguga_03g00874	TA05565	Theileria-specific sub-telomeric protein, SVSP family, putative
TpMuguga_03g00874	TA05570	Theileria-specific sub-telomeric protein, SVSP family, putative
TpMuguga_03g00874	TA05575	Theileria-specific sub-telomeric protein, SVSP family
TpMuguga_03g00874	TA05580	Theileria-specific sub-telomeric protein, SVSP family, putative
TpMuguga_03g00874	TA09420	Theileria-specific sub-telomeric protein, SVSP family, putative
TpMuguga_03g00874	TA09425	Theileria-specific sub-telomeric protein, SVSP family, putative
TpMuguga_03g00874	TA09430	Theileria-specific sub-telomeric protein, SVSP family, putative
TpMuguga_03g00874	TA09435	Theileria-specific sub-telomeric protein, SVSP family, putative
TpMuguga_03g00874	TA09785	Theileria-specific sub-telomeric protein, SVSP family member, putative
TpMuguga_03g00874	TA09790	Theileria-specific sub-telomeric protein, SVSP family member, putative
TpMuguga_03g00874	TA09795	Theileria-specific sub-telomeric protein, SVSP family member, putative
TpMuguga_03g00874	TA09800	Theileria-specific sub-telomeric protein, SVSP family member, putative
TpMuguga_03g00874	TA09805	Theileria-specific sub-telomeric protein, SVSP family member, putative
TpMuguga_03g00874	TA09810	Theileria-specific sub-telomeric protein, SVSP family member, putative
TpMuguga_03g00874	TA09865	Theileria-specific sub-telomeric protein, SVSP family
TpMuguga_03g00874	TA11385	Theileria-specific sub-telomeric protein, SVSP family, putative
TpMuguga_03g00874	TA11390	Theileria-specific sub-telomeric protein, SVSP family, putative
TpMuguga_03g00874	TA11395	Theileria-specific sub-telomeric protein, SVSP family, putative
TpMuguga_03g00874	TA11410	Theileria-specific sub-telomeric protein, SVSP family, putative
TpMuguga_03g00874	TA16025	Theileria-specific sub-telomeric protein, SVSP family, putative
TpMuguga_03g00874	TA16030	Theileria-specific sub-telomeric protein, SVSP family, putative
TpMuguga_03g00874	TA16035	Theileria-specific sub-telomeric protein, SVSP family, putative
TpMuguga_03g00874	TA16040	Theileria-specific sub-telomeric protein, SVSP family, putative
TpMuguga_03g00874	TA16045	Theileria-specific sub-telomeric protein, SVSP family, putative
TpMuguga_03g00874	TA17120	Theileria-specific sub-telomeric protein, SVSP family, putative
TpMuguga_03g00874	TA17125	Theileria-specific sub-telomeric protein, SVSP family, putative
TpMuguga_03g00874	TA17130	Theileria-specific sub-telomeric protein, SVSP family, putative
TpMuguga_03g00874	TA17135	Theileria-specific sub-telomeric protein, SVSP family, putative
TpMuguga_03g00874	TA17140	Theileria-specific sub-telomeric protein, SVSP family, putative
TpMuguga_03g00874	TA17346	Theileria-specific hypothetical telomeric sfii fragment-related protein, putative
TpMuguga_03g00874	TA17475	conserved Theileria-specific sub-telomeric protein, SVSP family, putative
TpMuguga_03g00874	TA17480	conserved Theileria-specific sub-telomeric protein, SVSP family, putative
TpMuguga_03g00874	TA17485	conserved Theileria-specific sub-telomeric protein, SVSP family, putative
TpMuguga_03g00874	TA17535	Theileria-specific sub-telomeric protein, SVSP family, putative
TpMuguga_03g00874	TA17540	Theileria-specific sub-telomeric protein, SVSP family, putative
TpMuguga_03g00874	TA17545	Theileria-specific sub-telomeric protein, SVSP family, putative
TpMuguga_03g00874	TA17550	Theileria-specific sub-telomeric protein, SVSP family, putative
TpMuguga_03g00874	TA17555	Theileria-specific sub-telomeric protein, SVSP family, putative
TpMuguga_03g00874	TA18860	conserved Theileria-specific sub-telomeric protein, SVSP family
TpMuguga_03g00874	TA18865	conserved Theileria-specific sub-telomeric protein, SVSP family
TpMuguga_03g00874	TA18885	conserved Theileria-specific sub-telomeric protein, SVSP family
TpMuguga_03g00874	TA18890	conserved Theileria-specific sub-telomeric protein, SVSP family
TpMuguga_03g00874	TA18895	conserved Theileria-specific sub-telomeric protein, SVSP family
TpMuguga_03g00874	TA18950	conserved Theileria-specific sub-telomeric protein, SVSP family
TpMuguga_03g00874	TA19005	conserved Theileria-specific sub-telomeric protein, SVSP family
TpMuguga_03g00874	TA19060	conserved Theileria-specific sub-telomeric protein, SVSP family
TpMuguga_03g02070	TA18365	hypothetical protein
TpMuguga_03g02350	TA20820	peptide chain release factor 1, mitochondrial precursor, putative
TpMuguga_04g00107	TA08555	hypothetical protein, conserved
TpMuguga_04g00109	TA08610	prefoldin subunit, putative
TpMuguga_04g00110	TA08715	bacterial histone-like protein, putative
TpMuguga_04g00129	TA09185	structure-specific recognition protein (SSRP) 1, putative
TpMuguga_04g00163	TA09355	hypothetical protein, conserved
TpMuguga_04g00169	TA09395	small heat-shock (HSP) protein, putative
TpMuguga_04g00269	TA07545	hypothetical protein, conserved
TpMuguga_04g00273	TA07575	hypothetical protein, conserved
TpMuguga_04g00322	TA07845	histone H2A, putative
TpMuguga_04g00399	TA08235	hypothetical protein
TpMuguga_04g00404	TA08265	histone H2B, putative
TpMuguga_04g00422	TA08345	hypothetical protein
TpMuguga_04g00427	TA08360	hypothetical protein, conserved
TpMuguga_04g00427	TA08365	hypothetical protein
TpMuguga_04g00427	TA08370	hypothetical protein, conserved
TpMuguga_04g00456	TA08525	hypothetical protein, conserved
TpMuguga_04g00535	TA08915	hypothetical protein
TpMuguga_04g00656	TA10640	hypothetical protein
TpMuguga_04g00656	TA10645	hypothetical protein
TpMuguga_04g00656	TA10650	hypothetical protein
TpMuguga_04g00656	TA10660	hypothetical protein
TpMuguga_04g00678	TA10525	protein kinase, putative
TpMuguga_04g00715	TA10360	hypothetical protein
TpMuguga_04g00798	TA09925	hypothetical protein, conserved
TpMuguga_04g00862	TA11185	nascent polypeptide associated complex (NAC), alpha chain, putative
TpMuguga_04g02025	TA02865	Tpr-related protein family member, putative
TpMuguga_04g02025	TA02955	Tpr-related protein family member, putative
TpMuguga_04g02025	TA02960	Tpr-related protein family member, putative
TpMuguga_04g02025	TA03845	hypothetical protein, conserved
TpMuguga_04g02025	TA03850	Tpr-related protein family member, putative
TpMuguga_04g02025	TA04235	Tpr-related protein family member, putative
TpMuguga_04g02025	TA04240	Tpr-related protein family member, putative
TpMuguga_04g02025	TA04460	Tpr-related protein family member, putative
TpMuguga_04g02025	TA04465	Tpr-related protein family member, putative
TpMuguga_04g02025	TA04790	Tpr-related protein family member, putative
TpMuguga_04g02025	TA04800	hypothetical protein
TpMuguga_04g02025	TA04825	hypothetical protein, conserved
TpMuguga_04g02025	TA04915	Tpr-related protein family member, putative
TpMuguga_04g02025	TA04970	Tpr-related protein family member, putative
TpMuguga_04g02025	TA05235	Tpr-related protein family member, putative
TpMuguga_04g02025	TA05240	Tpr-related protein family member, putative
TpMuguga_04g02025	TA05245	Tpr-related protein family member, putative
TpMuguga_04g02025	TA05255	Tpr-related protein family member, putative
TpMuguga_04g02025	TA05770	Tpr-related protein family member, putative
TpMuguga_04g02025	TA05775	Tpr-related protein family member, putative
TpMuguga_04g02025	TA05780	Tpr-related protein family member, putative
TpMuguga_04g02025	TA05960	Tpr-related protein family member, putative
TpMuguga_04g02025	TA05965	Tpr-related protein family member, putative
TpMuguga_04g02025	TA05970	Tpr-related protein family member, putative
TpMuguga_04g02025	TA06005	Tpr-related protein family member, putative
TpMuguga_04g02025	TA06025	Tpr-related protein family member, putative
TpMuguga_04g02025	TA06070	Tpr-related protein family member, putative
TpMuguga_04g02025	TA06090	Tpr-related protein family member, putative
TpMuguga_04g02025	TA06095	Tpr-related protein family member, putative
TpMuguga_04g02025	TA06260	Tpr-related protein family member, putative
TpMuguga_04g02025	TA06265	Tpr-related protein family member, putative
TpMuguga_04g02025	TA06330	Tpr-related protein family member, putative
TpMuguga_04g02025	TA06360	Tpr-related protein family member, putative
TpMuguga_04g02025	TA06370	Tpr-related protein family member, putative
TpMuguga_04g02025	TA06580	Tpr-related protein family member, putative
TpMuguga_04g02025	TA06635	Tpr-related protein family member, putative
TpMuguga_04g02025	TA06740	Tpr-related protein family member, putative
TpMuguga_04g02025	TA06745	Tpr-related protein family member, putative
TpMuguga_04g02025	TA06880	Tpr-related protein family member, putative
TpMuguga_04g02025	TA06895	Tpr-related protein family member, putative
TpMuguga_04g02025	TA06900	Tpr-related protein family member, putative
TpMuguga_04g02025	TA06955	Tpr-related protein family member, putative
TpMuguga_04g02025	TA06970	Tpr-related protein family member, putative
TpMuguga_04g02025	TA06975	Tpr-related protein family member, putative
TpMuguga_04g02025	TA06980	Tpr-related protein family member, putative
TpMuguga_04g02025	TA07025	Tpr-related protein family member, putative
TpMuguga_04g02025	TA07720	Tpr-related protein family member, putative
TpMuguga_04g02025	TA07730	Tpr-related protein family member, putative
TpMuguga_04g02025	TA07765	Tpr-related protein family member, putative
TpMuguga_04g02025	TA07770	Tpr-related protein family member, putative
TpMuguga_04g02025	TA08285	Tpr-related protein family member, putative
TpMuguga_04g02025	TA08535	Tpr-related protein family member, putative
TpMuguga_04g02025	TA08540	Tpr-related protein family member, putative
TpMuguga_04g02025	TA09260	hypothetical protein
TpMuguga_04g02025	TA09265	Tpr-related protein family member, putative
TpMuguga_04g02025	TA09270	hypothetical protein, conserved
TpMuguga_04g02025	TA09285	Tpr-related protein family member, putative
TpMuguga_04g02025	TA09600	Tpr-related protein family member, putative
TpMuguga_04g02025	TA10165	Tpr-related protein family member, putative
TpMuguga_04g02025	TA10865	Tpr-related protein family member, putative
TpMuguga_04g02025	TA11000	Tpr-related protein family member, putative
TpMuguga_04g02025	TA12045	membrane protein family member, putative
TpMuguga_04g02025	TA13385	Tpr-related protein family member, putative
TpMuguga_04g02025	TA13430	Tpr-related protein family member, putative
TpMuguga_04g02025	TA13890	hypothetical protein
TpMuguga_04g02025	TA14120	Tpr-related protein family member, putative
TpMuguga_04g02025	TA14125	hypothetical protein
TpMuguga_04g02025	TA14130	Tpr-related protein family member, putative
TpMuguga_04g02025	TA14140	Tpr-related protein family member, putative
TpMuguga_04g02025	TA14540	Tpr-related protein family member, putative
TpMuguga_04g02025	TA14605	Tpr-related protein family member, putative
TpMuguga_04g02025	TA14645	Tpr-related protein family member, putative
TpMuguga_04g02025	TA14840	Tpr-related protein family member, putative
TpMuguga_04g02025	TA14950	hypothetical protein
TpMuguga_04g02025	TA15010	hypothetical protein
TpMuguga_04g02025	TA15015	Tpr-related protein family member, putative
TpMuguga_04g02025	TA15020	hypothetical protein
TpMuguga_04g02025	TA15050	Tpr-related protein family member, putative
TpMuguga_04g02025	TA15055	hypothetical protein
TpMuguga_04g02025	TA15080	Tpr-related protein family member, putative
TpMuguga_04g02025	TA15085	Tpr-related protein family member, putative
TpMuguga_04g02025	TA15090	Tpr-related protein family member, putative
TpMuguga_04g02025	TA15095	Tpr-related protein family member, putative
TpMuguga_04g02025	TA15310	Tpr-related protein family member, putative
TpMuguga_04g02025	TA15315	Tpr-related protein family member, putative
TpMuguga_04g02025	TA15325	hypothetical protein
TpMuguga_04g02025	TA15445	Tpr-related protein family member, putative
TpMuguga_04g02025	TA15500	Tpr-related protein family member, putative
TpMuguga_04g02025	TA15620	hypothetical protein
TpMuguga_04g02025	TA15625	hypothetical protein
TpMuguga_04g02025	TA16280	Tpr-related protein family member, putative
TpMuguga_04g02025	TA16285	Tpr-related protein family member, putative
TpMuguga_04g02025	TA16550	Tpr-related protein family member, putative
TpMuguga_04g02025	TA16605	Tpr-related protein family member, putative
TpMuguga_04g02025	TA16765	Tpr-related protein family member, putative
TpMuguga_04g02025	TA16790	Tpr-related protein family member, putative
TpMuguga_04g02025	TA16795	Tpr-related protein family member, putative
TpMuguga_04g02025	TA16870	Tpr-related protein family member, putative
TpMuguga_04g02025	TA16875	Tpr-related protein family member, putative
TpMuguga_04g02025	TA16895	Tpr-related protein family member, putative
TpMuguga_04g02025	TA16900	Tpr-related protein family member, putative
TpMuguga_04g02025	TA17015	Tpr-related protein family member, putative
TpMuguga_04g02025	TA17585	Theileria-specific sub-telomeric protein, putative
TpMuguga_04g02025	TA17865	Theileria-specific integral membrane protein, putative
TpMuguga_04g02025	TA18010	integral membrane protein, putative
TpMuguga_04g02025	TA18390	Theileria-specific hypothetical protein, putative
TpMuguga_04g02025	TA18395	Theileria-specific hypothetical membrane protein, putative
TpMuguga_04g02025	TA18440	hypothetical protein
TpMuguga_04g02025	TA18545	integral membrane protein, putative
TpMuguga_04g02025	TA18650	hypothetical protein
TpMuguga_04g02025	TA18655	Theileria-specific integral membrane protein, putative
TpMuguga_04g02025	TA18670	hypothetical protein
TpMuguga_04g02025	TA18675	Theileria-specific integral membrane protein, putative
TpMuguga_04g02025	TA20150	Theileria-specific hypothetical protein
TpMuguga_04g02025	TA21375	hypothetical protein
TpMuguga_04g02025	TA21380	hypothetical protein
TpMuguga_04g02025	TA21385	hypothetical protein
TpMuguga_04g02025	TA21390	Theileria parva Tpr-related protein, putative
TpMuguga_04g02025	TA21400	hypothetical protein
TpMuguga_04g02160	TA10550	hypothetical protein, conserved
TpMuguga_05g00028	TA07925	DNA-directed RNA polymerase II subunit, putative
TpMuguga_05g00028	TA18040	DNA-directed RNA polymerase iii, putative
TpMuguga_05g00029	TA03235	DNA-directed RNA polymerase II largest subunit, putative
TpMuguga_05g00029	TA10710	DNA-directed RNA polymerase III largest subunit (RPC homologue), putative
